# Supplementary material for: RAD51 restricts DNA over-replication from re-activated origins
Source: EMBO J. 2024 Feb 15;43(6):7. doi: 10.1038/s44318-024-00038-z (PMC10942984; doi:10.1038/s44318-024-00038-z)
Supplement: Supplementary file 1 — Table EV1 [file 44318_2024_38_MOESM1_ESM.xlsx]

## Sheet: Library
	Table EV1: esiRNAs library
	Sample	Group	Mean	Std. Dev.
	ctrl (-Dox)	Control	1	0.01
	no siRNA	Control	1.43	0.08
	siCtrl	Control	1.43	0.02
	RecQL1	Helicases	1.37	0.04
	BLM	Helicases	1.61	0.03
	WRN	Helicases	1.95	0.05
	RecQL4	Helicases	1.43	0.03
	RecQL5	Helicases	1.38	0.03
	SMARCAL1	Helicases	1.44	0.06
	FBH1	Helicases	1.19	0.01
	PIF1	Helicases	1.48	0.06
	ZRANB3	Helicases	1.61	0.06
	BRIP	Helicases	1.66	0.1
	HLTF	Helicases	1.55	0.05
	SHPRH	Helicases	1.62	0.12
	ASCC3	Helicases	1.59	0.04
	HELQ	Helicases	1.68	0.05
	SETX	Helicases	1.65	0.07
	DDX11	Helicases	1.55	0.04
	POLD3	DNA Damage	1.52	0.06
	KU70	DNA Damage	1.53	0.03
	ERCC2	DNA Damage	1.59	0.05
	ERCC3	DNA Damage	1.65	0.02
	CLSPN	DNA Damage	1.78	0.18
	ATR	DNA Damage	1.54	0.02
	ATM	DNA Damage	1.54	0.08
	DNA2	DNA Damage	1.29	0.03
	EXO1	DNA Damage	1.23	0.01
	MRE11	DNA Damage	1.34	0.05
	NBS1	DNA Damage	1.29	0.03
	RAD51	DNA Damage	1.87	0.08
	RAD54	DNA Damage	1.12	0.02
	MUS81	DNA Damage	1.33	0.02
	GEN1	DNA Damage	1.32	0.02
	SLX4	DNA Damage	1.46	0.01
	ATRX	Chromatin Remodelers	1.15	0.01
	EP400	Chromatin Remodelers	1.4	0.05
	INO80E	Chromatin Remodelers	1.38	0.01
	RUVBL1	Chromatin Remodelers	1.39	0.03
	CHD2	Chromatin Remodelers	1.36	0.03
	CHD3	Chromatin Remodelers	1.38	0.02
	CHD4	Chromatin Remodelers	1.45	0.02
	CHD5	Chromatin Remodelers	1.38	0.02
	CHD7	Chromatin Remodelers	1.35	0.02
	SMARCA1	Chromatin Remodelers	1.41	0.06
	SMARCA2	Chromatin Remodelers	1.31	0.02
	SMARCA4	Chromatin Remodelers	1.36	0.02
	SMARCA5	Chromatin Remodelers	1.38	0.06
	HELLS	Chromatin Remodelers	1.34	0.02
