# Supplementary material for: RAD51 restricts DNA over-replication from re-activated origins
Source: EMBO J. 2024 Feb 15;43(6):7. doi: 10.1038/s44318-024-00038-z (PMC10942984; doi:10.1038/s44318-024-00038-z)
Supplement: Supplementary file 2 — Table EV2 [file 44318_2024_38_MOESM2_ESM.xlsx]

## Sheet: abs
Table EV2: Antibodies
Antibody	Specie	Supplier	Reference	Use	Dilution
a-PCNA	Mouse	Santa Cruz Biotech	sc-56	IF	1:100
a-RAD51	Rabbit	Santa Cruz Biotech	sc 8349	IF	1:100
a-RAD51	Mouse	Santa Cruz Biotech	sc-53428	IF	1:50
a-RPA	Rat	Cell Signaling	2208	IF	1:100
a-γH2AX (Ser139)	Rabbit	Novus Biologicals	NB100-384	IF	1:200
a-BrdU	Mouse	BD Biosciences	347580	IF	1:50
a-Rabbit IgG-AF488	Chicken	Invitrogen Mol Probes	A21206	IF	1:200
a-Rabbit IgG-AF594	Goat	Invitrogen Mol Probes	A11012	IF	1:200
a-Mouse IgG1-AF488	Goat	Invitrogen Mol Probes	A21121	IF	1:200
a-Mouse IgG-AF594	Donkey	Invitrogen Mol Probes	A21203	IF	1:200
a-Rat IgG-AF594	Goat	Invitrogen Mol Probes	A11007	IF	1:200
a-BrdU (CldU)	Rat	Abcam	ab6326	fibers	1:100
a-BrdU (Idu)	Mouse	BD Biosciences	347580	fibers	1:100
a-ssDNA	Mouse	Merk-Sigma	MAB3034	fibers	1:100
a-Mouse IgG1-AF488	Goat	Invitrogen Mol Probes	A21121	fibers	1:200
a-Rat IgG-AF594	Goat	Invitrogen Mol Probes	A11007	fibers	1:200
a-Mouse IgG2A-AF647	Goat	Invitrogen Mol Probes	A21241	fibers	1:200
a-CDC6	Mouse	Millipore-Sigma	05-550	WB	1:1000
a-CDT1	Rabbit	Merk-Sigma	07-1383	WB	1:1000
a-RAD51	Rabbit	Santa Cruz Biotech	sc 8349	WB	1:500
a-RAD51	Mouse	Genetex	GTX70230	WB	1:500
a-GMN	Rabbit	Santa Cruz Biotech	sc-13015	WB	1:1000
a-RAD54	Mouse	Santa Cruz Biotech	sc-374598	WB	1:250
a-RAD51AP1	Rabbit	Thermo Fisher	PA5-30395	WB	1:1000
a-MUS81	Mouse	Santa Cruz Biotech	sc-53382	WB	1:250
a-H3	Rabbit	Abcam	ab1791	WB	1:2000
a-MEK2	Mouse	BD Biosciences	610236	WB	1:2000
a-γH2AX (Ser139)	Mouse	Merk-Sigma	05-636	WB	1:500
a-SMC1	Rabbit	Bethyl Laboratories	A300-055A	WB	1:1000
a-pCHK1 (Ser345)	Rabbit	Cell Signaling	2348	WB	1:500
a-pRPA (Ser4/Ser8)	Rabbit	Bethyl Laboratories	A300-245A	WB	1:500
a-pP53 (Ser15)	Rabbit	Cell Signaling	9284	WB	1:500
a-pH3 (ser10)	Mouse	Abcam	ab14955	WB	1:1000
a-SMARCAL1	Mouse	Santa Cruz Biotech	sc-376377	WB	1:500
a-HLTF	Rabbit	Proteintech	14286-1-AP	WB	1:1000
a-XRCC3	Mouse	Santa Cruz Biotech	sc-271714	WB	1:200
a-p21	Mouse	Santa Cruz Biotech	sc-6246	WB	1:500
a-MRE11	Rabbit	Novus Biologicals	NB100-142	WB	1:1000
a-CTCF	Rabbit	Merk-Sigma	07-729	WB	1:1000
a-GAPDH	Mouse	CNIO	FF26A	WB	1:1000
a-Tubulin	Rat	CNIO	YL1-2	WB	1:1000
a-Primpol	Rat	CNIO	Gonzalez-Acosta et al, EMBO J 2021	WB	1:2
anti Ms IgG-HRP	Goat	GE Heathcare	NA931V	WB	1:5000
anti Rb IgG-HRP	Goat	GE Heathcare	NA934V	WB	1:5000
anti-rabbit IgG IRDye 800CV	Goat	Li-cor	926-32211	WB	1:5000
anti-mouse IgG IRDye 680RD	Goat	Li-cor	926-68070	WB	1:5000
anti-rat IgG IRDye 680RD	Goat	Li-cor	926-68076	WB	1:5000
a-BrdU	Mouse	BD Biosciences	556028	FACS	1:50
