# Supplementary material for: RAD51 restricts DNA over-replication from re-activated origins
Source: EMBO J. 2024 Feb 15;43(6):7. doi: 10.1038/s44318-024-00038-z (PMC10942984; doi:10.1038/s44318-024-00038-z)
Supplement: Supplementary file 3 — Table EV3 [file 44318_2024_38_MOESM3_ESM.xlsx]

## Sheet: siRNAs
	Table EV3: siRNAs
	siRNA	Sequence	Ref	Supplier
	shGMN	TATGTAGTTATGTACTCTG
	siFBH1-1	GGGAUGUUCUUUUGAUAAAUU
	siFBH1-2	GUGCCUAUUUGGUGUAAGA
	siRAD51-1	GAGCUUGACAAACUACUUC
	siRAD51-2	U​C​U​U​C​C​U​G​U​U​G​U​G​A​C​U​G​C​C​A​G​G​A​U​A
	siRAD51AP1	GCAGUGUAGCCAGUGAUUA
	siMUS81-1	CAGCCCUGGUGGAUCGAUA
	siMUS81-2	CAUUAAGUGUGGGCGUCUA
	siRAD54	AAAUGCUUCAUGCUGACUGCUGUCC
	siPrimpol-1	GAGGAAACCGUUGUCCCAGUGUAUU
	siPrimpol-2	GCUGGACAUCGAAUUCAAAUU
	siSLX4	AAACGUGAAUGAAGCAGAAUUUU
	siHLTF	GGAAUAUAAUGUUAACGAU
	siSMARCAL1-1	GCUUUGACCUUCUUAGCAA
	siSMARCAL1-2	AAGCAAGGCCCAUCCCAAA
	siGMN	AACUUCCAGCCCUGGGGUUAU
	siXRCC3	SilencerSelect siRNA against XRCC3 #1	s14947	ThermoFisher
	esiCtrl (Luciferase)		EHUFLUC-20UG	Merck
