# Supplementary material for: RAD51 restricts DNA over-replication from re-activated origins
Source: EMBO J. 2024 Feb 15;43(6):7. doi: 10.1038/s44318-024-00038-z (PMC10942984; doi:10.1038/s44318-024-00038-z)
Supplement: Supplementary file 4 — Table EV4 [file 44318_2024_38_MOESM4_ESM.xlsx]

## Sheet: oligos
		Table EV4: Oligonucleotides
		Name	Sequence (5'-3')	Use
		Fbh1-Fw	CCCACACCCACGTCTTCTAT	qPCR
		Fbh1-Rev	ATGCCACTCTGATGGTTTCC	qPCR
		GAPDH-Fw	TGCACCACCAACTGCTTAGC	qPCR
		GAPDh-Rv	GAGGGGCCATCCACAGTCTTC	qPCR
		hRad51 Fw	CACCATGGCAATGCAGATGCAGCT	cloning
		hRad51 Rv	TCAGTCTTTGGCATCTCCCA	cloning
