# Supplementary material for: RAD51 restricts DNA over-replication from re-activated origins
Source: EMBO J. 2024 Feb 15;43(6):7. doi: 10.1038/s44318-024-00038-z (PMC10942984; doi:10.1038/s44318-024-00038-z)
Supplement: Supplementary file 5 — Table EV5 [file 44318_2024_38_MOESM5_ESM.xlsx]

## Sheet: Reagents
	Table EV5: Reagents
	Reagent	Supplier	Reference
	Mirin	Sigma	M9948
	B02	Sigma	SML0364
	RS-1	Sigma	R9782
	HU	Sigma	H8627
	BrdU	Sigma	B9285
	Lipofectamine 2000	Invitrogen	11668-019
	DMEM	Gibco	61965-026
	FBS	Biowest	S00D41001W
	Penicillin/Streptomycin	Solmeglas	SOPENSTRP100ML
	Puromycin	Sigma	P8833
	Doxycyxline	Clontech	631311
	μCLEAR bottom polylysine-treated 96-wells	Greiner Bio-One	655090
	DAPI	Sigma	D9542
	Trizol	Invitrogen	15596018
	DNAseI	Roche	04716728001
	SuperScript II	Invitrogen	18064014
	Power SYBR Green PCR Master Mix	Applied Biosystems	4367659
	PI	Sigma	P4864-10ML
	RNAse A	Qiagen	163050909
	Hoestch 33342	Invitrogen	H3570
	PFA	Electron Microscopy Sciences	15710
	ProLong Gold AntiFade reagent	Thermo Fisher Scientific	P36930
	Low Melting Point agarose	Lonza	50101
	CometAssay™ kit	Trevigen	4250-050-K
	30% Acrylamide/Bis Solution 29:1	BIO RAD	1610156
	Amersham Protran Premium 0,2mM Nitrocelllulose Blotting membrane	Merck	10600004
	ECL Western Blotting Detection Reagents	Amersham	RPN2106
	WesternBright™ ECL	Advansta	K-12045-D50
	Protease Inhibitor cocktail	Roche	11873580001
	Triton X-100	Sigma	T9284
	Tween20	Sigma	P7949
	BSA	Sigma	A7906
	TMRE	Sigma	87917
	MLN4924 (Pevonedistat)	Quimigen	A11260-10
	Olaparib	Quimigen	HY-10162-10mg
	Camptothecin	Sigma	C9911
	Doxorubicin	Selleckchem	S1208
