# Supplementary material for: RAD51 restricts DNA over-replication from re-activated origins
Source: EMBO J. 2024 Feb 15;43(6):7. doi: 10.1038/s44318-024-00038-z (PMC10942984; doi:10.1038/s44318-024-00038-z)
Supplement: Supplementary file 6 — Source Data Fig. 1 [file 44318_2024_38_MOESM6_ESM.zip]

Archive with 7 entries (6 files):
- Fig_1.xlsx
- __MACOSX/
- __MACOSX/._Fig_1.xlsx
- IF_Figure 1.pdf
- __MACOSX/._IF_Figure 1.pdf
- WB_Figure 1.pdf
- __MACOSX/._WB_Figure 1.pdf
