# Supplementary material for: RAD51 restricts DNA over-replication from re-activated origins
Source: EMBO J. 2024 Feb 15;43(6):7. doi: 10.1038/s44318-024-00038-z (PMC10942984; doi:10.1038/s44318-024-00038-z)
Supplement: Supplementary file 6 — Source Data Fig. 1 [file 44318_2024_38_MOESM6_ESM.zip › Fig_1.xlsx]

## Sheet: Fig 1A
	-shGMN	+shGMN	Ctrl	RecQL1	BLM	WRN	RecQL4	RecQL5	SMARCAL1	FBH1	PIF1	ZRANB3	BRIP	HLTF	SHPRH	ASCC3	HELQ	SETX	DDX11	POLD3	KU70	ERCC2	ERCC3	CLSPN	ATR	ATM	DNA2	EXO1	MRE11	NBS1	RAD51	RAD54	MUS81	GEN1	SLX4	ATRX	EP400	INO80E	RUVBL1	CHD2	CHD3	CHD4	CHD5	CHD7	SMARCA1	SMARCA2	SMARCA4	SMARCA5	HELLS
	1.01014	1.55357	1.41527	1.36364	1.64286	1.98539	1.40909	1.40584	1.37987	1.1849	1.44156	1.6217	1.76471	1.59888	1.5639	1.58215	1.69777	1.67951	1.50608	1.56085	1.50913	1.55477	1.61714	1.91379	1.5289	1.5928	1.30635	1.22429	1.39169	1.31619	1.92292	1.14223	1.3523	1.33917	1.46718	1.1461	1.45293	1.38703	1.36977	1.34623	1.36193	1.4341	1.39644	1.3682	1.47803	1.31485	1.3431	1.44038	1.35251
	0.994929	1.4789	1.43096	1.32792	1.59578	1.96753	1.46753	1.36039	1.5	1.17834	1.5487	1.5426	1.57302	1.51217	1.75558	1.55629	1.72515	1.68864	1.55477	1.44828	1.56085	1.65061	1.66126	1.84686	1.56085	1.57302	1.30799	1.23414	1.34245	1.29978	1.89554	1.1291	1.30306	1.32604	1.45405	1.13961	1.39017	1.36506	1.42626	1.32741	1.37448	1.44352	1.39017	1.33682	1.39958	1.31799	1.37762	1.32427	1.32113
	0.994929	1.46429	1.4545	1.41558	1.60065	1.88799	1.42532	1.36364	1.42857	1.19147	1.45454	1.66734	1.65517	1.53347	1.54868	1.643	1.6217	1.56694	1.59128	1.53955	1.52586	1.56085	1.65821	1.57607	1.53651	1.45132	1.26368	1.23742	1.29322	1.26368	1.7784	1.09628	1.32604	1.30635	1.44912	1.15909	1.34937	1.37762	1.37448	1.39331	1.40586	1.4749	1.35565	1.3431	1.36506	1.28661	1.3431	1.37762	1.34937
	0.987965	1.47566
	1.00109	1.55781
	1.01094	1.41785
	0.991632	1.32932
	1.0136	1.32932
	0.99477	1.37199
	0.987013	1.37762

## Sheet: Fig 1C
	- shGMN	siC +shGMN	siFBH1 +shGMN	siRAD51 +shGMN
	319	411	356	456
	299	404	355	452
	303	396	356	461

## Sheet: Fig 1D
	-shGMN	+shGMN	siFBH1 -shGMN	siFBH1 +shGMN
	1	1.39	0.3	0.26
	1	1.28	0.18	0.25
	1	1.28	0.31	0.31

## Sheet: Fig 1E
	-shGMN	+shGMN	siFbh1 -shGMN	siFbh1 +shGMN	siRad51 -shGMN	siRad51 +shGMN
	5.26	22.7	6.23	11.6	13	44.9
	4.87	25.9	5.03	9.7	12.7	41.6
	4.38	19.2	4.08	6.89	8.73	32.3

## Sheet: Fig 1F
	-shGMN	+shGMN	siFbh1 -shGMN	siFbh1 +shGMN	siRad51 -shGMN	siRad51 +shGMN
	1.15716	2.61428	3.3846	5.96242	0.097018	0.398519
	3.68387	0.683573	0.781287	0.017506	0.618621	21.399
	0.337135	10.3557		0.102226		4.29582
	1.82407	2.39223		0.179516	0.336238	3.46582
		23.0701	0.136626	0.389296	0.115412	0.154346
	0.096672	2.5414	0.357964	0.286172	0.220338	0.147674
	0.107547		0.048118	0.472764	0.310993
	0.096332	2.90669	0.941351	0.766403	14.4577	0.084119
	0.102607	0.597636	0.208675	0.142405	2.5228	4.48308
	0.266449	0.626822	0.648247	0.120899	0.210882
	0.753386	0.026559	0.106019	0.313906	0.273622	0
	0.300264	0.517136	0.304856	1.16615	0.239757	2.3388
	0.806202	0.188835	0.073215	0.222498	0.150385	23.137
			0.096747	0.294836		1.87105
	0.064793		0.114895	0.529917	0	1.37921
		0.324895	1.4709	0.155767	0.194968	0.469866
	0.802437	0.10098	10.0775	0.851039	0.261534	0.517305
	0.570611	0.203792	2.56991	0.176715	0.231324	1.9639
	0.902894	3.68408	0.063785		0.687872	0.484908
	0.696739	2.09423	0.467386	0.402581	2.76058	2.09919
	0.665632	0.043642	2.93982	0.292247	1.55828	0.200536
	0.333096		0.364086	1.1253	0.273518	2.76365
	0.196099	10.7104	0.550362	0.548594	0.250671	0.33399
	0.179785	1.36079	0.443365	0.153122	0.906372	1.00334
	0.139216		0.976824	1.987	0.343686	0.586447
	1.27972	0.241666	0.26455	8.3591	21.1364	1.24874
	0.157277	3.41391	0.325987	1.76393	1.23219	0.518465
		0.549953	0.320949	0.398348	0.178221	2.04823
	0	1.22517	1.22764	0.068109	18.1064	11.5835
	0.500104	7.28794	18.659	0.217772	8.13714	1.12534
	0.674166		0.807153		0.344222	4.78687
	6.17648	12.8913	11.1759	0.826994	0.502114	27.6892
	0.718426	0.21819	2.96042	0.526922	0.309296	5.84593
	1.43226		21.8338	13.0088	2.98181	5.34631
			5.24847	1.74499	0.423535	1.31426
	1.46673	0.149942	10.1271	2.58882	1.02565	6.09201
		0.728549	0.667246	0.587763	0.054332
	1.32933	0.310712	4.96187	0.138322	0.530834	9.13748
	0.592732	0.635988	3.59753	3.28455	11.6083	10.9201
	3.92469	0.552903	0.255679	4.20146	4.87892	0.52592
	0.356791	0.701644	1.22394	0.085476	1.32832	23.6286
	1.20822				2.65664	2.68659
	0.483007	1.75532	0.8282	0.437294	4.03536	8.47299
		0.801858		7.51606	4.53854	0.331967
	0.724194	6.77939	0.126532	0.649485	1.8447	1.41861
	1.55472	2.20167	0.268931	0.627176	0.516544	3.43053
	0.550895	0.661942	0.412944		1.26961	8.25182
	0.992587	0.453413	1.57702	0.157138	0.753744	8.65143
	0.86806	0.277115	6.66441	0.517381		3.96274
	0.322187	1.80371	0.350215	0.017008	11.9071	2.56522
	0.29756	0.738083	13.1942	0.961305	0.347479	1.55295
	4.23954	0.280633	0.330133	2.48177	0.830533	0.136991
	0.109622	0.446927	0.063955	0.791233	0.215239
	0.144668	1.39857		4.79663	0.964975
		0.32162	0.460251	0.039925	0.071347	1.45106
	0.116945	1.19272	0.206383	0.957829		0.329572
	0.109899	0.07154	0.733719	2.43729	0.334511	0.143715
	0.657677	0.08201	0.056933	0.407029	2.26641	0.083662
	0.583939	8.62295	0.33823	6.12557	1.81712	0.22326
	0.630091	0.129831	0.065817		21.7126	0.144261
	1.03846	5.91829	0.422987	10.1873	2.8019	6.8712
	0.172734	0.068728	1.93441	6.57612	10.1823	6.53499
	4.53191	0.201761	7.49768	0.983455	0.679225	20.6351
	5.21136	0.119448	0.491719	0.987036	0.644324	13.48
	0.70087	0.04396	2.56714
		14.078	0.439545	0.805767	0.839283	1.39366
	3.50513	0.467131	0	0.123901	0.185786
	0.288042	2.47508	0.371685	0.983305	0.848844	0.17936
	6.32599	31.5488	0.540497	0.831635	0.215289	1.27679
	0.242053	9.74058	6.58055	1.26061	12.1966
	0.299078	8.32468	0.262066	0.390886		0.203165
	0.41557	1.10903	4.57332	1.06333	0.555198	0.111226
	0.688762	0.809521	0.164061	1.2841	0.261039	25.2209
	0.796209	0.296703	18.0795		0.85601	0.152537
	0.322479	1.10072		0.459925	0.971883	2.16903
	0.099827	1.50313		0.925785	0.170049	0.336336
	0.817065	4.76985	0.676903	0.419632	1.46762	0.14089
	6.93432	0.118283	0.518188	0.84173	0.239461	11.2606
	0.271588	1.7876	0.389196	0.100079	4.40208	0.117099
	0.412253	5.74709	6.02701	1.16854	1.41027	0.35561
	0.043644		0.217701	3.21371	0.565855	0.313761
	0.897713		5.12031	0.23782	2.38647
		0.671081	0.103007		11.7444	4.63133
	0.841001	29.8494	19.1992	0.227495	0.36675	0.16661
	1.95734	0.296532		0.330485		0.534856
	0.326297			0.514348	6.22586	1.73766
	5.27403		0.703187	0.194336		1.04994
		0.056524	0.286715	2.17171	0.847296	3.98661
		6.4628	0.380296	0.894154	8.61836	1.41703
			1.58654	0.418206	1.08812	0.279758
		2.02621		2.46282	1.33831	0.18159
	7.79175	9.77111		0.399509	6.93601	0.349852
	1.06321	0.487121	1.60973	0.182542		0.093377
	0.204135	0.538276	0.057687	0.089436	12.0199	4.61537
	0.300948		2.0982	0.474243	0.780776
	1.68211			3.75881	1.56892
	0.789849	18.331	0.115273		0.808146	1.11386
	0.806264	3.12564	0	0.139628	0.294709	2.48897
	0.342915	0.212263	0.109457	3.12289	4.77534	3.45218
	0.271882	0.162217	0.146132	0.649133	0.884156	0.110988
	0.543886	0.340149		0.166605	10.4049	10.2111
	7.9373		0.421491	3.70386	0.477345	0.50268
	0.232314	8.44485	0.122814	0
	0.204747		7.86981	0.078897	12.6467	0.051286
	0.693708	0.389955	0.093523	0.133421	0.288143	0.046914
	0.587644	1.07484	0.451159	0.274435	1.10191	10.7884
	1.1053	0.416163	2.42624	0.28288	0.361927	0.151642
	0.311841	8.69021	5.73682	7.51002	1.53394	0.533621
	0.089248	12.8263	0.462646	4.87119	0.943805	4.9546
	0.571481	1.38331	15.7238	0.319415	0.545998	4.79725
	7.13512	21.4855	0.556657	2.18501	0.081409	5.19323
	0.474776		0	0.569567	4.62991	4.8829
	0.429897	2.43268	0.439857	0.518919	0.79233	5.10904
	1.66994	0.741968	0.227175	0.532124	0.436962	11.8325
	0.147367	1.46695	3.50773		0.227584	7.43401
	1.9695	0.078807	3.91982			8.3961
		0.296439	0.378169	0.500726	0.754242	4.45534
		2.709	0.143116	0.307202	16.6041	2.44991
	1.42918	0.271469	3.3846	6.78522	0.248336	2.79674
	0.252916	0.552982	0.781287	0.657899	8.6651	2.84722
	5.38791	10.9218		1.21298	0.40738	6.52912
	4.24719			0.556147	0.232333	7.46096
	0.48691	0.516218	0.136626	0.353673	0.374873	8.44595
	0.842164		0.357964	0.340919	0	3.15471
	0.178857	8.65259	0.048118	0.580284	5.48184	22.703
	0.37258		0.941351	1.07457	0.000927	5.24131
	0.71452	11.461	0.208675	4.63886	0.004403	12.8657
	0.06993		0.57165	0.576761	6.16722	2.26128
	0.512947	6.41537	2.01336	8.32183	0.525656	10.9471
	0.323718	6.70846	1.11758		0.598466	7.86799
	1.66934	3.92024	1.81746	8.03116	2.07919	30.3521
	0.472541	2.85281	7.97852		8.67106	17.8384
		0.376043	0.515064	12.8517	8.96835	7.9235
	0.370602	0.219824	0.723672	4.20571	0.162347	5.80601
	3.26722	0.414904	0.672271	0.763815	1.83839	0.004406
	0.594054	1.44682	1.2975	9.17698	11.0052	5.39057
	0.644869	11.3135	0.724047	2.7737	0.98197	0.132589
	0.057203		1.00083	0.58517	3.12421	3.89584
	0.839171	0.146045	0.412623	0.877223	0.090424	3.45382
	0.829944	2.36677	1.04202	0.796197	1.38994	2.34561
	1.12144	0.393783	0.354488	3.35763	0	2.24356
	0.370459	0.350568	0.585091	2.42873	3.44277	2.11752
	1.09229	4.77394	0.846106	6.27593	1.19814	0.480496
	1.01182	17.9939	1.28951	0.918531	2.38168	0.614568
	0.40493	26.3439	1.46442	0.421158	7.22524	1.98545
	0.445461	2.24292	2.39603	0.26878	2.11938	4.86284
	0.817647	10.5813	0.642478	0.552848	3.21567	12.4527
	0.767905	2.70109	1.31035	3.11707	2.69114	3.8263
	0.217328	17.5579	1.00461	5.45883	4.53481	6.33596
	0.469532	14.5785	0.939798	8.73453	3.20843	6.75943
	0.749428	18.21	1.35063	2.88616	0.002802	11.0083
	0.936473	0.153378	1.21201	6.68791	4.68784	3.05373
	0.546586	0.385942	0.696867	1.29129	3.48018	10.3933
	0.318032	0.223291	4.3091	3.62534	1.48048	7.08928
	0.507285	35.8546	1.14167	0.111344	4.15008	3.74678
	0.178573	0.208031	0.370307	5.70414	1.35944	0.168223
	0.050231	2.45299	0.481194	0.007116	4.673	17.1073
	0.7901	8.64779	0.640966	7.5528	0.633308	28.3771
	0	0.241256	0.424723	0.007914	0.207114	2.85614
	1.77768	0.787966	0.641104	0.010307	0.124155	0.187328
	0.620743	10.7862	3.70174	0.007128	2.38314	5.43313
	0.147147	1.96062	0.838182	4.67353	0	1.24665
	0.80733	0.973518	1.22811	0.165797	0.025134	0.8783
	0.112406	0.243402	1.86658	7.90891	0.001175	6.0537
	0.187417	4.5068	0.492393	1.27781	1.98614	13.8688
	1.92731	5.87321	0.741675	4.83076	0.020766	1.75976
	0.332969	22.5192	1.23738	1.63137	4.86683	2.91195
	0.591832	6.10349	0.472207	7.35855	1.12515	2.81219
	0.354042	2.02748	1.08273	1.28959	0	16.3561
	2.08069	0.592231	0.231096	0.449773	0	2.77386
	1.42994	1.0553	0.613369	4.73188	0	8.17258
	0.170963	0.55298	6.88712	0.00238	0.012491	8.40846
	0.176769	5.39545	1.44668	2.10041	0	0.478958
	0.211598	0.133134	1.08801	3.64436	10.3941	5.85417
	6.77584	0.152538	0.99757	0.002797	1.21951	4.10989
	0.30187	0.333434	0.368706	0.009391	0.657615	7.67355
	0.114215	0.158159	2.10407	0.020883	0.613253	4.57715
	0.461064	4.75435	0.718919	4.13857	4.74222	0.000131
		37.3445	2.05396	0.016895	4.71566	4.40376
	0.581764	4.1383	1.25615	3.88483	5.47516	3.89196
	0.421732	4.8794	1.20443	0.001313	4.78096	0.140279
		8.76364	0.80674	0.010398	3.06707	4.43345
	0.027889	11.1024	0.65637	0.022088	4.45947	15.5919
	0.414973	0.135324	0.559495	0.019033	6.0661	6.9523
	0.206032	0.092954	1.20391	3.81135	6.17398	7.7832
	0.258155	0.167155	0.922442	3.90088	5.37198	2.13419
	0.431079	0.470011	0.88174	7.77093	2.77091	2.0987
	0.787232	0.174736	0.951493	1.68449	5.97555	12.5556
	0.339273	0.143847		9.06588	9.09388	0.004512
	0.407223	0.363421	0.878004	0.005082	5.18258	0.000101
	0.549334	0.168401	0.964322	5.19195	10.5972	7.96622
	0.879461	0.263888	1.34369	0.00938	4.17308	0.002074
	0.392809	0.646879	0.742636	6.23162	7.81231	4.57953
	0.373547	0.753758	1.10416	6.79143	3.38848	4.1322
		19.1672	0.30594			0.220672
		3.53589	0.37999		0.431766	0.193024
	0.100462	0.905445	1.03171		0.305716	0.70079
	0.262041	0.687229	0.552503		0.312794	8.66359
	0.373547	0.437828	0.507717		8.39347	0.490773
		0.341091	0.639261	0.310011	0.987105	0.293258
		1.28495	0.435367		0.520473	0.110875
	0.100462	0.4702		0.530834	0.084886	0.169264
	0.262041		1.00176	0.133663	0.115228	0.121881
	0.314871	3.54665	0.363752	1.54823	0.372224	0.321472
	0.717899	0.438496	0.516375	0.152402	0.239532	0.472769
	0.44919	1.0919	0.678646	0.753414		0.007422
		1.11009	1.77207	0.679904	0.087941	6.2709
	0.464395	4.861	5.58289	0.750496	0.067587	1.03497
	0.312108	3.61761	3.96981	0.433734	0.266424	0.18566
	0.679097	0.392606	4.96006	0.096199	0.154552	0.172079
	1.43581	0.605999	5.40677	0.357915		1.49701
	1.30329	35.0442	0.203043	0.267938	0.377996	0.448475
	0.469148	0.308006	0.364645	1.70228	0.52427	0.108136
	0.159012	0.462404	0.43516		0.185625
	0.479797	0.769835	1.59522		0.12914	4.40395
		3.10723	0.311885	0.502233	0.535028	7.53376
	0.301877	7.91297	1.04753	0.588601	0.162114	4.70524
	0.893025	0.877297	0.614557	0.697205	0.721666	0.122443
	0.488308	5.25931	0.021608	0.1607	4.45217	4.86006
	0.747391	0.340567	4.28477	0.408436	4.23082	0.087134
		4.51735		0.554673	0.459962	0.164286
		4.66606	4.03368	0.822446		0.077663
	0.139441	1.07153		3.81679	0.542306	0.272232
	0.187812	20.1277	0.095677	0.598706	8.31518
	0.450522	1.66672	0.111223	7.17819		0.619205
		1.1535	5.09772	1.35143	6.62539	0.116558
	0.487276	20.928	0.06942	1.21027	1.82223	0.494205
		0.191861	0.561707	0.588585	0.620867	5.2933
	0.936805	3.31501	0.782225	6.49188	0.431574	0.07874
	0.926547	0.54098	0.262631	7.28764	8.24566	0.153035
	1.4594	0.563321	10.5833	2.53977	9.15709	0.177145
	0.392206	0.424502	1.1124	0.577908	0.125443	0.514633
	0.479351	3.96442	1.19002	1.73602	0.225027	8.24765
	0.724824	0.752901	0.313292	0.344786	0.107961	0.195429
	0.573224	0.80754	0.090601	0.262673		0.393867
	0.520048	7.73828	2.29653	1.97871	0.17366	2.5689
		1.37813	6.38792	0	0.287584
	0.770942	8.43025	0.246278	0.57467	0.572036	0.048417
	1.02911	9.88641	0.256046	0.249448	0.197829
	0.686431		0.150413	0.373166	0.346674
	0.419541	0.754563	0.304224	0.347627	3.34417
	0.844225	6.1487	0.507616	2.26989	0.294293
	0.12181	3.91122	0.785657	8.68774	0.325305
	0.991983	3.09895	0.817444	12.0855
	0.381241	0.35463	0.650652	0.178842
	0.492417	1.14994	0.962701	0.472396
	0	4.74995	1.17184	0.134918
	0.427672	4.09228	0.539389	0.357635
	0.542324	4.70698	0.677024	0.319746
	0.600446	0.577265	0.432919
	0.864823	2.35756	1.35427
	0.67585	1.02454	1.82915
	0.000856	1.02738	13.3584	0.293641
	0.604214	0.572364	1.67682	0.874145
	1.20272	1.41147	0.591367	0.644197
	0.355578	1.58213	2.00527	0.401857
			1.36487	0.520546
	0.160822	1.29663	1.14993
	0.95488	2.04676	0.715967	0.5755
	0.218179	0.637594	1.31208	0.397324
	6.40949		0.859119	4.35116
	0.875294		0.891935	0.430582
	1.99799		3.64851	0.81087
	0.437819		0.298101	0.617449
	0.574197		0.056284	0.910795
	0.233476		0.37301	0.242702
	1.34277		0.152808	0.054062
	1.05537		1.11356	1.1195
	1.71429		0.859119	1.59522
	0.347879		0.891935
	1.01341		3.64851	0.683689
	0.11193		0.298101	0.683975
	0.061313		0.056284
	0.667589		0.37301	0.020661
	0.184314		0.152808
	0.611255		1.11356
	0.509237		0.947453
	0.403124		1.40824
	0.968841		7.75757
			0.627681
	0.489197		2.08503
	0.437821		1.10174
	0.331757		1.44259
	0.554303		1.66573
	0.498336		1.2453
	0.313378		0.627463

## Sheet: Fig 1H
	-shGMN	+shGMN	siFbh1 -shGMN	siFbh1 +shGMN	siRad51 -shGMN	siRad51 +shGMN
	6.93	11.72	6.77	5.55	18.83	31.7
	8.62	14.95	8.85	7.67	22.13	33.1
	16.61	20.19	12.8	12.3	31.5	34.7
