# Supplementary material for: RAD51 restricts DNA over-replication from re-activated origins
Source: EMBO J. 2024 Feb 15;43(6):7. doi: 10.1038/s44318-024-00038-z (PMC10942984; doi:10.1038/s44318-024-00038-z)
Supplement: Supplementary file 7 — Source Data Fig. 2 [file 44318_2024_38_MOESM7_ESM.zip › Fig_2.xlsx]

## Sheet: Fig 2A_RAD51 intensity
	CT	24H	48H	72H
	0.087455	0.104714	0.116638	0.250889
	0.089905	0.087813	0.124955	0.252889
	0.098435	0.074054	0.121711	0.212709
	0.094124	0.09585	0.126922	0.246192
	0.092362	0.179176	0.130195	0.1728
	0.106642	0.082822	0.173299	0.197498
	0.08875	0.099759	0.118678	0.230537
	0.147108	0.083347	0.160593	0.240512
	0.10939	0.1053	0.221543	0.282464
	0.092193	0.097218	0.140632	0.222912
	0.09571	0.089487	0.149437	0.301686
	0.08254	0.114162	0.222188	0.313276
	0.119695	0.085242	0.148965	0.280841
	0.10031	0.113512	0.105964	0.260211
	0.140244	0.099058	0.121878	0.28827
	0.194411	0.09535	0.17456	0.2184
	0.106674	0.112752	0.106055	0.262826
	0.096546	0.093073	0.114461	0.181675
	0.109983	0.101084	0.127832	0.184345
	0.121333	0.082601	0.126877	0.232813
	0.083956	0.105337	0.11193	0.176504
	0.090173	0.086705	0.124884	0.258893
	0.124493	0.088126	0.230111	0.17561
	0.083943	0.081192	0.136852	0.19555
	0.117811	0.097243	0.182679	0.178928
	0.08867	0.100726	0.1845	0.213872
	0.091685	0.090909	0.112799	0.248643
	0.158868	0.114773	0.161105	0.308295
	0.109667	0.108165	0.139325	0.169845
	0.102717	0.096703	0.173137	0.195986
	0.110219	0.123143	0.155265	0.241192
	0.109519	0.122854	0.196642	0.246852
	0.100043	0.098976	0.231934	0.301228
	0.108459	0.093456	0.168508	0.243062
	0.109066	0.109935	0.154426	0.208291
	0.093774	0.126728	0.169693	0.209141
	0.099373	0.103096	0.186602	0.196602
	0.093359	0.095525	0.117753	0.376037
	0.106292	0.102836	0.277774	0.210518
	0.128954	0.143491	0.188974	0.202513
	0.106161	0.098793	0.159798	0.170246
	0.107932	0.106644	0.182899	0.129065
	0.142358	0.127251	0.144183	0.154612
	0.122122	0.088862	0.143097	0.157252
	0.125655	0.103852	0.124257	0.253786
	0.100241	0.118637	0.175817	0.214942
	0.155451	0.108356	0.202316	0.212713
	0.137732	0.089152	0.109493	0.131783
	0.130196	0.11926	0.1252	0.141579
	0.129764	0.104707	0.135072	0.181
	0.11947	0.106704	0.124761	0.319299
	0.16318	0.088951	0.146374	0.235193
	0.097015	0.100033	0.13472	0.152755
	0.102211	0.105547	0.152062	0.168142
	0.102282	0.096049	0.234459	0.248641
	0.087046	0.108321	0.154474	0.209229
	0.146051	0.094124	0.120185	0.152936
	0.102146	0.121264	0.175803	0.170602
	0.142966	0.09052	0.163368	0.169647
	0.118627	0.113686	0.162365	0.14187
	0.09894	0.098042	0.163587	0.245279
	0.191216	0.124283	0.128094	0.138444
	0.103819	0.125695	0.129505	0.222244
	0.088805	0.094392	0.150639	0.129795
	0.123492	0.101926	0.135987	0.148934
	0.080891	0.10904	0.200648	0.175858
	0.161156	0.083145	0.132672	0.242091
	0.128946	0.091547	0.154867	0.146544
	0.098328	0.093486	0.143709	0.286695
	0.090515	0.122675	0.146311	0.161588
	0.110931	0.102761	0.135266	0.206187
	0.086306	0.118773	0.128119	0.234733
	0.088865	0.118068	0.213062	0.216012
	0.142969	0.093851	0.116646	0.182063
	0.106397	0.082226	0.127452	0.178786
	0.082917	0.093917	0.121345	0.299637
	0.130711	0.099345	0.173553	0.181476
	0.131101	0.115444	0.11532	0.204252
	0.093505	0.11382	0.148641	0.30838
	0.091321	0.112302	0.15523	0.189275
	0.093571	0.088635	0.174258	0.222942
	0.136011	0.088249	0.137952	0.16891
	0.08986	0.098143	0.185825	0.168112
	0.190608	0.120554	0.14773	0.290993
	0.101968	0.122889	0.193657	0.190579
	0.086025	0.100616	0.145321	0.222116
	0.083533	0.120756	0.166048	0.212898
	0.093929	0.09272	0.188098	0.187733
	0.091778	0.10589	0.186248	0.209714
	0.101714	0.11118	0.171068	0.222914
	0.06741	0.104935	0.155569	0.180981
	0.084545	0.089186	0.159301	0.218759
	0.090758	0.104739	0.164982	0.183686
	0.090742	0.118034	0.175708	0.192638
	0.089442	0.120596	0.1826	0.16948
	0.089455	0.102486	0.139689	0.1578
	0.098552	0.101152	0.1224	0.150295
	0.097531	0.134869	0.151226	0.31145
	0.107161	0.091889	0.194884	0.174427
	0.090249	0.112351	0.126603	0.272174
	0.099886	0.098115	0.152484	0.332352
	0.094428	0.128716	0.133682	0.237327
	0.086859	0.093903	0.224427	0.285225
	0.097905	0.085508	0.145846	0.239383
	0.115713	0.100138	0.135211	0.209211
	0.110369	0.098377	0.160048	0.253521
	0.080435	0.113519	0.129012	0.209393
	0.104173	0.088606	0.134392	0.307076
	0.103843	0.158316	0.131519	0.311286
	0.093703	0.076064	0.164063	0.301914
	0.08844	0.129913	0.13178	0.191738
	0.090103	0.10904	0.24717	0.183896
	0.124804	0.080573	0.133551	0.300929
	0.113968	0.118326	0.154767	0.16631
	0.089691	0.091181	0.171386	0.172661
	0.149393	0.100423	0.13171	0.31011
	0.095216	0.080476	0.088385	0.352159
	0.095065	0.153535	0.14302	0.201761
	0.098227	0.083911	0.209735	0.227054
	0.104092	0.126525	0.161207	0.253153
	0.097357	0.071365	0.190435	0.200627
	0.112343	0.084919	0.11503	0.180156
	0.087787	0.10587	0.125712	0.208213
	0.079938	0.104976	0.111032	0.210944
	0.089925	0.145681	0.096714	0.326898
	0.14715	0.093298	0.139997	0.286192
	0.084896	0.150869	0.177884	0.184295
	0.079791	0.124001	0.123647	0.158581
	0.086579	0.139861	0.134853	0.186544
	0.108796	0.110421	0.098675	0.209023
	0.108202	0.150523	0.079808	0.214725
	0.077413	0.085195	0.105369	0.210344
	0.080942	0.12458	0.100146	0.207988
	0.084461	0.113325	0.171154	0.190181
	0.092078	0.088396	0.091661	0.181973
	0.105065	0.112888	0.173898	0.135812
	0.107616	0.103133	0.131498	0.119483
	0.07483	0.131773	0.080749	0.251295
	0.090708	0.104736	0.161273	0.150256
	0.090126	0.134436	0.075006	0.149342
	0.107869	0.133862	0.141199	0.217063
	0.11043	0.10933	0.092343	0.123552
	0.091478	0.099368	0.079648	0.162453
	0.093118	0.107167	0.114555	0.15442
	0.088151	0.13292	0.094063	0.140892
	0.098173	0.122724	0.129275	0.152669
	0.092027	0.134143	0.117441	0.160832
	0.112513	0.117872	0.1357	0.154207
	0.09318	0.106089	0.285101	0.10835
	0.121754	0.132638	0.176881	0.125483
	0.086142	0.092895	0.137718	0.118514
	0.093036	0.141284	0.201263	0.176659
	0.091852	0.100003	0.16869	0.12936
	0.109955	0.091149	0.164324	0.190918
	0.082514	0.115099	0.126276	0.146304
	0.089765	0.091339	0.272758	0.139647
	0.145427	0.101686	0.14529	0.138907
	0.104938	0.098232	0.114149	0.170462
	0.097651	0.108369	0.153591	0.236381
	0.172839	0.092194	0.176228	0.189965
	0.102734	0.094096	0.111648	0.18714
	0.09273	0.093279	0.214853	0.089002
	0.096457	0.120637	0.193218	0.31364
	0.10534	0.113922	0.12701	0.133523
	0.117903	0.09722	0.162093	0.179421
	0.095692	0.121624	0.154506	0.191784
	0.108634	0.100539	0.222925	0.20963
	0.088953	0.088015	0.213791	0.188455
	0.092753	0.113964	0.156911	0.185779
	0.108276	0.106516	0.167814	0.258959
	0.094103	0.10853	0.164674	0.15852
	0.110875	0.118953	0.175607	0.14617
	0.086548	0.115076	0.134345	0.123765
	0.093481	0.12944	0.182596	0.140865
	0.12163	0.091234	0.148536	0.132179
	0.105744	0.128878	0.252399	0.170136
	0.10029	0.099774	0.162098	0.150076
	0.10741	0.137126	0.196957	0.147369
	0.09892	0.096558	0.237237	0.188002
	0.084877	0.09311	0.154934	0.1314
	0.092274	0.134551	0.165251	0.149909
	0.085964	0.10794	0.204008	0.12132
	0.101842	0.116496	0.188946	0.124937
	0.089509	0.094895	0.151619	0.104758
	0.082215	0.09057	0.150167	0.164686
	0.08882	0.092039	0.197269	0.17747
	0.082894	0.086362	0.147182	0.284116
	0.098623	0.126633	0.350664	0.13091
	0.083412	0.131965	0.143531	0.163998
	0.087812	0.089621	0.160149	0.192436
	0.106384	0.100674	0.155156	0.165373
	0.092671	0.123743	0.182527	0.180341
	0.096574	0.094416	0.122728	0.190514
	0.108006	0.121898	0.152614	0.118012
	0.129691	0.110313	0.13967	0.179459
	0.092309	0.070605	0.165026	0.251168
	0.115206	0.08271	0.165761	0.16721
	0.096484	0.130111	0.147332	0.157601
	0.112183	0.130346	0.159613	0.282048
	0.088316	0.079927	0.124691	0.18601
	0.095328	0.12215	0.233528	0.13997
	0.103472	0.095565	0.12537	0.165302
	0.112881	0.119049	0.217139	0.161615
	0.106266	0.112383	0.220106	0.170698
	0.083075	0.092648	0.136297	0.226644
	0.093656	0.087196	0.1695	0.157937
	0.094056	0.114818	0.218293	0.100648
	0.086391	0.124056	0.228169	0.165616
	0.090191	0.112268	0.14737	0.172893
	0.084051	0.105451	0.186125	0.103234
	0.099046	0.12685	0.188099	0.26142
	0.092087	0.109135	0.354793	0.171703
	0.083559	0.098809	0.131754	0.149823
	0.093405	0.106452	0.214629	0.159721
	0.125039	0.112767	0.139075	0.180964
	0.087635	0.107354	0.126185	0.216736
	0.093166	0.112352	0.171071	0.177829
	0.092494	0.126049	0.118215	0.282231
	0.084387	0.099766	0.151603	0.138041
	0.094926	0.148039	0.245953	0.260147
	0.084026	0.137991	0.166205	0.227814
	0.078487	0.082959	0.154862	0.144502
	0.083618	0.095149	0.153871	0.205075
	0.110666	0.116058	0.16767	0.161478
	0.088651	0.110156	0.192085	0.156664
	0.090721	0.096386	0.169651	0.144404
	0.106825	0.103675	0.172331	0.149596
	0.109483	0.094209	0.393113	0.148554
	0.083958	0.112299	0.242278	0.168273
	0.089571	0.112453	0.127701	0.142917
	0.097885	0.108988	0.131232	0.182975
	0.119349	0.103104	0.263904	0.13497
	0.110366	0.125795	0.135174	0.134742
	0.088079	0.110847	0.117327	0.272763
	0.087574	0.107181	0.158049	0.191805
	0.092873	0.107965	0.13647	0.138518
	0.085847	0.111469	0.191065	0.14002
	0.134804	0.113873	0.15496	0.242715
	0.091489	0.138722	0.140448	0.129443
	0.117773	0.109093	0.172939	0.150313
	0.101454	0.121389	0.152939	0.160208
	0.112384	0.1421	0.159559	0.161197
	0.10721	0.141831	0.115255	0.132969
	0.114885	0.138679	0.132088	0.151698
	0.108663	0.1071	0.130799	0.250764
	0.134062	0.121256	0.112467	0.164245
	0.105821	0.101756	0.153752	0.183243
	0.113408	0.11552	0.182482	0.176471
	0.084772	0.10911	0.14464	0.210373
	0.101312	0.09131	0.149078	0.167937
	0.097639	0.086012	0.152271	0.188325
	0.127462	0.104778	0.135292	0.196578
	0.108443	0.117544	0.124467	0.227731
	0.099587	0.106028	0.146083	0.22402
	0.109771	0.105129	0.132931	0.19068
	0.09283	0.099209	0.119311	0.185565
	0.152513	0.092186	0.128228	0.182763
	0.104431	0.0916	0.109109	0.262772
	0.110551	0.099157	0.129615	0.152529
	0.134571	0.133842	0.117661	0.172888
	0.123972	0.138505	0.133741	0.178104
	0.10526	0.127008	0.154217	0.254721
	0.119317	0.089053	0.156689	0.283275
	0.098787	0.078021	0.151233	0.176247
	0.128952	0.102211	0.137663	0.179359
	0.088677	0.093755	0.160228	0.241954
	0.095903	0.120793	0.148521	0.121841
	0.131214	0.087719	0.111895	0.2107
	0.092459	0.130382	0.142156	0.123071
	0.134649	0.096423	0.146942	0.142589
	0.085072	0.116328	0.122893	0.157395
	0.08805	0.133199	0.09698	0.147632
	0.09302	0.113895	0.136592	0.163787
	0.091471	0.086845	0.16289	0.16492
	0.101788	0.10163	0.134896	0.230383
	0.120448	0.096673	0.192073	0.196113
	0.122911	0.095558	0.135437	0.169141
	0.093148	0.091605	0.143116	0.164147
	0.104256	0.122016	0.143568	0.156615
	0.092664	0.094682	0.15673	0.188708
	0.093313	0.097516	0.174238	0.159795
	0.095529	0.104194	0.178391	0.156384
	0.104841	0.097033	0.139268	0.160582
	0.090445	0.089025	0.155047	0.194445
	0.093219	0.101616	0.142475	0.172153
	0.112651	0.110964	0.140786	0.194275
	0.128596	0.083402	0.119023	0.192876
	0.109565	0.088394	0.213863	0.175467
	0.09815	0.114412	0.200032	0.173185
	0.105938	0.106373	0.171107	0.277689
	0.101048	0.115249	0.115058	0.210983
	0.103534	0.154875	0.138758	0.163695
	0.098612	0.132383	0.123505	0.314895
	0.124247	0.097934	0.118562	0.202521
	0.084496	0.106296	0.1786	0.17163
	0.144475	0.185016	0.148167	0.20907
	0.095136	0.111454	0.121473	0.169555
	0.124793	0.151235	0.137033	0.11799
	0.095745	0.091972	0.154832	0.17305
	0.096027	0.094306	0.197343	0.24033
	0.14314	0.095786	0.205238	0.130706
	0.101743	0.116424	0.114762	0.113817
	0.134485	0.10618	0.121593	0.136946
	0.091828	0.113132	0.145417	0.19465
	0.127175	0.105177	0.198447	0.282698
	0.139475	0.095466	0.15844	0.130735
	0.115546	0.093636	0.150881	0.136857
	0.09781	0.095976	0.196891	0.128212
	0.120266	0.097414	0.122457	0.136207
	0.103734	0.102169	0.176461	0.138815
	0.099674	0.086775	0.128587	0.202935
	0.129543	0.09803	0.135885	0.163749
	0.098088	0.091234	0.17236	0.196641
	0.107744	0.093887	0.211267	0.166269
	0.092727	0.088513	0.109902	0.157684
	0.099379	0.088605	0.114778	0.232792
	0.090687	0.102624	0.176559	0.134776
	0.088427	0.085553	0.107126	0.135062
	0.093121	0.092867	0.204727	0.124631
	0.132882	0.096597	0.115922	0.207162
	0.09218	0.110708	0.111725	0.119284
	0.096382	0.107504	0.190926	0.152375
	0.1397	0.091204	0.158758	0.180851
	0.100922	0.088136	0.177367	0.164605
	0.10598	0.109241	0.147968	0.187946
	0.086516	0.099968	0.127723	0.112697
	0.092029	0.112435	0.173246	0.108041
	0.102724	0.099924	0.131636	0.139366
	0.126084	0.111654	0.273436	0.121194
	0.120642	0.082589	0.190353	0.13602
	0.09407	0.105543	0.201217	0.115122
	0.090499	0.13631	0.146453	0.217938
	0.099882	0.079025	0.114673	0.136022
	0.087459	0.085179	0.10337	0.152716
	0.091537	0.095703	0.122839	0.173574
	0.131462	0.078452	0.138463	0.150778
	0.12044	0.131553	0.170247	0.14698
	0.094996	0.086321	0.115928	0.135703
	0.125805	0.117429	0.149628	0.102012
	0.086505	0.104585	0.160676	0.120443
	0.09914	0.111527	0.111008	0.119781
	0.126801	0.092557	0.120169	0.11129
	0.097295	0.110013	0.153369	0.148144
	0.106609	0.106801	0.131894	0.119208
	0.090995	0.108689	0.12435	0.11766
	0.103169	0.123003	0.29699	0.123031
	0.114908	0.094768	0.202409	0.11815
	0.120931	0.123764	0.18257	0.117854
	0.116779	0.104175	0.219395	0.133677
	0.105538	0.108923	0.215335	0.148008
	0.11492	0.094852	0.261241	0.115173
	0.107991	0.118653	0.309994	0.115672
	0.110596	0.114303	0.196268	0.175394
	0.091467	0.096747	0.19869	0.089455
	0.124843	0.091556	0.28639	0.089684
	0.103939	0.095746	0.217591	0.105742
	0.091107	0.102829	0.194619	0.131468
	0.095777	0.103747	0.177442	0.16658
	0.091693	0.095848	0.188833	0.141203
	0.123981	0.141569	0.367484	0.156207
	0.090422	0.113114	0.132916	0.106371
	0.095457	0.107493	0.216834	0.134083
	0.103581	0.107781	0.237358	0.107541
	0.088598	0.097089	0.292053	0.096816
	0.096702	0.124615	0.191087	0.115331
	0.096882	0.114274	0.304157	0.126537
	0.109892	0.101377	0.20382	0.103787
	0.118439	0.117218	0.198577	0.118239
	0.080718	0.11093	0.228382	0.098867
	0.105034	0.1276	0.365434	0.156222
	0.077257	0.135946	0.301522	0.1519
	0.104137	0.126329	0.256128	0.116904
	0.08196	0.129416	0.187493	0.086912
	0.105729	0.128523	0.265658	0.09892
	0.085768	0.159992	0.207081	0.095302
	0.089018	0.102457	0.164147	0.10575
	0.135709	0.139153	0.180705	0.114857
	0.090983	0.129847	0.141303	0.122639
	0.102823	0.221911	0.190894	0.122362
	0.245432	0.123681	0.141844	0.121836
	0.111962	0.098895	0.270721	0.121017
	0.095268	0.104349	0.249779	0.127572
	0.134762	0.122718	0.34658	0.165622
	0.103982	0.105407	0.252172	0.112457
	0.095692	0.101506	0.148356	0.095486
	0.085125	0.089726	0.239389	0.125668
	0.106538	0.089872	0.151867	0.124524
	0.116946	0.140473	0.337436	0.109566
	0.099898	0.120599	0.157988	0.0845
	0.106609	0.102806	0.138953	0.167803
	0.082766	0.095991	0.155853	0.126565
	0.099964	0.086326	0.182128	0.089666
	0.172542	0.085341	0.141579	0.101291
	0.094082	0.098633	0.201196	0.141943
	0.066375	0.091001	0.196474	0.106643
	0.096056	0.093048	0.150436	0.155639
	0.107928	0.102334	0.148521	0.107528
	0.096528	0.110423	0.150113	0.089958
	0.099785	0.090683	0.189333	0.08977
	0.095361	0.096239	0.14453	0.124332
	0.082939	0.096341	0.091475	0.124703
	0.087925	0.107854	0.088886	0.138848
	0.076285	0.085883	0.088139	0.125763
	0.097917	0.12668	0.091252	0.123559
	0.080319	0.12678	0.09395	0.103558
	0.079692	0.121972	0.080033	0.13196
	0.079384	0.148298	0.076663	0.142495
	0.094754	0.112295	0.092107	0.103348
	0.084763	0.079785	0.070788	0.12133
	0.103991	0.120986	0.080817	0.105037
	0.091088	0.103794	0.093837	0.132244
	0.090655	0.123517	0.076303	0.104369
	0.091881	0.095752	0.070351	0.127924
	0.094879	0.111408	0.092624	0.125632
	0.095149	0.106273	0.077669	0.113151
	0.119051	0.105556	0.107905	0.095568
	0.074837	0.092201	0.081907	0.128066
	0.102887	0.11401	0.072021	0.108847
	0.098474	0.085157	0.073361	0.114298
	0.11586	0.116834	0.072369	0.086966
	0.09664	0.141665	0.096125	0.103184
	0.113138	0.09467	0.077979	0.112333
	0.086973	0.090207	0.097232	0.110475
	0.093106	0.094263	0.090077	0.161691
	0.093287	0.120324	0.114199	0.110825
	0.097703	0.101664	0.083895	0.132311
	0.094368	0.092661	0.084044	0.094668
	0.090001	0.110462	0.098269	0.133482
	0.096212	0.150667	0.110755	0.114208
	0.099601	0.100486	0.100217	0.129897
	0.103283	0.102096	0.106873	0.122726
	0.095834	0.100257	0.092194	0.150682
	0.10007	0.12292	0.088068	0.085184
	0.094594	0.114371	0.097771	0.088027
	0.099021	0.096379	0.171048	0.077062
	0.090184	0.08196	0.129885	0.091737
	0.090471	0.092131	0.150186	0.088037
	0.096576	0.088824	0.10097	0.111755
	0.096741	0.105648	0.134607	0.153596
	0.097947	0.086067	0.089434	0.088726
	0.109502	0.090886	0.099492	0.151306
	0.101083	0.10523	0.113792	0.105322
	0.097798	0.082263	0.084747	0.09467
	0.090629	0.096521	0.105307	0.133732
	0.075863	0.123498	0.087399	0.134487
	0.094256	0.090475	0.083964	0.134124
	0.103127	0.102146	0.073857	0.094364
	0.1	0.120549	0.085388	0.092934
	0.100955	0.086776	0.164008	0.109284
	0.081806	0.084151	0.124658	0.086016
	0.093228	0.086877	0.10353	0.095653
	0.122056	0.10899	0.076775	0.13968
	0.090138	0.114425	0.065679	0.110457
	0.084707	0.105075	0.090901	0.100253
	0.094681	0.107578	0.083329	0.103208
	0.101484	0.099545	0.08458	0.132029
	0.100317	0.093599	0.127661	0.137632
	0.097573	0.094282	0.095708	0.099867
	0.11326	0.089671	0.142664	0.107605
	0.107709	0.080708	0.105769	0.11008
	0.108632	0.08917	0.111827	0.141835
	0.098389	0.086593	0.110437	0.102674
	0.110946	0.084955	0.146992	0.128312
	0.109248	0.080175	0.080839	0.119889
	0.088834	0.087715	0.084795	0.12757
	0.116797	0.076873	0.074958	0.105244
	0.099422	0.098846	0.081735	0.08469
	0.104513	0.092632	0.083105	0.081511
	0.109327	0.089855	0.087807	0.093776
	0.090223	0.084023	0.081997	0.084663
	0.080271	0.091031	0.106908	0.113655
	0.09424	0.084337	0.082481	0.09206
	0.09282	0.085949	0.079043	0.112252
	0.081097	0.093043	0.11475	0.189048
	0.096363	0.115764	0.11033	0.133588
	0.080198	0.086885	0.072527	0.120017
	0.085717	0.104251	0.090277	0.117869
	0.086549	0.103623	0.084149	0.085196
	0.102268	0.113473	0.107701	0.12555
	0.078554	0.09183	0.084776	0.103104
	0.087814	0.088293	0.082761	0.105201
	0.10006	0.107174	0.092609	0.096825
	0.086786	0.102939	0.081848	0.116546
	0.096872	0.098401	0.086735	0.117747
	0.08621	0.107171	0.085859	0.15916
	0.092715	0.097195	0.108314	0.106986
	0.093405	0.104367	0.088024	0.100485
	0.090539	0.109538	0.086202	0.2021
	0.100142	0.103337	0.175694	0.097199
	0.094106	0.097123	0.087198	0.147035
	0.101848	0.102707	0.080424	0.107092
	0.077501	0.096486	0.081903	0.177724
	0.079792	0.093967	0.111408	0.099633
	0.084607	0.101187	0.109856	0.14007
	0.089069	0.131808	0.127461	0.193767
	0.089263	0.095883	0.114132	0.113814
	0.086884	0.120321	0.138945	0.128662
	0.059247	0.086516	0.080316	0.135792
	0.092815	0.077676	0.085653	0.109909
	0.099406	0.108105	0.119849	0.116825
	0.084092	0.108501	0.078306	0.103058
	0.07549	0.11306	0.086571	0.118009
	0.093726	0.086359	0.083856	0.092897
	0.090175	0.117972	0.095322	0.063158
	0.0789	0.080296	0.089786	0.095175
	0.086477	0.112736	0.094694	0.142792
	0.094977	0.073782	0.086582	0.150392
	0.072204	0.086268	0.089616	0.123535
	0.092485	0.073942	0.079143	0.092104
	0.067958	0.085478	0.082896	0.095955
	0.055441	0.084811	0.089793	0.134763
	0.052922	0.073891	0.070774	0.116636
	0.071938	0.071711	0.080261	0.120414
	0.070416	0.083124	0.094467	0.104452
	0.054982	0.091772	0.075563	0.090368
	0.039584	0.07489	0.094956	0.114937
	0.074402	0.081151	0.091475	0.112635
	0.070176	0.088436	0.089767	0.132219
	0.080598	0.085266	0.110695	0.093159
	0.05413	0.090437	0.09585	0.100647
	0.050531	0.072795	0.090472	0.185572
	0.052794	0.094193	0.09871	0.113761
	0.057747	0.086606	0.090781	0.120542
	0.07057	0.075046	0.079905	0.123561
	0.073865	0.085002	0.071779	0.124066
	0.062919	0.087042	0.08133	0.124836
	0.091968	0.078049	0.080851	0.140737
	0.039574	0.080616	0.071124	0.136578
	0.036419	0.073466	0.092815	0.176139
	0.052675	0.079071	0.078423	0.175432
	0.054053	0.105076	0.104458	0.198307
	0.061192	0.095348	0.087981	0.144558
	0.076849	0.090178	0.075231	0.160215
	0.0751	0.080365	0.093569	0.160068
	0.073599	0.116096	0.100206	0.099424
	0.057304	0.089572	0.112917	0.170977
	0.046432	0.079444	0.083508	0.090576
	0.03952	0.090268	0.128839	0.16486
	0.058109	0.076245	0.118688	0.127953
	0.050722	0.099091	0.077012	0.100524
	0.064945	0.112115	0.087825	0.115819
	0.043855	0.078684	0.061143	0.086609
	0.075178	0.079052	0.085498	0.103135
	0.080507	0.108936	0.083506	0.107998
	0.039403	0.091149	0.092243	0.220214
	0.054324	0.073199	0.095677	0.114719
	0.068807	0.066394	0.070614	0.098131
	0.053031	0.082178	0.0705	0.121013
	0.041497	0.066406	0.12573	0.094133
	0.066387	0.079007	0.085153	0.09138
	0.041188	0.081667	0.088286	0.145685
	0.051934	0.07909	0.073834	0.129521
	0.054907	0.08039	0.124657	0.143072
	0.043312	0.067069	0.083848	0.126735
	0.082855	0.081438	0.085935	0.143789
	0.050024	0.076456	0.071242	0.084704
	0.059945	0.090898	0.073924	0.075742
	0.030909	0.074306	0.070738	0.177104
	0.041437	0.081154	0.101624	0.096683
	0.042739	0.072068	0.084745	0.090662
	0.041718	0.082709	0.079167	0.129127
	0.031493	0.079355	0.087113	0.071885
	0.042784	0.081098	0.101252	0.117737
	0.04271	0.076076	0.088034	0.108652
	0.029895	0.083381	0.078968	0.083625
	0.037674	0.082805	0.113675	0.094132
	0.032629	0.08325	0.116332	0.07975
	0.039413	0.085431	0.130695	0.097404
	0.032433	0.07778	0.147155	0.069405
	0.037179	0.074928	0.076508	0.097683
	0.041997	0.06945	0.138298	0.100591
	0.03306	0.082446	0.149987	0.127121
	0.04122	0.097741	0.09117	0.166326
	0.036956	0.071983	0.090044	0.073961
	0.036996	0.091164	0.081304	0.153741
	0.030118	0.076874	0.089951	0.08155
	0.04219	0.09797	0.072819	0.091763
	0.039563	0.088953	0.078482	0.078164
	0.042788	0.074205	0.094737	0.129928
	0.037322	0.09476	0.082218	0.109748
	0.035417	0.078372	0.089376	0.097493
	0.039759	0.074347	0.08186	0.09378
	0.039497	0.080491	0.084733	0.096524
	0.041067	0.076963	0.10225	0.099764
	0.042076	0.080885	0.083777	0.087137
	0.046049	0.08972	0.06858	0.093316
	0.036371	0.09502	0.133978	0.12015
	0.041128	0.092982	0.079487	0.096914
	0.042311	0.066392	0.124705	0.103762
	0.04194	0.091898	0.075012	0.085123
	0.040472	0.078552	0.098957	0.105746
	0.040786	0.080178	0.086699	0.101144
	0.035462	0.078321	0.138517	0.105585
	0.039873	0.083607	0.119124	0.086178
	0.041391	0.056906	0.078947	0.093804
	0.039912	0.055353	0.087383	0.124266
	0.038153	0.062623	0.103335	0.10401
	0.036899	0.062868	0.075213	0.110409
	0.034996	0.070616	0.07831	0.162035
	0.038639	0.085043	0.082983	0.139603
	0.040777	0.058998	0.093072	0.094921
	0.03711	0.059863	0.070976	0.095349
	0.04057	0.056122	0.072101	0.103124
	0.039308	0.064239	0.068904	0.115879
	0.036609	0.04889	0.097047	0.084452
	0.029744	0.058146	0.070687	0.1204
	0.032385	0.061498	0.091433	0.124407
	0.032907	0.056249	0.071845	0.095485
	0.029187	0.052665	0.069231	0.173447
	0.030383	0.055137	0.063606	0.107181
	0.033446	0.056314	0.07635	0.11415
	0.033319	0.06108	0.063377	0.120528
	0.033955	0.064195	0.080774	0.1029
	0.031059	0.064157	0.074864	0.080401
	0.031756	0.057382	0.075296	0.149435
	0.030028	0.059803	0.083051	0.085712
	0.035598	0.056029	0.076825	0.077762
	0.032795	0.069062	0.068238	0.113019
	0.033022	0.059318	0.081727	0.074888
	0.032891	0.065432	0.072963	0.108964
	0.034762	0.072234	0.097985	0.103829
	0.03109	0.057407	0.077961	0.080155
	0.032786	0.063208	0.062244	0.073688
	0.032859	0.063567	0.067121	0.112234
	0.032086	0.071481	0.120914	0.081162
	0.032475	0.062863	0.088172	0.09848
	0.03444	0.064329	0.060869	0.097655
	0.034507	0.06097	0.070852	0.133999
	0.034293	0.056312	0.114316	0.081648
	0.033225	0.058279	0.075158	0.141177
	0.034852	0.051971	0.150607	0.069268
	0.033002	0.058957	0.080704	0.084073
	0.035688	0.058678	0.114905	0.11875
	0.040391	0.065575	0.089855	0.094625
	0.034348	0.061824	0.10967	0.081244
	0.033832	0.105909	0.089745	0.07378
	0.036581	0.070106	0.065124	0.073717
	0.03632	0.063923	0.061374	0.063394
	0.03769	0.080291	0.080513	0.107913
	0.040183	0.049426	0.084243	0.083085
	0.039646	0.06372	0.058258	0.13196
	0.035275	0.063096	0.061661	0.082928
	0.03689	0.062211	0.074685	0.104675
	0.073131	0.06248	0.072038	0.074257
	0.035857	0.074014	0.065689	0.099535
	0.030347	0.061987	0.072605	0.083325
	0.037986	0.069768	0.068272	0.09548
	0.032441	0.053108	0.089985	0.081618
	0.06403	0.065019	0.065522	0.063684
	0.034709	0.102128	0.051476	0.097753
	0.062655	0.066119	0.065528	0.107497
	0.033011	0.062792	0.058278	0.062513
	0.033816	0.054952	0.087539	0.069197
	0.037994	0.062991	0.091233	0.075993
	0.072595	0.085019	0.073962	0.117568
	0.036231	0.074044	0.088175	0.078843
	0.039058	0.209107	0.056776	0.064685
	0.035725	0.067385	0.084564	0.060053
	0.06926	0.068469	0.083221	0.056514
	0.058815	0.060486	0.062123	0.081906
	0.042377	0.060107	0.058746	0.173387
	0.05432	0.06977	0.065999	0.066104
	0.056617	0.055447	0.06526	0.135744
	0.040181	0.056243	0.070383	0.07509
	0.048861	0.058291	0.061303	0.077266
	0.054219	0.067234	0.082995	0.08838
	0.066917	0.095136	0.075676	0.071261
	0.060283	0.060814	0.063696	0.076524
	0.045919	0.062129	0.073188	0.075681
	0.040912	0.062144	0.06609	0.079548
	0.048283	0.065359	0.07748	0.068657
	0.048266	0.060481	0.058314	0.077791
	0.043828	0.059119	0.075106	0.070301
	0.061301	0.060568	0.067907	0.06737
	0.066311	0.075414	0.07265	0.079243
	0.046595	0.060471	0.060609	0.081682
	0.038438	0.064671	0.068122	0.089878
	0.070557	0.08279	0.079462	0.094146
	0.066076	0.064785	0.070842	0.084261
	0.069142	0.064196	0.062041	0.101197
	0.039047	0.06133	0.056645	0.095195
	0.064658	0.061624	0.060743	0.109501
	0.070312	0.059917	0.069996	0.089832
	0.072653	0.054161	0.072689	0.124319
	0.038656	0.057984	0.079478	0.085251
	0.029871	0.072923	0.13071	0.079486
	0.055337	0.087983	0.071301	0.080713
	0.032006	0.048774	0.069901	0.070504
	0.029974	0.06604	0.093034	0.125196
	0.029252	0.058905	0.064651	0.179565
	0.032499	0.063956	0.074157	0.070989
	0.032853	0.058802	0.081783	0.07493
	0.033383	0.05183	0.068608	0.105075
	0.036209	0.053242	0.072913	0.08099
	0.032112	0.063872	0.073147	0.106168
	0.040844	0.05037	0.062836	0.083019
	0.040855	0.064109	0.071934	0.048159
	0.060543	0.067532	0.063976	0.092673
	0.034686	0.05193	0.05537	0.065482
	0.033226	0.067599	0.064643	0.068628
	0.063095	0.06049	0.071377	0.061802
	0.0601	0.054468	0.06574	0.126467
	0.046769	0.058512	0.088229	0.082241
	0.075895	0.058749	0.051623	0.082361
	0.032694	0.061367	0.068249	0.07689
	0.057785	0.057705	0.067425	0.076429
	0.055608	0.065305	0.062566	0.097798
	0.057317	0.060181	0.068132	0.077866
	0.047012	0.066711	0.057278	0.076383
	0.050883	0.066944	0.048443	0.059989
	0.0376	0.071786	0.089402	0.079121
	0.047291	0.062791	0.058421	0.061962
	0.06083	0.067739	0.072669	0.080553
	0.031715	0.082793	0.071086	0.070482
	0.029267	0.081825	0.058846	0.091547
	0.058864	0.061333	0.060117	0.09665
	0.054161	0.079839	0.064188	0.06078
	0.033051	0.060881	0.058725	0.079732
	0.029373	0.08121	0.059836	0.135968
	0.035675	0.06989	0.053252	0.094332
	0.030981	0.063348	0.067244	0.098007
	0.033516	0.070384	0.07287	0.110763
	0.035741	0.079241	0.058534	0.0887
	0.034267	0.063516	0.065681	0.085546
	0.030513	0.057317	0.083462	0.095174
	0.029981	0.062788	0.067984	0.080612
	0.028542	0.078441	0.069654	0.065717
	0.029268	0.079297	0.056208	0.098731
	0.034547	0.069223	0.056009	0.09145
	0.028095	0.054548	0.069475	0.078519
	0.03507	0.081618	0.054583	0.090163
	0.076731	0.078697	0.061164	0.090461
	0.059627	0.06237	0.063595	0.130078
	0.051493	0.074437	0.075964	0.071673
	0.040064	0.060698	0.055954	0.135797
	0.025109	0.079979	0.070027	0.10532
	0.026218	0.083709	0.065558	0.068028
	0.035958	0.06186	0.078948	0.085483
	0.026539	0.066437	0.079627	0.130859
	0.027633	0.071043	0.07398	0.120074
	0.052491	0.069064	0.072429	0.110852
	0.028683	0.086822	0.071396	0.098479
	0.027716	0.06692	0.064964	0.082504
	0.031397	0.070136	0.064551	0.119365
	0.028621	0.064738	0.064735	0.127376
	0.061308	0.067155	0.060931	0.114066
	0.030079	0.068686	0.072971	0.115929
	0.054471	0.061451	0.062162	0.103395
	0.029886	0.084813	0.061524	0.092775
	0.052619	0.075899	0.071633	0.104165
	0.050276	0.070389	0.058486	0.111775
	0.049935	0.080984	0.106748	0.122945
	0.055223	0.079056	0.060405	0.099008
	0.050419	0.079179	0.049787	0.095534
	0.043768	0.068117	0.064524	0.087609
	0.03343	0.083204	0.062084	0.076699
	0.062197	0.067169	0.058985	0.071812
	0.046741	0.084288	0.065109	0.10242
	0.056332	0.067999	0.04938	0.101129
	0.033462	0.07313	0.06408	0.079594
	0.055317	0.072686	0.097395	0.092091
	0.034141	0.071158	0.064922	0.091253
	0.032449	0.064817	0.057205	0.175498
	0.031004	0.07167	0.059941	0.096738
	0.032371	0.077773	0.060302	0.101127
	0.029128	0.07637	0.067102	0.10272
	0.02927	0.064522	0.061844	0.149187
	0.035229	0.06582	0.058681	0.095784
	0.02962	0.068062	0.066229	0.101374
	0.028903	0.078465	0.061753	0.096923
	0.027583	0.060462	0.05221	0.097729
	0.028494	0.082687	0.055485	0.07181
	0.031449	0.067318	0.068625	0.069022
	0.02945	0.07059	0.050292	0.144008
	0.028281	0.08681	0.056132	0.171434
	0.033036	0.069312	0.065495	0.077631
	0.028459	0.070034	0.053948	0.102966
	0.029378	0.086926	0.084089	0.093022
	0.035958	0.066203	0.05379	0.104808
	0.0285	0.05442	0.052558	0.084055
	0.037249	0.075667	0.053142	0.132895
	0.027066	0.090304	0.065852	0.097274
	0.035618	0.099023	0.08296	0.089317
	0.036163	0.065283	0.06792	0.084375
	0.028298	0.073407	0.07304	0.108184
	0.029979	0.063154	0.065375	0.101403
	0.035386	0.070912	0.056987	0.084942
	0.031265	0.080147	0.08485	0.101003
	0.03475	0.071743	0.050963	0.072294
	0.03112	0.081208	0.076918	0.083898
	0.030654	0.068727	0.061589	0.103249
	0.029485	0.064065	0.045764	0.124715
	0.036383	0.068982	0.045889	0.125417
	0.03154	0.072104	0.057865	0.104527
	0.029794	0.086227	0.060081	0.122613
	0.030087	0.082378	0.051533	0.139416
	0.063408	0.068994	0.074923	0.128107
	0.027806	0.070076	0.049606	0.099317
	0.036599	0.067641	0.068969	0.135413
	0.030856	0.074869	0.062149	0.093538
	0.077626	0.108174	0.115473	0.13285
	0.087736	0.103412	0.097188	0.11913
	0.104486	0.122049	0.095245	0.132475
	0.069802	0.1192	0.120997	0.095031
	0.089758	0.129117	0.146266	0.136166
	0.090339	0.110493	0.138443	0.145843
	0.120817	0.125199	0.133479	0.154204
	0.096184	0.099683	0.16497	0.128453
	0.101625	0.099216	0.107105	0.13492
	0.11369	0.106072	0.148344	0.13309
	0.087655	0.116964	0.149782	0.13147
	0.08939	0.116978	0.116421	0.127355
	0.10008	0.114612	0.147799	0.129291
	0.111139	0.151618	0.110069	0.130916
	0.106034	0.095407	0.137459	0.149825
	0.111097	0.103065	0.101292	0.138476
	0.101257	0.118695	0.157095	0.120063
	0.091972	0.149752	0.116993	0.122356
	0.110284	0.111661	0.117283	0.115102
	0.098668	0.104952	0.191966	0.122686
	0.092387	0.156955	0.095177	0.107484
	0.082775	0.098062	0.170528	0.119401
	0.082847	0.136816	0.125746	0.129745
	0.099845	0.12457	0.147995	0.156889
	0.096977	0.098426	0.135992	0.0991
	0.081516	0.11778	0.14596	0.120455
	0.08556	0.132711	0.143689	0.170769
	0.088619	0.094776	0.12838	0.148231
	0.106288	0.090525	0.111786	0.120782
	0.083167	0.11295	0.108995	0.156418
	0.097809	0.145857	0.156045	0.119
	0.078429	0.074732	0.130432	0.137423
	0.083797	0.112561	0.13844	0.11116
	0.093233	0.089495	0.130441	0.118276
	0.08522	0.116025	0.113282	0.128266
	0.089217	0.116816	0.117739	0.164767
	0.091909	0.101198	0.114867	0.122587
	0.088746	0.083706	0.178781	0.111356
	0.101886	0.126185	0.11731	0.113404
	0.080722	0.133212	0.127624	0.154052
	0.089215	0.122686	0.15752	0.117375
	0.078161	0.109412	0.127625	0.106403
	0.077325	0.144009	0.123578	0.120715
	0.087714	0.116901	0.142017	0.13111
	0.091807	0.127799	0.108801	0.137651
	0.087571	0.0932	0.163918	0.118823
	0.096799	0.12864	0.145744	0.142507
	0.103072	0.140108	0.09195	0.149046
	0.097713	0.095449	0.118798	0.120071
	0.087976	0.114818	0.148256	0.127174
	0.094239	0.117032	0.156223	0.114692
	0.092987	0.115026	0.119793	0.115478
	0.082459	0.083817	0.132804	0.119537
	0.088242	0.120569	0.147343	0.105771
	0.082589	0.099681	0.137882	0.13742
	0.101496	0.095361	0.148353	0.146173
	0.076807	0.097133	0.10735	0.111297
	0.1045	0.10668	0.119319	0.144742
	0.090116	0.098466	0.157209	0.161546
	0.093831	0.097125	0.225967	0.120055
	0.081846	0.088682	0.135329	0.126059
	0.086694	0.102703	0.138118	0.144222
	0.07585	0.10399	0.148207	0.137327
	0.083084	0.103684	0.156456	0.122558
	0.109061	0.09797	0.158265	0.140973
	0.082906	0.0756	0.170908	0.115775
	0.09478	0.100048	0.163772	0.137996
	0.081877	0.093053	0.124333	0.121094
	0.087758	0.136213	0.135805	0.132184
	0.08752	0.096872	0.139034	0.104343
	0.078888	0.099016	0.161083	0.122093
	0.098241	0.107964	0.148532	0.115477
	0.079028	0.103607	0.154414	0.105557
	0.082858	0.130387	0.087282	0.198138
	0.095214	0.087445	0.188217	0.128987
	0.073011	0.103049	0.08803	0.141566
	0.097916	0.0848	0.100953	0.15872
	0.091376	0.096637	0.137892	0.101694
	0.075434	0.092253	0.086724	0.157265
	0.081472	0.093552	0.113834	0.139661
	0.104371	0.084307	0.145886	0.111717
	0.080792	0.103193	0.12732	0.135639
	0.090105	0.113897	0.101768	0.108081
	0.059641	0.114557	0.116235	0.118473
	0.087953	0.125887	0.091885	0.132745
	0.092405	0.09377	0.104385	0.131369
	0.098097	0.123319	0.095554	0.121068
	0.099144	0.135564	0.080246	0.157959
	0.09751	0.131769	0.108647	0.131252
	0.088031	0.145829	0.107669	0.116873
	0.106725	0.111767	0.110504	0.138338
	0.096626	0.143937	0.08059	0.154362
	0.08928	0.098425	0.130971	0.125181
	0.099127	0.143723	0.102354	0.140346
	0.095525	0.115743	0.100218	0.120046
	0.089761	0.113003	0.126068	0.147659
	0.095868	0.1061	0.10016	0.126137
	0.087238	0.110194	0.095513	0.150861
	0.092328	0.121688	0.106093	0.107919
	0.082666	0.120592	0.103899	0.1215
	0.088138	0.115636	0.125277	0.103442
	0.098605	0.108427	0.069472	0.140002
	0.094235	0.11056	0.090163	0.124456
	0.09106	0.104843	0.106051	0.132742
	0.118719	0.102291	0.09388	0.127848
	0.086115	0.098584	0.109883	0.154869
	0.090369	0.113294	0.097407	0.12664
	0.093261	0.103203	0.0945	0.136357
	0.09229	0.104931	0.139326	0.146448
	0.118536	0.101795	0.128087	0.108622
	0.101367	0.116343	0.102315	0.136715
	0.09123	0.101954	0.114082	0.138711
	0.08262	0.114069	0.121143	0.131891
	0.088312	0.098708	0.12214	0.135594
	0.086815	0.114807	0.124663	0.151662
	0.100946	0.110455	0.106723	0.12612
	0.08657	0.110502	0.102622	0.139479
	0.089841	0.11023	0.104199	0.115718
	0.095803	0.112177	0.099169	0.124206
	0.085634	0.096669	0.121039	0.177532
	0.083888	0.101054	0.115666	0.137355
	0.095067	0.120484	0.119388	0.123656
	0.123678	0.089185	0.115169	0.119341
	0.09066	0.105317	0.096533	0.142951
	0.094159	0.096162	0.131187	0.113226
	0.081149	0.109517	0.093549	0.125677
	0.093953	0.110028	0.088843	0.143383
	0.085775	0.098291	0.095675	0.12552
	0.102854	0.103782	0.099431	0.126816
	0.094056	0.105713	0.107012	0.09901
	0.093602	0.095697	0.09098	0.129177
	0.112593	0.098253	0.110065	0.128307
	0.121964	0.107083	0.112487	0.130527
	0.088661	0.104858	0.136131	0.144461
	0.088811	0.096375	0.111282	0.121147
	0.089376	0.104313	0.152346	0.114582
	0.071604	0.096082	0.109191	0.127438
	0.092992	0.117726	0.110071	0.116125
	0.129509	0.077935	0.085895	0.12707
	0.083468	0.100318	0.118301	0.131692
	0.089587	0.118415	0.112881	0.144499
	0.131978	0.075909	0.102474	0.114284
	0.091543	0.110697	0.115117	0.150118
	0.063685	0.103828	0.06453	0.1171
	0.072416	0.105668	0.110006	0.111676
	0.118916	0.100294	0.10796	0.151542
	0.080479	0.109607	0.092196	0.118482
	0.080559	0.103504	0.104272	0.115788
	0.080816	0.098574	0.061367	0.124098
	0.088886	0.094385	0.112186	0.097144
	0.085102	0.10636	0.108275	0.117072
	0.077338	0.097788	0.128783	0.106073
	0.07604	0.13802	0.114439	0.149256
	0.083095	0.111388	0.106557	0.092051
	0.074974	0.100257	0.094597	0.114609
	0.076887	0.106971	0.107929	0.115497
	0.086034	0.104757	0.113462	0.115541
	0.121475	0.136658	0.087804	0.111935
	0.122041	0.086516	0.121489	0.11965
	0.075692	0.125358	0.097873	0.118276
	0.10897	0.115506	0.101249	0.150067
	0.13365	0.098044	0.074846	0.124331
	0.08355	0.122983	0.109687	0.123362
	0.100269	0.118363	0.104547	0.114762
	0.079132	0.099066	0.112386	0.102168
	0.084886	0.101429	0.119574	0.110652
	0.088998	0.087722	0.109014	0.126039
	0.099387	0.10831	0.115568	0.11377
	0.078852	0.09688	0.131433	0.113132
	0.092622	0.104851	0.100351	0.105981
	0.09699	0.098366	0.107515	0.120019
	0.075048	0.10571	0.105253	0.107561
	0.084421	0.099259	0.095272	0.115739
	0.098514	0.097498	0.098862	0.116935
	0.087174	0.084457	0.104336	0.107171
	0.082363	0.09568	0.105139	0.118058
	0.120303	0.12199	0.09657	0.13931
	0.099489	0.082804	0.102209	0.118393
	0.071162	0.116895	0.089818	0.113796
	0.083831	0.089065	0.101822	0.116139
	0.085087	0.102904	0.10636	0.130993
	0.092541	0.084594	0.100691	0.114657
	0.11119	0.115655	0.119589	0.105886
	0.099031	0.095647	0.090268	0.132506
	0.079761	0.110767	0.094094	0.096356
	0.090898	0.094115	0.118089	0.118399
	0.095132	0.099763	0.092553	0.098419
	0.088963	0.095852	0.095437	0.122112
	0.087011	0.100696	0.131598	0.123752
	0.066138	0.100085	0.095915	0.119788
	0.079507	0.091761	0.069797	0.119836
	0.087129	0.100259	0.089358	0.128654
	0.080734	0.104813	0.086672	0.119651
	0.072169	0.096928	0.092597	0.112371
	0.083086	0.097197	0.077599	0.114794
	0.08993	0.115367	0.084983	0.107636
	0.090155	0.113235	0.093701	0.137108
	0.07413	0.104959	0.094444	0.126304
	0.07692	0.10471	0.105336	0.1474
	0.079532	0.106327	0.105358	0.118044
	0.07272	0.104601	0.099233	0.125101
	0.071476	0.116814	0.103684	0.114881
	0.080009	0.108511	0.130385	0.147592
	0.088931	0.11899	0.096982	0.117776
	0.081715	0.098761	0.102752	0.153703
	0.072403	0.137746	0.092133	0.154298
	0.079339	0.103632	0.091434	0.120241
	0.072289	0.124426	0.091372	0.122358
	0.079341	0.125128	0.092464	0.120443
	0.072202	0.086698	0.123196	0.166706
	0.082158	0.10195	0.100454	0.119034
	0.065564	0.119527	0.107338	0.104831
	0.075035	0.109812	0.094839	0.173991
	0.068643	0.148016	0.093636	0.111206
	0.066752	0.123193	0.097605	0.125831
	0.082115	0.095474	0.091027	0.136157
	0.070064	0.108847	0.088707	0.111861
	0.071816	0.124736	0.101399	0.123867
	0.081707	0.107981	0.103217	0.139601
	0.069497	0.11788	0.081063	0.1016
	0.061665	0.114793	0.08942	0.101935
	0.070009	0.095517	0.079833	0.167154
	0.077563	0.094707	0.097743	0.199983
	0.076935	0.114312	0.092	0.119666
	0.069788	0.091116	0.073175	0.109945
	0.076778	0.110983	0.08887	0.12747
	0.065349	0.101943	0.089382	0.159035
	0.083451	0.14739	0.101287	0.229467
	0.079079	0.09378	0.101015	0.119557
	0.076187	0.100718	0.071985	0.123222
	0.076314	0.108847	0.093144	0.136906
	0.073241	0.113376	0.085373	0.11916
	0.071983	0.097279	0.084791	0.204896
	0.09324	0.116778	0.085893	0.15642
	0.083781	0.097211	0.107629	0.110993
	0.08455	0.104502	0.084612	0.111826
	0.073038	0.094357	0.077402	0.091771
	0.070559	0.098551	0.109369	0.188488
	0.064644	0.115135	0.084906	0.10605
	0.069892	0.108048	0.077712	0.101635
	0.078405	0.094413	0.08544	0.115887
	0.071772	0.095194	0.08968	0.10954
	0.087523	0.12065	0.083301	0.124557
	0.080747	0.096662	0.112644	0.11668
	0.089089	0.091125	0.087715	0.124884
	0.064227	0.102709	0.086844	0.109115
	0.075692	0.116952	0.100357	0.166959
	0.070838	0.113896	0.08517	0.108215
	0.076858	0.088921	0.078342	0.125411
	0.07806	0.110817	0.083208	0.106545
	0.088555	0.123469	0.136445	0.128854
	0.082307	0.103538	0.126873	0.136513
	0.078959	0.119286	0.084451	0.122498
	0.085341	0.107657	0.092036	0.131922
	0.072524	0.096015	0.085169	0.142126
	0.074854	0.102306	0.080706	0.128176
	0.070983	0.105657	0.086034	0.126914
	0.075243	0.097888	0.097952	0.127464
	0.076824	0.130047	0.092456	0.106756
	0.084473	0.105644	0.095892	0.134605
	0.066651	0.118801	0.114179	0.13245
	0.069857	0.100239	0.08502	0.096594
	0.077015	0.109221	0.101268	0.11292
	0.089639	0.086494	0.088539	0.131311
	0.089663	0.107527	0.08219	0.097662
	0.063606	0.112776	0.100048	0.111182
	0.076475	0.123927	0.078679	0.119356
	0.08087	0.119377	0.110675	0.128666
	0.073454	0.136548	0.113444	0.141321
	0.072938	0.122584	0.116655	0.111499
	0.063421	0.122654	0.09003	0.127754
	0.081358	0.118567	0.109425	0.115088
	0.080606	0.134086	0.087341	0.124822
	0.065249	0.133797	0.111177	0.130586
	0.081512	0.142229	0.099672	0.15512
	0.076866	0.122854	0.102567	0.148613
	0.065976	0.12472	0.123743	0.091898
	0.087253	0.149986	0.083527	0.099294
	0.072092	0.132173	0.115848	0.149364
	0.080703	0.130994	0.093811	0.120138
	0.077162	0.116323	0.094773	0.151882
	0.06721	0.10295	0.077526	0.096355
	0.078285	0.125086	0.138084	0.102961
	0.072852	0.101972	0.085484	0.148189
	0.090264	0.091688	0.08926	0.115154
	0.115911	0.102448	0.083505	0.095706
	0.086051	0.115595	0.116339	0.132187
	0.120074	0.096749	0.087649	0.125037
	0.094668	0.12183	0.101351	0.122481
	0.096791	0.128998	0.101327	0.124105
	0.120474	0.133533	0.159887	0.12021
	0.097122	0.113553	0.109158	0.118201
	0.10803	0.131819	0.092948	0.117901
	0.078026	0.133922	0.093487	0.155874
	0.097604	0.124606	0.088679	0.117638
	0.123695	0.131266	0.086138	0.093229
	0.095806	0.108215	0.08389	0.11677
	0.119384	0.105948	0.085462	0.142775
	0.090156	0.100415	0.08121	0.113891
	0.095605	0.098464	0.087199	0.126016
	0.102615	0.10082	0.087909	0.128521
	0.120526	0.114501	0.085906	0.132918
	0.08473	0.109683	0.075662	0.125296
	0.09012	0.11608	0.08886	0.121096
	0.101139	0.133513	0.085136	0.119204
	0.102765	0.165275	0.101003	0.119823
	0.127162	0.14614	0.101042	0.125169
	0.088916	0.1155	0.068119	0.122677
	0.104066	0.136267	0.098476	0.151203
	0.10217	0.133657	0.09092	0.107387
	0.099997	0.12244	0.083221	0.12917
	0.108834	0.099871	0.094271	0.110744
	0.109621	0.090074	0.089213	0.137096
	0.102002	0.119337	0.104313	0.131899
	0.101165	0.119218	0.073607	0.115286
	0.088677	0.119866	0.077676	0.122507
	0.110028	0.103417	0.069383	0.127211
	0.117796	0.115228	0.103144	0.125773
	0.113078	0.123645	0.105218	0.119238
	0.129481	0.123159	0.099652	0.130318
	0.107587	0.108919	0.07405	0.115347
	0.102067	0.108065	0.078645	0.135116
	0.103609	0.106691	0.083335	0.120814
	0.124335	0.124854	0.097512	0.121816
	0.114572	0.1064	0.073893	0.119589
	0.090461	0.116926	0.100044	0.126786
	0.103079	0.116595	0.070869	0.120969
	0.091817	0.118562	0.084766	0.125685
	0.098283	0.127796	0.104461	0.09588
	0.099077	0.137915	0.080873	0.097784
	0.107182	0.113511	0.102011	0.098782
	0.116857	0.151488	0.079426	0.130597
	0.102318	0.123216	0.078999	0.12262
	0.080862	0.121579	0.095029	0.13006
	0.084578	0.108123	0.081871	0.133404
	0.09683	0.120978	0.104295	0.157046
	0.111817	0.128549	0.103087	0.105051
	0.104457	0.113597	0.107632	0.156531
	0.08117	0.122288	0.083794	0.136391
	0.11589	0.13959	0.097052	0.09535
	0.085086	0.131683	0.098886	0.089838
	0.109621	0.137417	0.093894	0.133128
	0.101011	0.113531	0.107436	0.125075
	0.114516	0.111235	0.097335	0.10768
	0.097216	0.107524	0.093647	0.102891
	0.119045	0.137379	0.107106	0.145616
	0.125661	0.109342	0.086747	0.118396
	0.098122	0.118513	0.092448	0.094721
	0.126456	0.135378	0.101452	0.101047
	0.126365	0.100242	0.115319	0.169112
	0.110453	0.10362	0.081712	0.107235
	0.090575	0.100635	0.097314	0.145916
	0.128072	0.132078	0.086081	0.096181
	0.131039	0.132705	0.090825	0.112775
	0.099436	0.13127	0.096031	0.121549
	0.100748	0.118571	0.107081	0.124435
	0.092017	0.092202	0.082447	0.143057
	0.087201	0.101346	0.096086	0.114618
	0.094246	0.127102	0.091127	0.105973
	0.121331	0.132134	0.089872	0.104555
	0.116634	0.117181	0.106464	0.140883
	0.092274	0.121238	0.104824	0.121736
	0.099089	0.091517	0.099227	0.118042
	0.090651	0.096156	0.103417	0.100117
	0.085734	0.125791	0.094169	0.109661
	0.093529	0.121332	0.100164	0.118045
	0.101673	0.132677	0.092233	0.116015
	0.092565	0.10872	0.085303	0.117761
	0.107308	0.121266	0.097918	0.126929
	0.085415	0.124161	0.098822	0.112786
	0.092136	0.130163	0.07867	0.104628
	0.102919	0.110372	0.098188	0.115843
	0.087094	0.118386	0.097999	0.110518
	0.090642	0.1207	0.088733	0.115016
	0.107434	0.124523	0.092748	0.131148
	0.103666	0.114669	0.097326	0.110616
	0.11338	0.129702	0.09318	0.130141
	0.094076	0.127266	0.076948	0.137801
	0.107931	0.092684	0.086993	0.139165
	0.094595	0.117242	0.09067	0.105082
	0.098106	0.161801	0.095172	0.127576
	0.098445	0.111719	0.094368	0.101455
	0.096058	0.169652	0.095302	0.135866
	0.08591	0.109276	0.09299	0.139036
	0.091355	0.111647	0.103115	0.118365
	0.110732	0.111501	0.079889	0.138392
	0.084622	0.110652	0.094409	0.150907
	0.117064	0.107003	0.063227	0.119988
	0.096579	0.136875	0.100493	0.145695
	0.094755	0.127167	0.076031	0.127373
	0.094773	0.09581	0.114376	0.110633
	0.094267	0.154272	0.107075	0.135877
	0.08839	0.123181	0.101725	0.109972
	0.088379	0.119937	0.085006	0.131027
	0.172722	0.118147	0.06097	0.107313
	0.11439	0.117625	0.109092	0.129512
	0.096643	0.105821	0.096411	0.108045
	0.09847	0.122492	0.081055	0.107857
	0.091791	0.111848	0.070746	0.11922
	0.164467	0.104852	0.073316	0.112593
	0.061821	0.073384	0.091412	0.071903
	0.057509	0.06698	0.088275	0.080579
	0.066634	0.078019	0.082338	0.104545
	0.061953	0.094611	0.108929	0.084846
	0.065051	0.084283	0.089292	0.073908
	0.060726	0.086294	0.11373	0.100279
	0.065425	0.066885	0.095918	0.117246
	0.068487	0.068842	0.104586	0.098356
	0.075736	0.086675	0.097315	0.077461
	0.061264	0.065781	0.091162	0.091208
	0.077715	0.067429	0.080816	0.083876
	0.072953	0.065415	0.094935	0.138354
	0.0782	0.062366	0.083733	0.066
	0.065336	0.063154	0.085097	0.079442
	0.068992	0.07038	0.101131	0.101311
	0.075502	0.08602	0.089135	0.109288
	0.067269	0.06825	0.111118	0.081152
	0.077997	0.064715	0.120238	0.073184
	0.057236	0.075204	0.089885	0.105528
	0.0758	0.074073	0.083342	0.101455
	0.071852	0.082165	0.109579	0.082897
	0.0597	0.075934	0.109705	0.125477
	0.084599	0.089725	0.093208	0.077706
	0.078862	0.071341	0.085415	0.085132
	0.061933	0.063451	0.078758	0.103783
	0.070284	0.080514	0.113549	0.070044
	0.085094	0.080093	0.078218	0.087541
	0.080796	0.076377	0.113818	0.103544
	0.078277	0.071241	0.085296	0.109232
	0.087448	0.078654	0.107374	0.077239
	0.087121	0.070333	0.109542	0.071148
	0.079442	0.090363	0.102351	0.108178
	0.084965	0.093417	0.075701	0.099081
	0.066994	0.081684	0.069966	0.127273
	0.087377	0.067198	0.094135	0.074534
	0.070185	0.073082	0.076478	0.08421
	0.070267	0.07404	0.076681	0.08142
	0.075317	0.071245	0.07375	0.092784
	0.07497	0.092943	0.079177	0.115755
	0.070022	0.099993	0.070613	0.07344
	0.080053	0.075561	0.080481	0.082151
	0.069098	0.066491	0.090508	0.08723
	0.073728	0.088008	0.091877	0.072987
	0.065949	0.092046	0.071537	0.082289
	0.073824	0.099497	0.082349	0.077595
	0.070183	0.064139	0.096698	0.071046
	0.071666	0.065093	0.08203	0.1205
	0.072737	0.071822	0.099272	0.14532
	0.065575	0.071278	0.075611	0.078089
	0.063561	0.060258	0.080509	0.072662
	0.061737	0.071772	0.075912	0.106478
	0.084229	0.06142	0.090669	0.095288
	0.074891	0.076759	0.07115	0.104551
	0.06514	0.073841	0.074714	0.118885
	0.068604	0.060767	0.076078	0.091371
	0.06257	0.078928	0.092026	0.079295
	0.082237	0.082564	0.072694	0.107658
	0.072286	0.073756	0.087035	0.121281
	0.066154	0.075618	0.096	0.089947
	0.061473	0.065198	0.093081	0.09854
	0.062425	0.06214	0.09837	0.109083
	0.079354	0.069198	0.092775	0.110482
	0.100727	0.078542	0.067685	0.072475
	0.080551	0.068753	0.090379	0.110327
	0.083143	0.073252	0.073418	0.103876
	0.070641	0.078069	0.078505	0.076454
	0.154679	0.077592	0.07302	0.095862
	0.072558	0.101539	0.074182	0.106011
	0.082506	0.067059	0.094668	0.108449
	0.081544	0.074642	0.062718	0.082527
	0.081119	0.076529	0.069943	0.083678
	0.08279	0.070684	0.079331	0.099921
	0.060415	0.079397	0.087942	0.103689
	0.10327	0.073913	0.081401	0.108577
	0.084071	0.068842	0.083461	0.095893
	0.073213	0.085719	0.076928	0.074047
	0.078599	0.086489	0.100016	0.097882
	0.076305	0.07221	0.076023	0.063279
	0.063268	0.080518	0.089862	0.099884
	0.061175	0.07296	0.075621	0.130466
	0.06529	0.079594	0.103047	0.093174
	0.074288	0.074433	0.091212	0.115369
	0.071081	0.083471	0.08765	0.073144
	0.068587	0.083208	0.089835	0.103356
	0.06691	0.075906	0.107835	0.061953
	0.066758	0.071281	0.076797	0.081993
	0.055825	0.081414	0.075341	0.170808
	0.062279	0.069453	0.09038	0.080456
	0.058073	0.074045	0.093885	0.066414
	0.066981	0.080307	0.094804	0.153043
	0.072079	0.074095	0.087885	0.089843
	0.07037	0.077503	0.097142	0.062006
	0.060248	0.065357	0.090937	0.136422
	0.064556	0.071849	0.094003	0.080245
	0.066428	0.082179	0.086672	0.070494
	0.063147	0.069778	0.086285	0.064978
	0.064751	0.066865	0.091552	0.066633
	0.078643	0.097942	0.101337	0.089322
	0.062433	0.076481	0.092118	0.091371
	0.058019	0.097966	0.105706	0.078815
	0.064991	0.067914	0.098388	0.083252
	0.077925	0.087563	0.088095	0.091636
	0.068689	0.095224	0.085845	0.097865
	0.0678	0.073133	0.095124	0.076888
	0.067224	0.07556	0.08908	0.077078
	0.065497	0.064584	0.081597	0.067451
	0.058443	0.066649	0.091022	0.06906
	0.068486	0.081593	0.089369	0.081089
	0.083036	0.066676	0.091661	0.097988
	0.066001	0.087501	0.09919	0.102268
	0.07775	0.082143	0.097247	0.094323
	0.06408	0.070681	0.080279	0.073378
	0.069564	0.070375	0.097582	0.101077
	0.072209	0.075579	0.0859	0.066398
	0.069036	0.087352	0.094719	0.103371
	0.063237	0.077733	0.099585	0.09705
	0.077404	0.082563	0.113579	0.088471
	0.058319	0.074039	0.088673	0.099568
	0.066857	0.090149	0.085065	0.07588
	0.06594	0.078792	0.084273	0.091684
	0.08289	0.086558	0.082417	0.084019
	0.066331	0.079563	0.087777	0.082257
	0.06827	0.071785	0.095538	0.082298
	0.092393	0.081879	0.08446	0.102854
	0.078399	0.07929	0.101806	0.07792
	0.075734	0.085658	0.093497	0.086214
	0.055129	0.084174	0.10557	0.0728
	0.09143	0.091922	0.101398	0.099866
	0.085059	0.086445	0.111844	0.069124
	0.083829	0.062335	0.083164	0.086877
	0.080345	0.075764	0.086298	0.064042
	0.060142	0.072616	0.08572	0.077747
	0.084559	0.074679	0.083275	0.100303
	0.079636	0.069913	0.083477	0.083903
	0.092004	0.072344	0.098816	0.078518
	0.088587	0.070898	0.097909	0.075558
	0.082436	0.079968	0.086342	0.095213
	0.090511	0.073836	0.078557	0.098883
	0.095488	0.068635	0.073102	0.088872
	0.096439	0.077582	0.076103	0.103766
	0.095194	0.071555	0.077057	0.071976
	0.092605	0.070191	0.086075	0.064217
	0.101799	0.078738	0.074894	0.084653
	0.083812	0.079304	0.074561	0.077466
	0.083413	0.067632	0.114024	0.067344
	0.087921	0.07177	0.078142	0.094869
	0.078269	0.076056	0.085788	0.069184
	0.069609	0.075462	0.077168	0.097229
	0.080624	0.096317	0.091409	0.084478
	0.075332	0.083951	0.08483	0.076139
	0.064843	0.075349	0.087787	0.075501
	0.100581	0.070431	0.087009	0.072303
	0.076255	0.075958	0.103376	0.064972
	0.066542	0.094331	0.097525	0.064909
	0.109617	0.076973	0.086333	0.097304
	0.073931	0.079716	0.082433	0.078482
	0.073002	0.102888	0.079218	0.080617
	0.06611	0.065242	0.095855	0.065261
	0.070641	0.098389	0.110218	0.07004
	0.075715	0.089674	0.092215	0.098626
	0.077712	0.081088	0.083725	0.07794
	0.067706	0.076871	0.07813	0.0802
	0.084286	0.072402	0.082066	0.101037
	0.075174	0.078033	0.07499	0.083114
	0.062672	0.077037	0.103369	0.074445
	0.077346	0.092311	0.108376	0.081331
	0.060354	0.096535	0.081461	0.089118
	0.102126	0.110066	0.074394	0.072904
	0.072433	0.073003	0.078398	0.066771
	0.109497	0.080075	0.091137	0.079687
	0.087826	0.118112	0.104331	0.063661
	0.079541	0.075946	0.091359	0.069433
	0.09588	0.106661	0.085774	0.143855
	0.06681	0.086871	0.0866	0.107999
	0.094745	0.089715	0.090958	0.100826
	0.076119	0.062562	0.089171	0.139363
	0.142561	0.086162	0.070325	0.06839
	0.083986	0.082491	0.080071	0.089077
	0.072797	0.088665	0.077451	0.116898
	0.077824	0.082554	0.080652	0.092133
	0.073832	0.067717	0.091513	0.110271
	0.076512	0.063231	0.090311	0.097384
	0.069514	0.068898	0.084855	0.107006
	0.072975	0.08538	0.083351	0.067572
	0.060416	0.060563	0.090499	0.082209
	0.076446	0.097818	0.085158	0.094016
	0.075397	0.084813	0.081915	0.079046
	0.075159	0.074996	0.088071	0.066617
	0.075948	0.081837	0.098846	0.071189
	0.067596	0.07289	0.082971	0.0583
	0.065397	0.074133	0.087013	0.063606
	0.062619	0.071768	0.097119	0.074007
	0.084395	0.069647	0.071967	0.075194
	0.085806	0.092323	0.10123	0.076545
	0.071067	0.077895	0.085395	0.071127
	0.070541	0.069476	0.06745	0.069354
	0.06566	0.072326	0.057598	0.069167
	0.068633	0.070415	0.088546	0.075547
	0.062112	0.069268	0.101538	0.067448
	0.087543	0.074875	0.089477	0.113884
	0.072605	0.077121	0.081646	0.086918
	0.063733	0.073042	0.081668	0.079251
	0.063972	0.080749	0.083703	0.075734
	0.060081	0.070822	0.089242	0.074239
	0.074616	0.071089	0.104265	0.06195
	0.092194	0.096037	0.088017	0.063193
	0.069698	0.075282	0.089626	0.062669
	0.0745	0.083347	0.061489	0.082798
	0.067096	0.083634	0.076667	0.062766
	0.072479	0.088483	0.085956	0.083313
	0.068714	0.100653	0.075301	0.065252
	0.075907	0.078945	0.087762	0.064676
	0.06798	0.067826	0.085042	0.089362
	0.06943	0.15413	0.117951	0.056439
	0.086564	0.082547	0.083323	0.062735
	0.069869	0.099135	0.076973	0.08134
	0.075096	0.070344	0.081655	0.09603
	0.085874	0.07634	0.080466	0.076627
	0.07017	0.107998	0.078352	0.10092
	0.07705	0.066009	0.119905	0.081865
	0.080937	0.107511	0.0803	0.07525
	0.071127	0.106079	0.097904	0.087057
	0.075657	0.070802	0.077402	0.054412
	0.077501	0.069755	0.083764	0.065205
	0.08451	0.069069	0.078793	0.058974
	0.070425	0.086884	0.081818	0.060376
	0.07333	0.065845	0.080853	0.058561
	0.075827	0.092501	0.089624	0.062679
	0.065979	0.086134	0.078138	0.089363
	0.070179	0.077803	0.069612	0.074835
	0.064771	0.084367	0.077077	0.083115
	0.063161	0.078661	0.07558	0.055681
	0.068194	0.069561	0.078507	0.091595
	0.069537	0.065817	0.073941	0.070498
	0.055717	0.137596	0.070018	0.053061
	0.066315	0.083161	0.072961	0.053183
	0.079416	0.083295	0.078291	0.060911
	0.063653	0.105095	0.071783	0.064777
	0.071787	0.09459	0.068316	0.07987
	0.066394	0.092474	0.077225	0.108743
	0.07168	0.097528	0.080732	0.066048
	0.069254	0.09387	0.076729	0.080134
	0.064908	0.087681	0.068418	0.089403
	0.079151	0.101554	0.0955	0.063556
	0.067872	0.104847	0.059648	0.088231
	0.103753	0.072248	0.073208	0.108687
	0.063013	0.081576	0.064851	0.103951
	0.13901	0.081667	0.079655	0.083416
	0.065211	0.127473	0.072464	0.067605
	0.064052	0.082049	0.07401	0.068611
	0.090748	0.065875	0.085721	0.093292
	0.064347	0.080014	0.085245	0.067328
	0.072672	0.095143	0.076086	0.077532
	0.07554	0.088897	0.088528	0.089923
	0.059546	0.090767	0.08288	0.083316
	0.072118	0.07571	0.071774	0.07494
	0.087481	0.090341	0.087347	0.073112
	0.070181	0.08852	0.070427	0.094786
	0.082047	0.087239	0.082835	0.064841
	0.090268	0.083584	0.082807	0.061159
	0.073278	0.08334	0.076998	0.063869
	0.088858	0.083709	0.091332	0.055559
	0.075242	0.087493	0.077927	0.051766
	0.074936	0.079543	0.086642	0.067568
	0.079428	0.09137	0.081676	0.05797
	0.075916	0.10374	0.074107	0.084522
	0.062194	0.077171	0.09877	0.088864
	0.062477	0.092483	0.08847	0.081262
	0.075017	0.078062	0.071169	0.066306
	0.070984	0.073099	0.077944	0.074468
	0.061372	0.074809	0.075755	0.068646
	0.08057	0.090538	0.068518	0.050901
	0.084727	0.074721	0.075103	0.116654
	0.085307	0.074497	0.064461	0.075217
	0.083772	0.085365	0.073832	0.073952
	0.070006	0.093288	0.082267	0.065444
	0.084405	0.096828	0.073773	0.075103
	0.095313	0.116799	0.076897	0.082118
	0.064215	0.101216	0.082847	0.065284
	0.067149	0.099363	0.076346	0.072516
	0.07328	0.094792	0.092192	0.090183
	0.083598	0.093637	0.075969	0.077983
	0.073902	0.104005	0.081263	0.066043
	0.063243	0.109197	0.077947	0.070847
	0.063376	0.096879	0.076987	0.083536
	0.078616	0.08944	0.078422	0.074015
	0.076339	0.109793	0.078703	0.088153
	0.067208	0.113601	0.07738	0.059234
	0.073166	0.090674	0.074633	0.073002
	0.079005	0.133429	0.080764	0.064723
	0.079673	0.101921	0.084646	0.07163
	0.077474	0.097132	0.082828	0.061198
	0.072805	0.086545	0.076611	0.068824
	0.075505	0.101186	0.065626	0.057888
	0.089685	0.095371	0.076697	0.068818
	0.069551	0.087458	0.083465	0.082316
	0.073776	0.078173	0.07285	0.069608
	0.069794	0.100573	0.073689	0.08973
	0.068807	0.087386	0.076136	0.061653
	0.065897	0.0841	0.091523	0.069601
	0.076122	0.067462	0.083307	0.086948
	0.060919	0.09056	0.086291	0.078316
	0.055562	0.07228	0.074411	0.08666
	0.061786	0.071004	0.068834	0.123103
	0.064545	0.106784	0.063942	0.083403
	0.064384	0.074955	0.07125	0.101969
	0.065812	0.076619	0.078577	0.089275
	0.065262	0.070427	0.073762	0.073684
	0.070097	0.092773	0.09826	0.062653
	0.075369	0.1009	0.063261	0.079426
	0.075149	0.092092	0.088609	0.083511
	0.079352	0.089665	0.071254	0.092488
	0.057119	0.094735	0.078684	0.068512
	0.07823	0.108332	0.08748	0.094086
	0.077322	0.077166	0.07205	0.083865
	0.069015	0.094606	0.078732	0.067028
	0.074402	0.096507	0.07485	0.092209
	0.05855	0.078365	0.100241	0.063047
	0.088625	0.094739	0.088969	0.079669
	0.069634	0.09318	0.078487	0.061033
	0.070114	0.098338	0.086977	0.059487
	0.065605	0.094611	0.081025	0.067148
	0.090298	0.073884	0.072284	0.063005
	0.066974	0.079577	0.061424	0.065825
	0.056568	0.076236	0.099904	0.076683
	0.070471	0.077294	0.076156	0.084848
	0.066983	0.078717	0.077692	0.065667
	0.070876	0.076942	0.089169	0.080574
	0.066171	0.074467	0.105642	0.085489
	0.114128	0.080361	0.083628	0.068147
	0.069059	0.072364	0.076039	0.074129
	0.065351	0.086679	0.073781	0.089257
	0.074993	0.078143	0.074445	0.064947
	0.089421	0.094	0.08328	0.072021
	0.073355	0.083646	0.106185	0.080796
	0.078923	0.086091	0.075341	0.071068
	0.066232	0.079855	0.081423	0.069938
	0.067891	0.088346	0.079588	0.063341
	0.07264	0.066856	0.078157	0.09519
	0.081213	0.080511	0.081988	0.070517
	0.086954	0.088006	0.07541	0.073944
	0.071702	0.078281	0.082132	0.076085
	0.088431	0.070601	0.108177	0.085597
	0.071759	0.074508	0.070643	0.081539
	0.078909	0.065105	0.073606	0.072511
	0.077421	0.070132	0.071562	0.062693
	0.072967	0.093081	0.06819	0.068849
	0.077375	0.101289	0.059674	0.085196
	0.065851	0.062335	0.0782	0.074819
	0.065722	0.109261	0.083855	0.076115
	0.076788	0.064262	0.075029	0.077097
	0.073416	0.072958	0.056886	0.069839
	0.087514	0.090918	0.069958	0.100657
	0.092092	0.085591	0.065957	0.086498
	0.071966	0.074512	0.090082	0.088627
	0.076149	0.067784	0.100798	0.094606
	0.077743	0.054866	0.071429	0.068859
	0.067631	0.068835	0.07095	0.080542
	0.092969	0.069182	0.09685	0.071341
	0.063647	0.062009	0.073781	0.075449
	0.068681	0.078838	0.064251	0.070304
	0.060182	0.113237	0.078315	0.070579
	0.072305	0.067939	0.08884	0.070555
	0.073529	0.068802	0.072682	0.077429
	0.070449	0.055156	0.074189	0.074131
	0.078081	0.066998	0.084482	0.066493
	0.071205	0.075708	0.064386	0.06868
	0.064617	0.065779	0.0704	0.127481
	0.076955	0.069441	0.061037	0.10757
	0.069036	0.090243	0.081529	0.074694
	0.068521	0.072254	0.08747	0.093229
	0.075585	0.078667	0.084553	0.07381
	0.064728	0.076979	0.079796	0.058029
	0.06949	0.081967	0.077646	0.064273
	0.0661	0.086866	0.08599	0.061043
	0.101643	0.075905	0.070161	0.098288
	0.079627	0.104189	0.07793	0.070527
	0.062789	0.087759	0.08388	0.062095
	0.064924	0.078055	0.076396	0.059849
	0.092802	0.104401	0.088941	0.119058
	0.08153	0.087104	0.08262	0.067811
	0.074763	0.083165	0.055821	0.071745
	0.084144	0.089382	0.065706	0.077036
	0.068565	0.086129	0.078261	0.067752
	0.075604	0.099286	0.09514	0.062011
	0.095921	0.073214	0.087872	0.060869
	0.071087	0.077186	0.075418	0.071424
	0.06662	0.090361	0.073477	0.063058
	0.081483	0.081309	0.074692	0.078702
	0.07992	0.081643	0.08435	0.064815
	0.072812	0.074575	0.085634	0.062938
	0.064694	0.075235	0.085935	0.056786
	0.057194	0.076655	0.086896	0.062978
	0.067824	0.074483	0.074141	0.073201
	0.08012	0.079512	0.074223	0.069814
	0.069047	0.075902	0.084022	0.078252
	0.072488	0.078551	0.080137	0.062027
	0.075173	0.079652	0.088333	0.069219
	0.065004	0.073647	0.079426	0.055456
	0.064727	0.087621	0.087281	0.067916
	0.034081	0.049778	0.082792	0.108478
	0.039065	0.065056	0.110536	0.133542
	0.043905	0.062671	0.110564	0.146162
	0.04333	0.054236	0.128185	0.096837
	0.042526	0.048474	0.109813	0.085548
	0.038231	0.074894	0.19706	0.135619
	0.038103	0.052888	0.102314	0.119895
	0.042107	0.049865	0.109758	0.100019
	0.046211	0.05107	0.089609	0.076118
	0.048784	0.04852	0.09309	0.089628
	0.042821	0.055374	0.1504	0.092764
	0.03731	0.06413	0.08223	0.08688
	0.040732	0.048329	0.079165	0.152564
	0.043741	0.057807	0.085815	0.075692
	0.032739	0.052672	0.095873	0.140014
	0.055051	0.085576	0.100153	0.090901
	0.037106	0.060361	0.091248	0.090671
	0.055629	0.050527	0.091516	0.080679
	0.039159	0.049731	0.207045	0.095293
	0.037749	0.048177	0.121095	0.101273
	0.036807	0.067529	0.098239	0.119617
	0.044728	0.059777	0.072808	0.085946
	0.048291	0.073863	0.091748	0.095567
	0.040876	0.084274	0.092119	0.083727
	0.041772	0.059805	0.107022	0.09541
	0.044729	0.055856	0.077841	0.098199
	0.050727	0.058407	0.103954	0.133561
	0.048551	0.060951	0.081135	0.121393
	0.041375	0.05979	0.100432	0.09354
	0.043406	0.046519	0.113272	0.092172
	0.030631	0.065542	0.153826	0.134965
	0.049284	0.055373	0.085468	0.095861
	0.05436	0.061982	0.115524	0.139784
	0.060978	0.058835	0.137898	0.079138
	0.04006	0.05065	0.125493	0.094501
	0.066998	0.068656	0.09431	0.090503
	0.039266	0.048475	0.110751	0.084606
	0.040376	0.100878	0.068069	0.10289
	0.036951	0.059294	0.098505	0.14291
	0.045492	0.060274	0.099155	0.092024
	0.043639	0.055973	0.078755	0.077921
	0.032017	0.058954	0.067183	0.083478
	0.046233	0.056504	0.115029	0.100743
	0.043807	0.051748	0.105645	0.079603
	0.046226	0.066179	0.076443	0.077499
	0.065883	0.051725	0.07495	0.10202
	0.03859	0.061992	0.07844	0.117539
	0.031038	0.081673	0.101817	0.081133
	0.057938	0.04118	0.081223	0.091027
	0.041278	0.048047	0.070364	0.088603
	0.038342	0.055035	0.129614	0.10957
	0.042129	0.050876	0.146374	0.082353
	0.031027	0.073744	0.086997	0.090934
	0.041457	0.053049	0.13145	0.086604
	0.041269	0.060461	0.168164	0.115067
	0.034357	0.051601	0.080259	0.07714
	0.057737	0.051923	0.089583	0.094792
	0.041998	0.046891	0.132363	0.09326
	0.037387	0.055172	0.117421	0.096724
	0.046555	0.056059	0.117638	0.094187
	0.057763	0.044287	0.096125	0.080392
	0.042176	0.063645	0.121925	0.089936
	0.040993	0.0693	0.114668	0.094962
	0.047322	0.055194	0.09711	0.123516
	0.035606	0.054002	0.074634	0.089481
	0.043654	0.051906	0.130078	0.085707
	0.034585	0.044844	0.087107	0.088847
	0.054133	0.050458	0.102375	0.099271
	0.050372	0.047439	0.069175	0.109955
	0.043836	0.048813	0.098294	0.114529
	0.051114	0.045796	0.100993	0.091501
	0.034143	0.053865	0.06723	0.076588
	0.036488	0.047788	0.067301	0.084607
	0.047491	0.048312	0.052862	0.119416
	0.037105	0.056451	0.094361	0.125337
	0.055311	0.06895	0.075583	0.082497
	0.034235	0.06821	0.074975	0.109238
	0.040769	0.047408	0.06156	0.079101
	0.040044	0.047654	0.068409	0.128024
	0.034101	0.051594	0.070016	0.080746
	0.036278	0.049501	0.104011	0.081294
	0.037043	0.085801	0.12728	0.122208
	0.043753	0.051023	0.107675	0.103437
	0.031746	0.049798	0.124434	0.082784
	0.037555	0.043508	0.08929	0.08186
	0.039999	0.052515	0.079382	0.080165
	0.033124	0.0521	0.071436	0.086683
	0.033104	0.051306	0.08907	0.086257
	0.039947	0.054844	0.090969	0.093959
	0.042865	0.048678	0.09893	0.092547
	0.038842	0.09574	0.071248	0.093328
	0.034423	0.055669	0.037029	0.07078
	0.038283	0.05172	0.066662	0.069443
	0.045424	0.043885	0.053	0.077929
	0.048436	0.054964	0.073309	0.086528
	0.041059	0.057756	0.093026	0.074378
	0.038318	0.052657	0.040329	0.07359
	0.04131	0.06076	0.051087	0.069129
	0.049248	0.050901	0.14236	0.091589
	0.044069	0.041113	0.050158	0.069485
	0.053833	0.047951	0.088309	0.075814
	0.045412	0.055521	0.073171	0.083519
	0.047835	0.052863	0.057789	0.06441
	0.043159	0.059485	0.095379	0.079657
	0.032935	0.058851	0.080792	0.092398
	0.043393	0.052467	0.11166	0.083684
	0.055222	0.051574	0.098251	0.100169
	0.044308	0.048254	0.096411	0.084197
	0.032842	0.043909	0.065317	0.08338
	0.043771	0.057957	0.0792	0.118368
	0.040541	0.054362	0.079477	0.140596
	0.03991	0.054592	0.066035	0.123693
	0.047196	0.050017	0.075213	0.094236
	0.049245	0.059902	0.05577	0.079468
	0.050729	0.056368	0.056548	0.112185
	0.050963	0.046856	0.075611	0.204238
	0.045528	0.049909	0.078718	0.12595
	0.032846	0.045678	0.058253	0.082368
	0.060894	0.069203	0.088533	0.124703
	0.044507	0.051046	0.06081	0.075877
	0.041744	0.065642	0.106966	0.09295
	0.047252	0.062297	0.076583	0.0802
	0.043883	0.068116	0.091321	0.093817
	0.042719	0.044304	0.096426	0.106329
	0.045127	0.078654	0.078716	0.109348
	0.032447	0.088252	0.057391	0.078675
	0.039045	0.05492	0.062007	0.072914
	0.043491	0.067448	0.068064	0.115182
	0.033251	0.060213	0.10855	0.08049
	0.033581	0.052922	0.072315	0.068978
	0.042908	0.062418	0.081462	0.067911
	0.046362	0.060307	0.072213	0.075228
	0.053932	0.048819	0.05436	0.076599
	0.056108	0.046374	0.08247	0.074759
	0.048996	0.057976	0.079804	0.08128
	0.059452	0.056094	0.074882	0.08053
	0.04724	0.04862	0.073996	0.094867
	0.042288	0.054339	0.049402	0.104184
	0.047811	0.054274	0.056773	0.070641
	0.040435	0.056261	0.101246	0.073047
	0.046518	0.055369	0.057133	0.062776
	0.043693	0.055469	0.069207	0.063138
	0.040817	0.06148	0.071913	0.071026
	0.036351	0.056906	0.089255	0.12052
	0.039135	0.052414	0.141097	0.069825
	0.03837	0.077489	0.076604	0.076896
	0.037528	0.046694	0.091148	0.083514
	0.043519	0.108948	0.073929	0.074729
	0.033936	0.051155	0.077742	0.074901
	0.042641	0.053676	0.111649	0.068507
	0.043506	0.044995	0.080238	0.070493
	0.044139	0.094644	0.068825	0.061736
	0.040064	0.046992	0.070482	0.077196
	0.04151	0.055848	0.075261	0.050539
	0.05257	0.05721	0.068621	0.062313
	0.03936	0.052737	0.081006	0.077596
	0.047937	0.067132	0.073417	0.055089
	0.042645	0.056857	0.094678	0.072822
	0.050246	0.045246	0.109945	0.084128
	0.04946	0.054803	0.10181	0.078472
	0.047084	0.046892	0.114882	0.081794
	0.054637	0.055197	0.09023	0.080534
	0.038306	0.052256	0.069468	0.061756
	0.04197	0.046068	0.075755	0.068097
	0.042764	0.061964	0.115786	0.081275
	0.043711	0.053343	0.082309	0.055099
	0.036342	0.047669	0.065534	0.053332
	0.065557	0.080325	0.094354	0.08366
	0.036576	0.095407	0.114985	0.054522
	0.070244	0.058397	0.088998	0.082508
	0.043046	0.061472	0.118719	0.077068
	0.039182	0.053442	0.059435	0.073141
	0.049914	0.05416	0.050331	0.080686
	0.05396	0.051373	0.051881	0.0764
	0.03753	0.044357	0.039661	0.069071
	0.035605	0.04394	0.068049	0.076353
	0.055642	0.040014	0.123668	0.079029
	0.033787	0.050989	0.07053	0.079041
	0.060186	0.043549	0.06793	0.073981
	0.045312	0.059991	0.11983	0.092007
	0.034676	0.046331	0.057649	0.080114
	0.036308	0.051629	0.057722	0.071195
	0.034596	0.058184	0.06171	0.077147
	0.041031	0.063232	0.058868	0.080941
	0.043781	0.053656	0.062899	0.072966
	0.040732	0.036925	0.050495	0.080045
	0.030781	0.04276	0.062768	0.081922
	0.035653	0.05133	0.086201	0.087367
	0.050533	0.060604	0.070632	0.208754
	0.050544	0.050582	0.088238	0.0913
	0.044098	0.054934	0.049799	0.071892
	0.046774	0.039424	0.070216	0.074793
	0.052331	0.065458	0.054559	0.078873
	0.040258	0.051843	0.061169	0.134562
	0.04198	0.054293	0.051355	0.071929
	0.057931	0.056409	0.169205	0.066778
	0.049615	0.047266	0.065157	0.068841
	0.063117	0.066923	0.090366	0.075096
	0.045724	0.055821	0.072875	0.073182
	0.056104	0.04947	0.098878	0.146276
	0.043495	0.065342	0.06017	0.08086
	0.04378	0.060057	0.049505	0.08037
	0.079865	0.053191	0.095425	0.075926
	0.064314	0.049943	0.052208	0.088595
	0.137568	0.059551	0.058604	0.075912
	0.052946	0.05834	0.056414	0.093843
	0.064687	0.052733	0.076465	0.083993
	0.06005	0.059279	0.072308	0.084858
	0.048002	0.054395	0.078997	0.07587
	0.04199	0.050309	0.087481	0.087225
	0.057728	0.057353	0.089954	0.097138
	0.040454	0.051031	0.071663	0.062512
	0.047569	0.051013	0.172553	0.085429
	0.052638	0.087836	0.082101	0.096978
	0.058115	0.065509	0.0686	0.071027
	0.05245	0.045832	0.085726	0.075691
	0.058493	0.05921	0.060615	0.08995
	0.068788	0.053728	0.097225	0.099755
	0.067857	0.063849	0.121274	0.086794
	0.04453	0.078286	0.055711	0.063436
	0.057692	0.05747	0.073148	0.080294
	0.044113	0.046142	0.074075	0.093388
	0.059069	0.055181	0.081357	0.106414
	0.079793	0.049388	0.072488	0.160849
	0.056904	0.041552	0.114607	0.065484
	0.045116	0.078468	0.057902	0.082117
	0.047914	0.047946	0.061905	0.082242
	0.044822	0.058958	0.064022	0.071223
	0.069453	0.052874	0.11434	0.104096
	0.053042	0.050452	0.123298	0.097483
	0.054611	0.048101	0.094799	0.078898
	0.053309	0.059868	0.111171	0.07856
	0.047694	0.044551	0.09338	0.077742
	0.049836	0.059437	0.087049	0.136753
	0.054512	0.052679	0.081374	0.094545
	0.048483	0.045311	0.090427	0.131916
	0.047837	0.070076	0.156572	0.0926
	0.042096	0.050579	0.084342	0.085392
	0.050185	0.048832	0.079215	0.094292
	0.043455	0.053211	0.083922	0.084633
	0.043809	0.045911	0.06316	0.087092
	0.048604	0.054699	0.068799	0.120223
	0.042589	0.05058	0.042567	0.100272
	0.041467	0.058589	0.077764	0.110186
	0.052364	0.059267	0.082282	0.077292
	0.044585	0.053876	0.123513	0.113641
	0.053104	0.054388	0.075156	0.093265
	0.059585	0.09544	0.092652	0.077256
	0.053095	0.052358	0.09307	0.108733
	0.048087	0.053815	0.090083	0.084941
	0.050356	0.041624	0.084336	0.087066
	0.054346	0.054092	0.079792	0.122178
	0.063348	0.055271	0.037009	0.089316
	0.042989	0.053166	0.049685	0.081412
	0.050684	0.050005	0.069644	0.095843
	0.039248	0.051497	0.085804	0.068354
	0.052962	0.050665	0.063443	0.074204
	0.056189	0.046587	0.063726	0.074659
	0.07078	0.055044	0.047434	0.076978
	0.046448	0.055813	0.07843	0.150124
	0.049378	0.061178	0.121605	0.116783
	0.053209	0.04904	0.051822	0.108266
	0.043499	0.058661	0.056632	0.090266
	0.042863	0.052194	0.111433	0.078967
	0.043247	0.047856	0.089326	0.081334
	0.048491	0.049848	0.084838	0.069465
	0.035958	0.059406	0.081076	0.08794
	0.046802	0.054306	0.087195	0.082663
	0.051189	0.057597	0.07638	0.074524
	0.04443	0.059295	0.068347	0.09339
	0.039482	0.073762	0.066353	0.078902
	0.06514	0.05543	0.134306	0.074681
	0.051552	0.046423	0.077372	0.105611
	0.045689	0.049954	0.060809	0.096276
	0.051709	0.050927	0.047033	0.078959
	0.046806	0.049974	0.054073	0.080429
	0.039052	0.058556	0.053999	0.079447
	0.04202	0.08519	0.041129	0.08441
	0.047004	0.051409	0.049132	0.083226
	0.039793	0.051079	0.065046	0.091026
	0.043361	0.051472	0.058933	0.124659
	0.041536	0.053207	0.054803	0.111375
	0.040681	0.057244	0.054616	0.095099
	0.039126	0.057213	0.141985	0.114434
	0.04105	0.057936	0.07416	0.096459
	0.046538	0.05214	0.054556	0.076224
	0.046922	0.070005	0.063724	0.112084
	0.041478	0.072923	0.058217	0.102807
	0.049675	0.057291	0.068448	0.070491
	0.045289	0.06573	0.073865	0.102435
	0.041548	0.060435	0.097976	0.079339
	0.039224	0.064156	0.066786	0.120667
	0.038366	0.050801	0.063169	0.126792
	0.041962	0.051644	0.099202	0.086922
	0.046689	0.05578	0.079459	0.080627
	0.044587	0.052277	0.066574	0.106731
	0.04185	0.052845	0.079085	0.075143
	0.043175	0.056176	0.08887	0.091899
	0.050934	0.052978	0.103778	0.071544
	0.043182	0.055841	0.056324	0.228791
	0.046109	0.056883	0.156397	0.067629
	0.041275	0.052237	0.067749	0.1303
	0.04617	0.066844	0.052945	0.083136
	0.043278	0.047185	0.086427	0.092337
	0.070414	0.057707	0.066073	0.072571
	0.046649	0.066377	0.049743	0.111262
	0.045332	0.049497	0.099638	0.092665
	0.051303	0.055569	0.091455	0.071328
	0.034945	0.052145	0.063761	0.105917
	0.04924	0.055897	0.062009	0.078206
	0.042739	0.059735	0.077994	0.078427
	0.05292	0.047387	0.071177	0.111248
	0.051171	0.055942	0.079908	0.07865
	0.041903	0.054255	0.065449	0.073624
	0.048419	0.082728	0.088501	0.121832
	0.044478	0.057638	0.063473	0.092394
	0.05967	0.062427	0.051628	0.103066
	0.053066	0.046499	0.121384	0.10405
	0.047398	0.048002	0.046003	0.078941
	0.04596	0.180188	0.072979	0.075808
	0.05094	0.059264	0.102375	0.094624
	0.05442	0.054686	0.086244	0.085873
	0.04991	0.057295	0.052524	0.084302
	0.055545	0.048036	0.043225	0.08875
	0.044928	0.050318	0.062279	0.097414
	0.054322	0.071586	0.062356	0.091022
	0.053981	0.057578	0.052336	0.084869
	0.056783	0.064582	0.083318	0.108063
	0.038271	0.065841	0.080956	0.109766
	0.055915	0.048408	0.059771	0.098646
	0.049421	0.051412	0.082257	0.098525
	0.049684	0.060181	0.046001	0.09011
	0.05077	0.054167	0.064251	0.075581
	0.063056	0.048731	0.049369	0.074879
	0.050006	0.046123	0.114726	0.072128
	0.045943	0.068324	0.147399	0.079452
	0.049675	0.067843	0.06726	0.084867
	0.050865	0.059301	0.049603	0.162969
	0.046868	0.068211	0.044332	0.093116
	0.040895	0.062821	0.11058	0.08724
	0.060522	0.064317	0.113704	0.115827
	0.045015	0.039728	0.041233	0.10202
	0.058672	0.049065	0.101112	0.152235
	0.053439	0.059714	0.121917	0.084494
	0.064489	0.041135	0.055202	0.094187
	0.046659	0.04214	0.096281	0.084022
	0.056636	0.055135	0.192977	0.103418
	0.048494	0.042311	0.106616	0.096994
	0.050854	0.044551	0.066525	0.083779
	0.048979	0.048166	0.084643	0.149817
	0.056553	0.053082	0.094146	0.080694
	0.054607	0.053536	0.061036	0.131468
	0.055285	0.05826	0.059033	0.078538
	0.051271	0.041282	0.070178	0.091327
	0.048712	0.046217	0.061175	0.076643
	0.046258	0.052978	0.15378	0.14174
	0.059749	0.039822	0.151781	0.105463
	0.049213	0.052778	0.092602	0.09411
	0.051069	0.061305	0.062469	0.086362
	0.042018	0.055943	0.124764	0.129229
	0.041534	0.052841	0.05941	0.083861
	0.053323	0.049871	0.097984	0.082734
	0.046805	0.043681	0.081337	0.160079
	0.049956	0.047756	0.052261	0.084495
	0.059593	0.049768	0.089418	0.114215
	0.046858	0.04967	0.160849	0.120202
	0.045088	0.057588	0.080523	0.075825
	0.04742	0.05666	0.075479	0.096559
	0.046209	0.049647	0.052123	0.118855
	0.057279	0.051232	0.058878	0.145003
	0.04686	0.051845	0.069726	0.096355
	0.039773	0.053486	0.088502	0.076975
	0.051469	0.054831	0.08232	0.094267
	0.057824	0.049012	0.148494	0.106987
	0.046394	0.040492	0.096289	0.085185
	0.042503	0.050077	0.056291	0.072133
	0.047797	0.054941	0.097422	0.070552
	0.036575	0.054266	0.080448	0.07723
	0.042895	0.070345	0.064002	0.07083
	0.055792	0.055479	0.079669	0.096138
	0.047773	0.046659	0.057307	0.097409
	0.031276	0.051374	0.056165	0.1029
	0.038436	0.050869	0.090337	0.080168
	0.034208	0.04647	0.118599	0.075145
	0.050424	0.049394	0.081762	0.081935
	0.036967	0.061189	0.129845	0.088201
	0.049408	0.037281	0.163445	0.089143
	0.056373	0.066896	0.060701	0.085498
	0.049636	0.039386	0.069257	0.083806
	0.049013	0.043456	0.102625	0.092852
	0.047672	0.045269	0.09794	0.073094
	0.045055	0.036468	0.108896	0.108656
	0.047329	0.063806	0.083785	0.079742
	0.04382	0.053451	0.103629	0.10347
	0.04993	0.041763	0.093559	0.072803
	0.04409	0.047442	0.135781	0.078606
	0.044019	0.054001	0.05827	0.096317
	0.054568	0.064556	0.053254	0.09903
	0.040759	0.052075	0.077298	0.087009
[truncated: 401 more rows]

## Sheet: Fig 2A_gH2AX intensity
	0h	24h	48h	72h
	0.024043	0.022104	0.036335	0.03563
	0.038498	0.021234	0.034124	0.027614
	0.030884	0.02259	0.032586	0.028936
	0.038917	0.023761	0.039389	0.026256
	0.032762	0.027903	0.05246	0.035202
	0.029159	0.020637	0.044372	0.035922
	0.034377	0.02832	0.04345	0.044274
	0.035948	0.024951	0.051966	0.030018
	0.043679	0.02075	0.033076	0.029326
	0.041604	0.025638	0.045861	0.033397
	0.03724	0.025603	0.115072	0.040758
	0.040153	0.025735	0.035382	0.032396
	0.044435	0.027126	0.048556	0.033109
	0.040256	0.033222	0.035006	0.031545
	0.038404	0.035014	0.042614	0.048257
	0.032621	0.023454	0.03621	0.050484
	0.035781	0.022142	0.056124	0.031802
	0.038408	0.053028	0.035097	0.031065
	0.047275	0.023278	0.041483	0.06379
	0.032847	0.024589	0.063459	0.030732
	0.03263	0.038552	0.038025	0.031272
	0.031011	0.034558	0.055616	0.032836
	0.028514	0.026443	0.043608	0.03726
	0.038127	0.028277	0.099741	0.040957
	0.052026	0.020152	0.054496	0.046443
	0.02817	0.026973	0.05172	0.033499
	0.043481	0.036884	0.11915	0.052221
	0.030386	0.024857	0.04174	0.042093
	0.042583	0.036193	0.034649	0.032418
	0.034398	0.023902	0.046125	0.051493
	0.038309	0.031176	0.123969	0.030107
	0.038264	0.024083	0.039732	0.036548
	0.042561	0.022367	0.055082	0.029318
	0.03725	0.018537	0.036992	0.029984
	0.029821	0.024924	0.044462	0.051481
	0.030563	0.02735	0.053799	0.139674
	0.037745	0.030391	0.037214	0.03085
	0.035255	0.020595	0.067833	0.031023
	0.037993	0.029126	0.04462	0.033099
	0.026769	0.028429	0.048495	0.041993
	0.040289	0.025363	0.107005	0.037598
	0.027952	0.024161	0.053603	0.030042
	0.027416	0.042557	0.047017	0.034138
	0.033529	0.020803	0.080021	0.033324
	0.035505	0.026631	0.035363	0.036584
	0.026651	0.022316	0.07079	0.030681
	0.03648	0.029114	0.059305	0.037686
	0.041879	0.025652	0.036796	0.17599
	0.034596	0.020155	0.054094	0.041322
	0.030654	0.028581	0.065145	0.040057
	0.038932	0.036862	0.060063	0.030594
	0.02988	0.025689	0.043993	0.027666
	0.029335	0.017469	0.059879	0.04217
	0.031237	0.024191	0.053724	0.033231
	0.024011	0.027977	0.055015	0.056855
	0.040226	0.022663	0.046473	0.041215
	0.02804	0.024222	0.036594	0.027909
	0.041501	0.031943	0.047407	0.043693
	0.0333	0.025889	0.145942	0.108497
	0.033996	0.02998	0.054331	0.037222
	0.023612	0.026513	0.044293	0.033147
	0.032985	0.028741	0.085331	0.03354
	0.060629	0.0287	0.045734	0.029761
	0.029979	0.025054	0.084552	0.028841
	0.042425	0.023038	0.134452	0.038405
	0.028475	0.017411	0.053579	0.027794
	0.044455	0.028124	0.06053	0.035354
	0.030274	0.023313	0.038067	0.029421
	0.027725	0.061895	0.04357	0.031746
	0.024836	0.021772	0.070359	0.026387
	0.020611	0.021526	0.083087	0.034888
	0.025557	0.021496	0.051674	0.027987
	0.019583	0.02083	0.045662	0.026986
	0.045347	0.03189	0.036998	0.066078
	0.02241	0.019476	0.061327	0.02834
	0.017482	0.024708	0.036277	0.042131
	0.026718	0.018356	0.033541	0.037175
	0.019424	0.02321	0.048422	0.030377
	0.019339	0.021207	0.028146	0.046057
	0.017805	0.019364	0.037357	0.032875
	0.023623	0.018325	0.101046	0.028303
	0.01738	0.02007	0.043458	0.035892
	0.02601	0.022137	0.028225	0.028527
	0.015249	0.03035	0.032697	0.031671
	0.018965	0.023385	0.031229	0.034509
	0.017517	0.019693	0.031392	0.038098
	0.026554	0.029878	0.028508	0.035744
	0.027629	0.026245	0.029534	0.04468
	0.02238	0.030584	0.033044	0.061261
	0.018956	0.035492	0.030486	0.028167
	0.021792	0.027969	0.035881	0.036924
	0.018766	0.03667	0.02917	0.048871
	0.026946	0.022893	0.041153	0.030787
	0.024436	0.033749	0.033879	0.036006
	0.020269	0.02641	0.030287	0.031692
	0.02331	0.026216	0.048265	0.033945
	0.024005	0.02615	0.029062	0.02939
	0.022694	0.031474	0.030105	0.044335
	0.019491	0.031785	0.037394	0.026369
	0.020389	0.027528	0.030945	0.02976
	0.023941	0.02826	0.043129	0.025162
	0.023264	0.032618	0.033267	0.032733
	0.019246	0.025523	0.030158	0.036344
	0.023662	0.028306	0.035498	0.033203
	0.038495	0.024031	0.030401	0.029333
	0.018087	0.024598	0.038701	0.040024
	0.024325	0.02923	0.03103	0.035885
	0.0199	0.020258	0.02965	0.035636
	0.02464	0.028186	0.045355	0.036058
	0.036182	0.025405	0.044563	0.031226
	0.025397	0.030114	0.038036	0.048533
	0.020361	0.022339	0.036539	0.033484
	0.02192	0.029355	0.03662	0.033142
	0.023101	0.022132	0.044428	0.028126
	0.018554	0.026622	0.045159	0.040414
	0.025411	0.028946	0.030657	0.035382
	0.023866	0.025924	0.042686	0.066984
	0.021812	0.028594	0.03041	0.026137
	0.022035	0.029275	0.033784	0.027268
	0.01717	0.023901	0.042454	0.033725
	0.016285	0.029473	0.036016	0.027905
	0.022216	0.028557	0.038998	0.030042
	0.032146	0.018566	0.040906	0.028894
	0.02205	0.030799	0.029809	0.032693
	0.024307	0.021318	0.111438	0.02513
	0.016359	0.031217	0.027881	0.03077
	0.027384	0.025307	0.034923	0.034336
	0.019177	0.019958	0.031363	0.029087
	0.022899	0.027191	0.033001	0.029845
	0.019568	0.02588	0.03639	0.023706
	0.036745	0.020194	0.029684	0.031707
	0.027474	0.01939	0.032476	0.024205
	0.031847	0.024115	0.036401	0.030376
	0.01624	0.026335	0.044912	0.033124
	0.023982	0.019315	0.040916	0.032044
	0.017268	0.022101	0.052386	0.031443
	0.042245	0.020291	0.039557	0.031294
	0.017381	0.022869	0.047231	0.026554
	0.034267	0.02173	0.024792	0.025294
	0.020563	0.020479	0.113139	0.031614
	0.022562	0.029479	0.033261	0.028289
	0.033606	0.017811	0.031767	0.027946
	0.026904	0.021459	0.042678	0.039692
	0.021587	0.021902	0.025048	0.025677
	0.019949	0.026667	0.039844	0.026562
	0.026763	0.024078	0.039352	0.034753
	0.020673	0.028697	0.024933	0.031176
	0.020221	0.027481	0.037865	0.025446
	0.020008	0.026359	0.025163	0.03134
	0.023223	0.024486	0.048906	0.027262
	0.021497	0.021194	0.036599	0.026889
	0.02079	0.024749	0.045217	0.026618
	0.023038	0.025135	0.044792	0.0911
	0.019776	0.020494	0.032554	0.024054
	0.020419	0.021337	0.024798	0.040881
	0.021486	0.021992	0.035715	0.023451
	0.018184	0.029221	0.044163	0.028842
	0.024053	0.027583	0.026269	0.026016
	0.031804	0.017352	0.035477	0.026929
	0.016856	0.042086	0.028301	0.032498
	0.031006	0.021123	0.037091	0.035934
	0.026336	0.021709	0.024444	0.025434
	0.023323	0.025716	0.033087	0.030514
	0.021271	0.028023	0.043316	0.027546
	0.018832	0.025236	0.036849	0.025566
	0.019439	0.031241	0.03712	0.031683
	0.024298	0.017108	0.040801	0.036095
	0.023746	0.021309	0.047102	0.029933
	0.017375	0.02161	0.041469	0.02481
	0.030467	0.020525	0.024841	0.03016
	0.031222	0.025966	0.031424	0.028384
	0.022822	0.022326	0.040757	0.028669
	0.025816	0.025804	0.030899	0.030836
	0.030755	0.019411	0.030058	0.0369
	0.02236	0.022918	0.028719	0.027243
	0.019671	0.017771	0.03712	0.02587
	0.02805	0.03608	0.038984	0.031833
	0.025578	0.017384	0.029333	0.029931
	0.021501	0.028804	0.029047	0.027826
	0.023122	0.019101	0.026257	0.027741
	0.026211	0.024123	0.032595	0.025474
	0.028249	0.017867	0.028644	0.02577
	0.035864	0.022842	0.035531	0.02582
	0.026961	0.02199	0.030804	0.031817
	0.017848	0.022475	0.027599	0.022324
	0.027194	0.026494	0.033184	0.027569
	0.028189	0.022219	0.027871	0.024517
	0.024788	0.023146	0.027653	0.028259
	0.027002	0.021432	0.039819	0.02494
	0.021217	0.020094	0.029512	0.025223
	0.027733	0.019824	0.026947	0.029898
	0.026447	0.022633	0.02543	0.037535
	0.022608	0.030381	0.02469	0.03057
	0.021695	0.022606	0.047196	0.03678
	0.021091	0.021535	0.021924	0.023256
	0.027525	0.022724	0.028853	0.031636
	0.024685	0.02661	0.031317	0.027972
	0.02081	0.026549	0.032333	0.033235
	0.018763	0.02474	0.033154	0.102261
	0.025472	0.027637	0.02946	0.029881
	0.024553	0.021613	0.034752	0.027931
	0.021235	0.029084	0.035176	0.02955
	0.019809	0.030284	0.069384	0.049593
	0.022521	0.031535	0.033528	0.031094
	0.019422	0.025214	0.038697	0.030103
	0.019619	0.02979	0.033985	0.039493
	0.018779	0.029216	0.031762	0.029891
	0.019186	0.029105	0.027512	0.031835
	0.022234	0.028177	0.033264	0.040445
	0.019326	0.038403	0.101484	0.037409
	0.028957	0.027467	0.031349	0.024203
	0.019564	0.033262	0.036306	0.028353
	0.026947	0.026362	0.032226	0.124543
	0.020728	0.03033	0.026514	0.028315
	0.019056	0.031051	0.03403	0.031356
	0.025148	0.025172	0.027807	0.033935
	0.017953	0.025947	0.027119	0.029957
	0.034418	0.035708	0.034772	0.043795
	0.027523	0.024791	0.03873	0.091794
	0.018176	0.027084	0.026385	0.026733
	0.018575	0.027956	0.030452	0.024768
	0.019986	0.024521	0.026866	0.113538
	0.018928	0.025113	0.034828	0.037303
	0.025269	0.026851	0.026036	0.034032
	0.025726	0.021511	0.024539	0.030394
	0.020516	0.025225	0.024543	0.028079
	0.022787	0.024633	0.026169	0.044878
	0.027058	0.03035	0.037032	0.068063
	0.026685	0.022951	0.034052	0.029358
	0.018783	0.021409	0.024283	0.03135
	0.019278	0.024407	0.031255	0.038565
	0.026833	0.027405	0.024697	0.038104
	0.026442	0.022125	0.034261	0.071913
	0.023605	0.027972	0.027956	0.042327
	0.028757	0.021149	0.041018	0.028688
	0.025849	0.02738	0.025976	0.038026
	0.026704	0.021531	0.025678	0.027598
	0.025346	0.022186	0.038907	0.053856
	0.020985	0.029824	0.027593	0.029202
	0.020753	0.025839	0.041365	0.029934
	0.021472	0.019821	0.027527	0.053868
	0.02559	0.021473	0.028824	0.027692
	0.023306	0.031894	0.025686	0.03391
	0.020839	0.022829	0.034703	0.033718
	0.023544	0.017879	0.034248	0.027443
	0.019329	0.0216	0.025538	0.029104
	0.025564	0.026461	0.03113	0.149289
	0.02231	0.026699	0.024708	0.030166
	0.018754	0.018492	0.026346	0.032896
	0.022648	0.020361	0.025345	0.030131
	0.033049	0.022958	0.09734	0.034604
	0.023928	0.027528	0.046141	0.044461
	0.018965	0.028408	0.024551	0.026498
	0.026547	0.026571	0.03079	0.05112
	0.025031	0.023962	0.024893	0.042895
	0.021143	0.026498	0.027178	0.03257
	0.020195	0.027876	0.02709	0.031591
	0.022742	0.020147	0.030432	0.034788
	0.042588	0.028967	0.028054	0.024968
	0.024289	0.026435	0.029098	0.027286
	0.020544	0.030412	0.048976	0.070465
	0.02138	0.02212	0.024693	0.024079
	0.017381	0.029168	0.052769	0.024592
	0.039282	0.021335	0.034651	0.033164
	0.025949	0.027111	0.024304	0.022667
	0.018315	0.028847	0.028568	0.029391
	0.019773	0.027559	0.026245	0.029145
	0.025787	0.039274	0.044055	0.031335
	0.019462	0.027294	0.029555	0.036159
	0.01765	0.027355	0.03626	0.025836
	0.01591	0.033687	0.028919	0.073761
	0.025339	0.031093	0.033446	0.032727
	0.029458	0.029254	0.040974	0.02898
	0.019582	0.030335	0.038084	0.036222
	0.019414	0.033575	0.025998	0.041814
	0.021573	0.030845	0.028228	0.041196
	0.017484	0.033515	0.043293	0.027552
	0.021077	0.033111	0.026119	0.026973
	0.018811	0.031009	0.033701	0.088468
	0.028426	0.034393	0.028528	0.03328
	0.0242	0.025135	0.030622	0.035718
	0.020588	0.025198	0.031381	0.02839
	0.024116	0.03052	0.042033	0.028769
	0.036734	0.02058	0.026656	0.035153
	0.021267	0.01936	0.026808	0.024897
	0.024983	0.021823	0.025548	0.028812
	0.017339	0.027015	0.038599	0.03671
	0.024705	0.022387	0.025117	0.037831
	0.018761	0.0251	0.02717	0.033001
	0.019689	0.033154	0.030926	0.036867
	0.02476	0.034153	0.048072	0.02765
	0.020509	0.034914	0.029408	0.077402
	0.022981	0.035347	0.034373	0.036446
	0.029889	0.031088	0.027145	0.042661
	0.020852	0.0276	0.030125	0.027067
	0.026912	0.026113	0.028711	0.027055
	0.018374	0.025071	0.024418	0.03104
	0.02857	0.028251	0.029954	0.03939
	0.018274	0.050702	0.02259	0.032376
	0.019697	0.027546	0.025532	0.030968
	0.024795	0.039456	0.024701	0.032691
	0.042755	0.029078	0.025157	0.035955
	0.024513	0.035189	0.030441	0.03808
	0.019357	0.034965	0.029176	0.035241
	0.021188	0.041458	0.033433	0.035895
	0.020364	0.054537	0.033449	0.03893
	0.024129	0.050324	0.030642	0.034725
	0.031463	0.03869	0.023862	0.051781
	0.034287	0.045681	0.028552	0.093751
	0.019793	0.033294	0.024765	0.026181
	0.021731	0.040962	0.031494	0.032773
	0.018091	0.030896	0.037934	0.034105
	0.023071	0.037972	0.037906	0.036573
	0.018412	0.027934	0.031001	0.029136
	0.022255	0.031302	0.025624	0.025453
	0.022751	0.026938	0.026615	0.034975
	0.023535	0.02901	0.025231	0.030215
	0.022656	0.035008	0.028926	0.038715
	0.018112	0.025934	0.032537	0.029507
	0.03722	0.029592	0.02805	0.026375
	0.021358	0.030516	0.023966	0.033012
	0.020401	0.025899	0.024434	0.039259
	0.025085	0.024877	0.039743	0.027589
	0.03227	0.033901	0.02762	0.025733
	0.032022	0.02696	0.029532	0.031068
	0.018942	0.033117	0.03397	0.029163
	0.025788	0.035474	0.025107	0.030031
	0.022364	0.032441	0.036134	0.024214
	0.022312	0.033966	0.033794	0.023304
	0.026341	0.035203	0.026769	0.023412
	0.035363	0.031233	0.030901	0.049069
	0.026852	0.039778	0.027293	0.028013
	0.025048	0.031229	0.031718	0.025574
	0.021326	0.038155	0.030332	0.027313
	0.020503	0.028314	0.032745	0.041223
	0.029164	0.030119	0.0365	0.051516
	0.02452	0.037156	0.031304	0.024335
	0.02215	0.02828	0.031037	0.044932
	0.021895	0.036946	0.029981	0.029599
	0.026563	0.040567	0.031465	0.023219
	0.019273	0.033558	0.03019	0.047849
	0.034276	0.028622	0.031928	0.085218
	0.028475	0.027706	0.032776	0.039614
	0.021892	0.043966	0.031431	0.02454
	0.026303	0.02724	0.035352	0.023093
	0.02144	0.04333	0.033013	0.052481
	0.032956	0.026948	0.031764	0.032955
	0.01776	0.0295	0.042673	0.023001
	0.029471	0.035929	0.048406	0.023405
	0.035166	0.021941	0.032334	0.058061
	0.020371	0.027339	0.026901	0.024728
	0.021721	0.021604	0.035517	0.035455
	0.026135	0.037302	0.024839	0.026328
	0.02995	0.028103	0.034673	0.037597
	0.021943	0.041747	0.034668	0.031928
	0.023107	0.026334	0.036301	0.030752
	0.020072	0.021736	0.033472	0.045551
	0.020264	0.02398	0.034051	0.065854
	0.020178	0.031961	0.030124	0.035529
	0.026202	0.037357	0.034693	0.022695
	0.030335	0.029135	0.032223	0.096731
	0.019924	0.027946	0.033751	0.063269
	0.019911	0.038068	0.034455	0.021466
	0.019551	0.022237	0.030201	0.033861
	0.024068	0.027377	0.038278	0.02505
	0.02206	0.029868	0.039195	0.118215
	0.026154	0.029812	0.034485	0.025455
	0.021513	0.030775	0.031246	0.026837
	0.024471	0.024183	0.032661	0.030096
	0.019754	0.029158	0.026849	0.024475
	0.01927	0.037566	0.026271	0.023809
	0.0235	0.027676	0.029347	0.031265
	0.01764	0.030805	0.027597	0.024377
	0.026065	0.027631	0.039176	0.025703
	0.021853	0.028511	0.034182	0.126869
	0.022332	0.027285	0.051219	0.023636
	0.021081	0.031788	0.030407	0.033963
	0.025041	0.032602	0.024244	0.033092
	0.02372	0.025875	0.023716	0.048232
	0.025715	0.032272	0.031021	0.023803
	0.026452	0.041216	0.034227	0.027992
	0.027443	0.025677	0.028874	0.023642
	0.023412	0.054879	0.032947	0.034844
	0.022783	0.030597	0.034069	0.030952
	0.023568	0.031354	0.032124	0.030111
	0.029066	0.036316	0.024501	0.107151
	0.021192	0.030892	0.025576	0.039395
	0.034456	0.03208	0.023959	0.060569
	0.024062	0.033028	0.028245	0.080035
	0.022443	0.035583	0.021336	0.038493
	0.022206	0.044909	0.036585	0.025769
	0.023068	0.04123	0.039544	0.032346
	0.022807	0.031514	0.035805	0.026182
	0.022445	0.03771	0.022765	0.030873
	0.189793	0.039967	0.031743	0.023273
	0.032253	0.033631	0.030515	0.045961
	0.021533	0.028499	0.031576	0.026361
	0.023532	0.032217	0.025016	0.023677
	0.022255	0.03249	0.02249	0.023279
	0.030912	0.029116	0.021681	0.023294
	0.026558	0.039286	0.035741	0.032618
	0.023662	0.029415	0.038705	0.034812
	0.046301	0.035554	0.030852	0.046065
	0.027189	0.104784	0.042047	0.0316
	0.032672	0.041162	0.036346	0.039045
	0.028358	0.045814	0.065095	0.045203
	0.028323	0.037338	0.036487	0.061017
	0.030065	0.03458	0.040495	0.039076
	0.035012	0.042778	0.040502	0.028972
	0.03686	0.032636	0.041952	0.043273
	0.039828	0.049401	0.033309	0.043124
	0.037646	0.046733	0.031128	0.041391
	0.034692	0.033988	0.032203	0.028186
	0.030079	0.027494	0.032794	0.032122
	0.033536	0.031379	0.043542	0.052265
	0.037653	0.036276	0.033879	0.053721
	0.030859	0.03224	0.034679	0.031586
	0.044143	0.034345	0.149936	0.031724
	0.029136	0.031678	0.032939	0.047105
	0.036551	0.043105	0.033562	0.043711
	0.037858	0.036748	0.040753	0.041209
	0.032709	0.030788	0.037413	0.067827
	0.040361	0.035772	0.032948	0.031848
	0.047895	0.035507	0.042366	0.037455
	0.029732	0.033967	0.031089	0.058845
	0.034823	0.033689	0.033663	0.02997
	0.042403	0.037933	0.030593	0.036211
	0.045254	0.041242	0.095098	0.070972
	0.033994	0.031975	0.029532	0.070077
	0.055456	0.028137	0.039354	0.029992
	0.043101	0.03454	0.052282	0.030796
	0.047013	0.048938	0.042118	0.056973
	0.043838	0.039405	0.037256	0.038165
	0.043468	0.029115	0.027672	0.05009
	0.047494	0.033785	0.032143	0.034484
	0.032349	0.033027	0.028509	0.038612
	0.029734	0.037272	0.031001	0.040018
	0.036315	0.031431	0.028897	0.058062
	0.04291	0.039674	0.029851	0.047249
	0.033348	0.046678	0.027988	0.03056
	0.037626	0.030116	0.033131	0.036995
	0.0361	0.034352	0.031974	0.032383
	0.04701	0.041215	0.038576	0.03053
	0.031444	0.035901	0.027824	0.052097
	0.036174	0.044377	0.02886	0.038332
	0.032329	0.028128	0.037596	0.029735
	0.046061	0.026166	0.027698	0.048259
	0.035353	0.031779	0.039191	0.046524
	0.040011	0.031525	0.031963	0.036935
	0.028828	0.029197	0.04	0.033709
	0.029573	0.038581	0.03096	0.038848
	0.045839	0.029725	0.036543	0.037801
	0.040866	0.031942	0.027914	0.119074
	0.037142	0.029808	0.032271	0.061802
	0.029954	0.029192	0.025704	0.036669
	0.030708	0.035686	0.037359	0.034536
	0.051056	0.033901	0.027625	0.050576
	0.038472	0.040521	0.041355	0.058976
	0.033488	0.034844	0.045493	0.036009
	0.03056	0.034349	0.037307	0.052969
	0.031728	0.027579	0.038278	0.043204
	0.038198	0.035783	0.039822	0.064155
	0.034684	0.031293	0.025635	0.040458
	0.049073	0.037657	0.043785	0.053681
	0.040177	0.035056	0.026973	0.039662
	0.037277	0.03872	0.02745	0.035819
	0.119881	0.036496	0.033438	0.056339
	0.027472	0.049362	0.026233	0.040109
	0.039472	0.033352	0.043942	0.052631
	0.048024	0.032507	0.02904	0.039674
	0.028986	0.038358	0.030469	0.043557
	0.040176	0.036528	0.0289	0.049857
	0.03419	0.04207	0.034714	0.077376
	0.052429	0.029481	0.03034	0.039013
	0.039958	0.030836	0.059163	0.044213
	0.026111	0.041423	0.031715	0.039327
	0.030018	0.046441	0.041386	0.048052
	0.0424	0.030246	0.032992	0.028453
	0.027503	0.045952	0.046805	0.036699
	0.023644	0.032261	0.028712	0.068522
	0.026164	0.043321	0.041511	0.036302
	0.033038	0.032336	0.031184	0.050376
	0.027292	0.044552	0.051995	0.039893
	0.024947	0.03361	0.03694	0.072159
	0.025545	0.042421	0.040955	0.035644
	0.02905	0.034259	0.031242	0.036508
	0.026294	0.04366	0.028003	0.05637
	0.02458	0.03771	0.037154	0.033088
	0.024675	0.034869	0.03646	0.034503
	0.023769	0.04648	0.080169	0.054334
	0.032674	0.034246	0.029999	0.043899
	0.026075	0.03554	0.037856	0.0339
	0.021829	0.032634	0.032131	0.046511
	0.025134	0.031485	0.033928	0.041029
	0.026062	0.04095	0.037192	0.030163
	0.022866	0.037258	0.033098	0.020803
	0.024389	0.027382	0.037635	0.036192
	0.033502	0.047677	0.036206	0.037531
	0.024274	0.032879	0.031814	0.034
	0.030374	0.060517	0.043738	0.036606
	0.029033	0.027253	0.036612	0.033708
	0.044204	0.05323	0.032889	0.037373
	0.027839	0.034098	0.029599	0.051318
	0.034619	0.03333	0.045233	0.027921
	0.034585	0.035264	0.035741	0.030602
	0.027816	0.031525	0.028651	0.031189
	0.031147	0.037111	0.035239	0.027466
	0.030685	0.032406	0.042212	0.028994
	0.047647	0.031222	0.030811	0.048194
	0.031426	0.037602	0.037967	0.040834
	0.042227	0.028446	0.038041	0.033806
	0.03737	0.044321	0.025189	0.030601
	0.029457	0.033224	0.031036	0.036645
	0.037466	0.028831	0.030383	0.030797
	0.036042	0.040627	0.044717	0.046125
	0.024818	0.033622	0.031186	0.04288
	0.053063	0.047135	0.045109	0.052804
	0.021856	0.02735	0.031367	0.140257
	0.042731	0.048826	0.025276	0.038629
	0.034322	0.030174	0.026815	0.044463
	0.032092	0.032873	0.027337	0.03848
	0.041453	0.036524	0.033683	0.040861
	0.045884	0.02861	0.03169	0.04013
	0.043967	0.041212	0.031307	0.03966
	0.067483	0.046348	0.037421	0.03511
	0.029293	0.033822	0.039358	0.035135
	0.026279	0.043902	0.033307	0.030312
	0.043781	0.051888	0.032501	0.041106
	0.034673	0.049015	0.045705	0.029936
	0.043425	0.028184	0.029094	0.081509
	0.029772	0.033135	0.02789	0.032777
	0.027325	0.034561	0.028217	0.043335
	0.047893	0.031049	0.028428	0.041314
	0.039033	0.031393	0.029405	0.031288
	0.03495	0.033291	0.030272	0.030311
	0.034782	0.031752	0.032422	0.032832
	0.028777	0.038212	0.026209	0.04447
	0.032034	0.035186	0.02796	0.039136
	0.032401	0.031897	0.027232	0.047112
	0.040765	0.039974	0.026472	0.052809
	0.031139	0.029634	0.027472	0.029052
	0.051478	0.037076	0.027271	0.026417
	0.059228	0.029526	0.027063	0.100814
	0.036167	0.04037	0.027494	0.028179
	0.029092	0.035445	0.040297	0.025969
	0.048657	0.032752	0.024588	0.042908
	0.035997	0.036246	0.024295	0.039468
	0.031076	0.033469	0.025715	0.050067
	0.047696	0.045159	0.077124	0.037934
	0.032035	0.108332	0.031169	0.040953
	0.033217	0.035112	0.032568	0.027864
	0.054572	0.034402	0.029169	0.034487
	0.028331	0.036421	0.031292	0.030974
	0.025254	0.046716	0.037637	0.034036
	0.044888	0.038342	0.028528	0.055966
	0.037396	0.045278	0.02867	0.035262
	0.031423	0.042257	0.02521	0.040344
	0.030815	0.063074	0.032233	0.040868
	0.029058	0.049513	0.108769	0.03167
	0.04011	0.04457	0.03318	0.040763
	0.051125	0.034069	0.026587	0.039464
	0.035381	0.048622	0.024964	0.046759
	0.045564	0.030728	0.02624	0.047819
	0.029617	0.039579	0.026042	0.042757
	0.036522	0.06257	0.033767	0.034752
	0.037956	0.042647	0.03355	0.054882
	0.032691	0.047251	0.0249	0.042266
	0.039068	0.040897	0.027863	0.038003
	0.028971	0.03325	0.024324	0.035734
	0.042192	0.035306	0.083395	0.038203
	0.05936	0.054295	0.053948	0.027586
	0.053735	0.034859	0.036268	0.028341
	0.038501	0.042616	0.025941	0.08585
	0.042474	0.051018	0.033741	0.046234
	0.037605	0.040704	0.048295	0.048571
	0.043361	0.027969	0.027099	0.139491
	0.094018	0.045171	0.031424	0.026783
	0.050122	0.039629	0.025574	0.039229
	0.039927	0.039758	0.029239	0.055471
	0.060104	0.036733	0.031836	0.038612
	0.05312	0.036368	0.024905	0.037327
	0.043277	0.029104	0.033045	0.033229
	0.033864	0.030786	0.028989	0.04837
	0.033608	0.034418	0.033488	0.033191
	0.053509	0.021708	0.028545	0.03292
	0.033098	0.034297	0.023367	0.044848
	0.038798	0.037892	0.027726	0.037345
	0.03442	0.031538	0.026713	0.029214
	0.028079	0.04373	0.02633	0.03515
	0.029205	0.025576	0.029476	0.027803
	0.025004	0.027219	0.025524	0.038227
	0.029055	0.031736	0.025697	0.028401
	0.033449	0.032827	0.025952	0.040957
	0.053907	0.044505	0.042203	0.056849
	0.035426	0.040467	0.029224	0.033916
	0.029067	0.03289	0.027952	0.042603
	0.040678	0.037367	0.02489	0.03586
	0.040399	0.033061	0.042448	0.037834
	0.033492	0.032976	0.03765	0.03118
	0.03734	0.035857	0.040506	0.047273
	0.04999	0.039507	0.042748	0.072242
	0.030927	0.045264	0.023278	0.034267
	0.030863	0.046037	0.028016	0.039271
	0.029272	0.03204	0.028771	0.037447
	0.033482	0.037041	0.037348	0.039688
	0.036474	0.052826	0.02836	0.032348
	0.027223	0.060785	0.035314	0.036904
	0.027151	0.032811	0.025063	0.04669
	0.031628	0.040268	0.029342	0.03044
	0.033492	0.045353	0.028864	0.057911
	0.036274	0.057771	0.029633	0.027847
	0.035184	0.033353	0.031764	0.025515
	0.025868	0.030978	0.034389	0.047916
	0.02863	0.185465	0.053954	0.027962
	0.03898	0.044326	0.030383	0.035886
	0.027237	0.075651	0.04169	0.042915
	0.030899	0.038593	0.031209	0.03675
	0.042279	0.035344	0.032722	0.031422
	0.026387	0.049367	0.028297	0.038614
	0.030275	0.034253	0.054402	0.037247
	0.034893	0.067371	0.02792	0.032497
	0.037935	0.037431	0.035858	0.0604
	0.036068	0.039152	0.028632	0.027915
	0.033596	0.034318	0.038473	0.031394
	0.0442	0.031962	0.034767	0.034278
	0.030778	0.038119	0.094458	0.035177
	0.035646	0.030336	0.033609	0.027935
	0.035643	0.043381	0.037204	0.032691
	0.029802	0.029269	0.03297	0.052271
	0.031548	0.036511	0.029956	0.027578
	0.026805	0.046056	0.034519	0.033363
	0.029291	0.038962	0.033534	0.025841
	0.030997	0.037173	0.033621	0.042177
	0.030824	0.02902	0.032494	0.033191
	0.024978	0.053432	0.031614	0.029435
	0.031033	0.035649	0.026808	0.029573
	0.041959	0.033086	0.028616	0.027395
	0.030774	0.050635	0.029288	0.03961
	0.034624	0.049304	0.025238	0.032921
	0.033944	0.044162	0.041186	0.060708
	0.031133	0.038902	0.031073	0.034335
	0.025435	0.045061	0.02581	0.046682
	0.038094	0.045109	0.025982	0.039676
	0.03661	0.056746	0.036689	0.030743
	0.030597	0.043121	0.023586	0.035399
	0.049849	0.037366	0.029537	0.061182
	0.029289	0.037356	0.027659	0.045186
	0.043717	0.05083	0.03837	0.037477
	0.028659	0.053431	0.027295	0.032983
	0.026049	0.04028	0.027182	0.030043
	0.042726	0.054451	0.035235	0.128349
	0.034198	0.037096	0.037808	0.029619
	0.032065	0.046883	0.02811	0.036811
	0.03516	0.049737	0.049396	0.040612
	0.035291	0.032143	0.042076	0.043556
	0.036483	0.037476	0.026563	0.042279
	0.039742	0.044491	0.03819	0.043554
	0.041469	0.049461	0.025979	0.045203
	0.033481	0.032997	0.029884	0.029358
	0.044952	0.047773	0.039152	0.033087
	0.039502	0.033686	0.02996	0.029312
	0.054969	0.029017	0.038984	0.034241
	0.037822	0.038563	0.028927	0.027184
	0.040733	0.026229	0.073499	0.033805
	0.035478	0.043171	0.040181	0.030163
	0.027913	0.085469	0.028265	0.050957
	0.027635	0.045905	0.090535	0.044122
	0.028533	0.04878	0.034794	0.039824
	0.032173	0.037729	0.026694	0.028206
	0.05969	0.025015	0.029576	0.04792
	0.030026	0.042251	0.028944	0.034069
	0.043625	0.040714	0.034474	0.030737
	0.0385	0.029217	0.027733	0.055253
	0.038255	0.029219	0.030373	0.033724
	0.037772	0.04244	0.029037	0.034016
	0.026599	0.03185	0.032483	0.03416
	0.091514	0.035124	0.029822	0.043188
	0.066527	0.052922	0.026498	0.030014
	0.026005	0.046683	0.03173	0.036824
	0.022597	0.036899	0.034738	0.043404
	0.033758	0.038032	0.034456	0.050162
	0.036536	0.042836	0.042273	0.064742
	0.036263	0.053191	0.039234	0.036544
	0.020889	0.039506	0.032627	0.038608
	0.021031	0.047408	0.027679	0.052437
	0.039815	0.046256	0.032779	0.036407
	0.030291	0.044335	0.032451	0.051831
	0.021374	0.035785	0.026365	0.027051
	0.03159	0.054285	0.024057	0.030219
	0.035267	0.041007	0.0321	0.030192
	0.03465	0.046198	0.030276	0.030832
	0.035024	0.036492	0.039594	0.031375
	0.029104	0.037128	0.042034	0.032007
	0.031369	0.036093	0.033331	0.02802
	0.033846	0.040684	0.029474	0.206885
	0.025126	0.038677	0.028054	0.036423
	0.025369	0.043062	0.034908	0.033627
	0.022497	0.047981	0.027069	0.069024
	0.032711	0.04251	0.031198	0.03238
	0.040694	0.040326	0.028975	0.025747
	0.029639	0.027666	0.040362	0.045853
	0.024912	0.03732	0.050753	0.054103
	0.02586	0.033015	0.030176	0.042491
	0.025484	0.03268	0.030643	0.046226
	0.025108	0.048828	0.031447	0.046353
	0.026487	0.030685	0.035187	0.050561
	0.027537	0.03145	0.031927	0.040516
	0.029897	0.035888	0.02821	0.029686
	0.031808	0.037095	0.049929	0.02779
	0.033304	0.034762	0.030307	0.037879
	0.029576	0.033403	0.029648	0.039496
	0.028354	0.041274	0.036177	0.042241
	0.028429	0.040464	0.034186	0.032762
	0.028285	0.04994	0.054833	0.04112
	0.02566	0.038315	0.028622	0.036029
	0.02861	0.047541	0.032344	0.034013
	0.041574	0.047578	0.032615	0.035868
	0.028227	0.032921	0.045	0.027053
	0.040151	0.039947	0.044059	0.036876
	0.030109	0.03529	0.032306	0.028336
	0.038052	0.058059	0.029449	0.02814
	0.026083	0.046114	0.041951	0.041803
	0.032289	0.027791	0.027027	0.030094
	0.024749	0.049438	0.027617	0.033778
	0.026804	0.035802	0.034281	0.038743
	0.047715	0.043924	0.033709	0.040749
	0.03755	0.038908	0.031046	0.030721
	0.027502	0.046161	0.048889	0.036374
	0.028325	0.038278	0.042143	0.101841
	0.042916	0.031278	0.041482	0.030725
	0.028585	0.037011	0.029059	0.036039
	0.034073	0.040248	0.032694	0.056129
	0.032122	0.040776	0.031903	0.031457
	0.042962	0.039806	0.030366	0.033336
	0.02725	0.039324	0.073205	0.030838
	0.043725	0.04246	0.027866	0.033125
	0.030377	0.040461	0.030892	0.032877
	0.028616	0.037944	0.033623	0.038456
	0.034341	0.034064	0.03038	0.046144
	0.036233	0.037132	0.036258	0.040925
	0.03295	0.045642	0.032206	0.044412
	0.025109	0.035301	0.038526	0.047593
	0.031219	0.028128	0.038972	0.031571
	0.035182	0.039739	0.026586	0.046438
	0.03696	0.035716	0.027544	0.032023
	0.029504	0.029166	0.026484	0.033724
	0.038069	0.044381	0.051193	0.030075
	0.038323	0.033882	0.028928	0.039274
	0.031026	0.033394	0.031298	0.033204
	0.02745	0.043467	0.039177	0.033073
	0.027597	0.032881	0.034654	0.036715
	0.033119	0.03031	0.032281	0.035208
	0.033617	0.040452	0.031056	0.045542
	0.036122	0.032062	0.029343	0.064263
	0.033085	0.033517	0.038979	0.041294
	0.029705	0.031166	0.15056	0.043114
	0.033435	0.027916	0.034618	0.031825
	0.033834	0.027377	0.029792	0.032184
	0.038572	0.036739	0.042394	0.032772
	0.02447	0.027879	0.033115	0.036791
	0.031019	0.039068	0.028427	0.035169
	0.032832	0.047614	0.029405	0.031608
	0.033742	0.030226	0.043545	0.03026
	0.027537	0.034829	0.032474	0.033693
	0.028763	0.024535	0.032427	0.034549
	0.027235	0.029898	0.031295	0.031804
	0.030186	0.039967	0.029108	0.027917
	0.028658	0.030143	0.036587	0.06213
	0.03453	0.039709	0.027817	0.048455
	0.029552	0.045225	0.039216	0.03209
	0.029499	0.032559	0.036589	0.037329
	0.034654	0.036	0.039457	0.032667
	0.056834	0.039317	0.029784	0.02874
	0.027374	0.044768	0.028813	0.030499
	0.026826	0.044263	0.037084	0.031265
	0.041261	0.03079	0.037738	0.051038
	0.03519	0.067169	0.044616	0.041581
	0.02888	0.039875	0.037831	0.029684
	0.031535	0.034547	0.037889	0.030849
	0.058214	0.044267	0.117904	0.054354
	0.035685	0.057638	0.034096	0.033062
	0.04795	0.034174	0.03449	0.03776
	0.068432	0.037785	0.033304	0.032381
	0.041091	0.032865	0.030846	0.033352
	0.033497	0.042357	0.034562	0.03086
	0.062831	0.037874	0.043187	0.025584
	0.033498	0.034928	0.032774	0.037518
	0.038537	0.045162	0.031817	0.027427
	0.062569	0.037919	0.04046	0.035388
	0.033033	0.037882	0.030987	0.028951
	0.032618	0.036416	0.033486	0.029893
	0.028122	0.032502	0.039049	0.023831
	0.031262	0.033618	0.103526	0.031459
	0.029405	0.042227	0.032281	0.036579
	0.031229	0.040838	0.032933	0.033639
	0.029444	0.035432	0.042474	0.030244
	0.029482	0.033312	0.032753	0.029933
	0.063093	0.0399	0.042633	0.034282
	0.035818	0.029275	0.040827	0.02759
	0.034399	0.036187	0.037755	0.031577
	0.021092	0.022693	0.027867	0.049365
	0.012924	0.016919	0.032325	0.049479
	0.022274	0.029507	0.030582	0.030998
	0.014442	0.028303	0.038288	0.025648
	0.012082	0.019129	0.02328	0.031388
	0.023762	0.026447	0.032281	0.033006
	0.014321	0.026975	0.058798	0.111238
	0.021559	0.086181	0.023359	0.051218
	0.01805	0.030089	0.025001	0.030545
	0.016088	0.033182	0.029904	0.052459
	0.024503	0.028181	0.032596	0.033327
	0.014123	0.022505	0.02938	0.03583
	0.016556	0.025772	0.025426	0.029977
	0.015669	0.035618	0.024721	0.036389
	0.015908	0.018256	0.070539	0.035091
	0.01822	0.018991	0.025047	0.068818
	0.012263	0.050875	0.033477	0.035493
	0.017131	0.017121	0.028017	0.038717
	0.012833	0.018858	0.030997	0.03751
	0.015667	0.050045	0.030894	0.048669
	0.024444	0.027818	0.01962	0.022694
	0.016547	0.019797	0.035718	0.092853
	0.015816	0.017083	0.026636	0.03239
	0.015674	0.023893	0.025076	0.022635
	0.016531	0.025105	0.021817	0.024177
	0.02072	0.030613	0.027576	0.021812
	0.013942	0.029397	0.021595	0.038778
	0.016954	0.023159	0.033938	0.038233
	0.016076	0.025907	0.015968	0.031599
	0.017332	0.016293	0.021812	0.025357
	0.021809	0.133627	0.021983	0.035485
	0.018886	0.019723	0.017305	0.026307
	0.010642	0.017085	0.027598	0.027662
	0.013305	0.018363	0.015666	0.033403
	0.019529	0.025187	0.023253	0.038413
	0.01337	0.038463	0.01981	0.040414
	0.023618	0.044024	0.022468	0.036317
	0.018186	0.020799	0.024401	0.064407
	0.017425	0.018152	0.029106	0.058378
	0.013609	0.022531	0.021876	0.046458
	0.017415	0.016735	0.035434	0.030098
	0.015505	0.035738	0.072922	0.0353
	0.015052	0.029338	0.031742	0.093363
	0.01199	0.025046	0.033133	0.033931
	0.015551	0.02226	0.034547	0.024829
	0.014365	0.037174	0.02493	0.026033
	0.013977	0.020071	0.0227	0.030145
	0.015786	0.02856	0.019702	0.028777
	0.011846	0.014612	0.026388	0.025903
	0.017509	0.029614	0.024056	0.050924
	0.019836	0.025184	0.027098	0.030119
	0.015324	0.031857	0.021088	0.045746
	0.014206	0.026596	0.020128	0.044283
	0.020246	0.020567	0.032233	0.044843
	0.014591	0.01953	0.025876	0.050423
	0.01465	0.022525	0.026751	0.039806
	0.017922	0.024135	0.028991	0.030272
	0.028598	0.021423	0.053515	0.041082
	0.014648	0.025372	0.028051	0.032148
	0.014307	0.027438	0.027637	0.079743
	0.017996	0.023421	0.029359	0.106808
	0.02006	0.0231	0.027046	0.032771
	0.021668	0.041465	0.030104	0.038501
	0.021925	0.020936	0.02461	0.029893
	0.015072	0.022335	0.019537	0.054
	0.01681	0.017619	0.022638	0.036926
	0.018853	0.016123	0.021979	0.03044
	0.012862	0.025798	0.030947	0.027251
	0.023474	0.01677	0.022198	0.067887
	0.029883	0.018781	0.021469	0.091991
	0.016339	0.022301	0.019003	0.03482
	0.016533	0.017757	0.031491	0.032464
	0.015105	0.021256	0.020279	0.043059
	0.018004	0.02726	0.027989	0.027889
	0.011309	0.017172	0.024251	0.059059
	0.022666	0.030135	0.020777	0.106775
	0.011342	0.022493	0.031033	0.019557
	0.015922	0.019736	0.028182	0.037472
	0.015173	0.025081	0.036693	0.039078
	0.013287	0.018202	0.08224	0.080926
	0.013492	0.026119	0.019215	0.059391
	0.01867	0.019752	0.02516	0.043411
	0.0141	0.017072	0.023109	0.030385
	0.015341	0.023655	0.029941	0.026685
	0.017486	0.018132	0.02588	0.02768
	0.017573	0.019355	0.029904	0.026808
	0.012188	0.029606	0.035914	0.036121
	0.022391	0.022518	0.017948	0.042033
	0.012076	0.018876	0.025207	0.038786
	0.018969	0.022356	0.026959	0.096335
	0.012632	0.022174	0.028844	0.103517
	0.018265	0.018266	0.029783	0.065728
	0.018066	0.036238	0.021028	0.032217
	0.014589	0.017743	0.034719	0.028872
	0.016605	0.0552	0.019632	0.049142
	0.017673	0.023155	0.021129	0.031602
	0.015472	0.014081	0.039558	0.051442
	0.018639	0.01675	0.027951	0.113482
	0.014815	0.01897	0.018776	0.03346
	0.021038	0.01471	0.030974	0.049842
	0.078126	0.017823	0.019465	0.044096
	0.014751	0.016359	0.025318	0.06134
	0.017561	0.017337	0.031349	0.058279
	0.016642	0.016282	0.021335	0.061905
	0.018268	0.018469	0.02717	0.036973
	0.015683	0.016199	0.024663	0.073939
	0.017842	0.015622	0.043392	0.055624
	0.019188	0.027587	0.026287	0.046824
	0.021898	0.017508	0.018978	0.067204
	0.058884	0.015675	0.020605	0.038304
	0.014479	0.015229	0.056307	0.104146
	0.017527	0.017109	0.023844	0.027577
	0.016251	0.020112	0.02791	0.036177
	0.017189	0.015739	0.033927	0.031464
	0.01757	0.016711	0.022978	0.03068
	0.017145	0.018628	0.026287	0.045492
	0.014291	0.018492	0.023632	0.047288
	0.024796	0.019197	0.025006	0.091307
	0.012254	0.021066	0.025071	0.034528
	0.016278	0.038823	0.042592	0.036112
	0.018821	0.017077	0.026497	0.040942
	0.017057	0.023684	0.025821	0.035098
	0.014437	0.016887	0.022714	0.034858
	0.021139	0.067142	0.032418	0.039685
	0.022121	0.022038	0.024101	0.043661
	0.017691	0.024061	0.030712	0.212446
	0.046784	0.029881	0.035078	0.048074
	0.018547	0.03654	0.041072	0.038676
	0.017228	0.01953	0.026901	0.046468
	0.018321	0.027325	0.136592	0.03186
	0.015954	0.033496	0.029325	0.118814
	0.016948	0.053942	0.032705	0.050025
	0.013312	0.021499	0.040185	0.031811
	0.016843	0.036621	0.01458	0.023779
	0.014932	0.031464	0.094294	0.026146
	0.017801	0.017915	0.040314	0.027318
	0.016606	0.030447	0.102245	0.024506
	0.01631	0.030046	0.041316	0.028135
	0.014249	0.020408	0.099936	0.027279
	0.015276	0.021714	0.035191	0.05561
	0.011668	0.032005	0.022531	0.024416
	0.021693	0.019714	0.032706	0.039255
	0.013795	0.025978	0.032239	0.041558
	0.025876	0.019552	0.094283	0.035717
	0.017858	0.017761	0.044327	0.028428
	0.014215	0.017257	0.039426	0.055993
	0.018522	0.034077	0.122387	0.028148
	0.022212	0.018514	0.180829	0.055967
	0.013236	0.026839	0.023974	0.042572
	0.018768	0.023331	0.03177	0.035717
	0.019466	0.029309	0.027413	0.03285
	0.015125	0.019163	0.029326	0.08051
	0.013934	0.022478	0.02398	0.037668
	0.011574	0.02585	0.125862	0.067309
	0.02126	0.021644	0.086112	0.037747
	0.015493	0.01558	0.03414	0.041527
	0.01368	0.027838	0.060239	0.029358
	0.01181	0.020792	0.135902	0.088438
	0.016972	0.015435	0.027178	0.033595
	0.017016	0.025474	0.030104	0.032637
	0.017294	0.015194	0.027233	0.033316
	0.015366	0.033341	0.040273	0.03223
	0.021723	0.022785	0.029972	0.035519
	0.016003	0.02142	0.021683	0.046166
	0.017949	0.017347	0.023082	0.052564
	0.016936	0.015705	0.032475	0.045536
	0.037966	0.015439	0.032334	0.026463
	0.018766	0.01663	0.029462	0.022929
	0.015144	0.019518	0.025053	0.025753
	0.015479	0.024778	0.018714	0.020832
	0.013792	0.01859	0.020536	0.039388
	0.018064	0.017231	0.01899	0.110809
	0.013599	0.026699	0.028141	0.103741
	0.020567	0.01693	0.020337	0.083155
	0.019546	0.018233	0.025648	0.026201
	0.018712	0.023913	0.022979	0.118774
	0.023923	0.026325	0.021398	0.027835
	0.014982	0.023645	0.018486	0.030582
	0.026691	0.02409	0.028624	0.05998
	0.014269	0.033983	0.031017	0.075501
	0.01457	0.053205	0.019372	0.033673
	0.019775	0.030382	0.022474	0.042363
	0.030647	0.029124	0.021804	0.046387
	0.02157	0.014847	0.020641	0.109218
	0.020025	0.019757	0.023682	0.051365
	0.015581	0.018885	0.021751	0.035185
	0.020436	0.024236	0.023629	0.033418
	0.014153	0.015291	0.027268	0.04765
	0.022031	0.015656	0.020309	0.031827
	0.026967	0.021447	0.026107	0.030818
	0.023234	0.082971	0.029485	0.032416
	0.019378	0.019951	0.028236	0.041239
	0.019928	0.032489	0.02041	0.048999
	0.024687	0.051494	0.021204	0.049749
	0.013687	0.019212	0.02021	0.048356
	0.021526	0.020145	0.019837	0.036956
	0.028981	0.023805	0.022277	0.037775
	0.018807	0.018908	0.021244	0.146778
	0.024126	0.021373	0.033892	0.080475
	0.017529	0.060671	0.038485	0.028466
	0.015778	0.024331	0.022767	0.031081
	0.017383	0.027218	0.020614	0.054417
	0.015808	0.018937	0.028788	0.03907
	0.018466	0.019122	0.026103	0.033472
	0.018773	0.024394	0.023724	0.047603
	0.02098	0.024975	0.03081	0.027759
	0.018163	0.01837	0.01827	0.029751
	0.011051	0.019439	0.026125	0.082865
	0.012029	0.048308	0.023228	0.03855
	0.016914	0.020521	0.125656	0.037751
	0.0184	0.021004	0.02596	0.092401
	0.017234	0.015917	0.075857	0.03758
	0.015909	0.019697	0.026758	0.045379
	0.019029	0.038469	0.022274	0.031143
	0.019883	0.027454	0.026197	0.049198
	0.01883	0.019261	0.036783	0.029773
	0.019523	0.021117	0.026413	0.036714
	0.01333	0.016953	0.018926	0.027707
	0.011825	0.021832	0.020033	0.099551
	0.017488	0.016404	0.033285	0.032583
	0.017003	0.035491	0.019	0.035974
	0.019584	0.027877	0.023427	0.058501
	0.016483	0.015734	0.050772	0.05063
	0.015636	0.019842	0.02013	0.032463
	0.012635	0.034256	0.016654	0.05349
	0.021586	0.016866	0.017886	0.037276
	0.015961	0.026389	0.041743	0.034844
	0.014616	0.023739	0.027694	0.039535
	0.014496	0.026333	0.019873	0.051053
	0.018852	0.02907	0.01819	0.049622
	0.015282	0.018955	0.030395	0.03218
	0.021273	0.022675	0.021617	0.06309
	0.018035	0.031951	0.023944	0.036395
	0.018124	0.01916	0.023058	0.047299
	0.016323	0.049173	0.023025	0.029281
	0.016007	0.018112	0.023476	0.027154
	0.02331	0.150898	0.065404	0.06761
	0.014124	0.01948	0.024059	0.037138
	0.01912	0.028119	0.021214	0.030205
	0.016143	0.043694	0.02348	0.029077
	0.017671	0.030129	0.031094	0.022807
	0.013667	0.058404	0.024645	0.031649
	0.021203	0.027827	0.028725	0.027215
	0.023474	0.020352	0.019583	0.023284
	0.020581	0.023056	0.027441	0.03766
	0.01727	0.023115	0.024012	0.018129
	0.020126	0.02112	0.031065	0.031985
	0.022581	0.028341	0.028155	0.028274
	0.021251	0.031073	0.024806	0.032568
	0.025195	0.071368	0.028344	0.034116
	0.014675	0.015953	0.03043	0.031179
	0.019747	0.036097	0.026923	0.02502
	0.017554	0.024949	0.029487	0.031324
	0.017774	0.019804	0.026293	0.040089
	0.017292	0.073596	0.027323	0.030734
	0.013682	0.017578	0.027224	0.043139
	0.099879	0.044678	0.033458	0.039202
	0.016018	0.017551	0.025008	0.026141
	0.019555	0.023292	0.023032	0.028617
	0.012991	0.028068	0.04591	0.035723
	0.015068	0.037885	0.022698	0.02578
	0.020222	0.030251	0.028048	0.027125
	0.017524	0.027454	0.02316	0.027167
	0.014514	0.018852	0.020131	0.040733
	0.015118	0.019664	0.026555	0.037945
	0.023679	0.090462	0.033665	0.039807
	0.01953	0.015417	0.025746	0.033171
	0.014198	0.023817	0.026985	0.035349
	0.016122	0.025576	0.024884	0.033005
	0.017485	0.018327	0.022267	0.035685
	0.015943	0.015204	0.022169	0.037593
	0.018738	0.017746	0.054451	0.041422
	0.015948	0.016325	0.027408	0.102428
	0.020866	0.020516	0.030405	0.045345
	0.01792	0.02292	0.022861	0.061099
	0.014616	0.018022	0.037382	0.036219
	0.021904	0.019252	0.02317	0.044482
	0.016787	0.018295	0.024466	0.04017
	0.022962	0.016773	0.036262	0.107248
	0.014134	0.013505	0.03321	0.100866
	0.02406	0.019658	0.029407	0.047266
	0.022856	0.015942	0.032398	0.13293
	0.016954	0.022833	0.024569	0.187088
	0.029324	0.019162	0.028574	0.054989
	0.016664	0.0249	0.036742	0.056021
	0.016182	0.018657	0.019591	0.143369
	0.015307	0.024515	0.02321	0.090597
	0.026444	0.018209	0.026632	0.049987
	0.026716	0.013641	0.021313	0.054512
	0.015849	0.028537	0.02223	0.04626
	0.01711	0.027505	0.02135	0.052954
	0.014071	0.017963	0.02073	0.043006
	0.018071	0.019263	0.021423	0.037837
	0.013067	0.018239	0.020322	0.025445
	0.025919	0.025751	0.037949	0.070074
	0.015274	0.014753	0.025921	0.028249
	0.014154	0.022397	0.035041	0.056751
	0.019077	0.029662	0.037538	0.038848
	0.022545	0.020219	0.021714	0.031393
	0.01222	0.015835	0.031048	0.046033
	0.022646	0.016493	0.022623	0.030361
	0.013983	0.025271	0.031441	0.050037
	0.018927	0.031725	0.022002	0.122764
	0.013245	0.027324	0.022419	0.02951
	0.020012	0.029438	0.032124	0.03558
	0.02574	0.020026	0.026635	0.151875
	0.018605	0.019118	0.043858	0.047906
	0.013098	0.014973	0.016956	0.070653
	0.014263	0.02044	0.023588	0.032258
	0.015129	0.017264	0.062922	0.033163
	0.012847	0.0255	0.03251	0.056622
	0.012073	0.025123	0.026417	0.050405
	0.014963	0.015277	0.024011	0.06455
	0.020121	0.024012	0.029368	0.032925
	0.01894	0.024315	0.032067	0.039518
	0.018733	0.01535	0.028167	0.029288
	0.028309	0.017843	0.032501	0.03097
	0.032906	0.022672	0.020947	0.098834
	0.021639	0.015709	0.056401	0.034714
	0.012248	0.022475	0.027095	0.0409
	0.026857	0.019013	0.030549	0.0243
	0.012668	0.01905	0.029205	0.031633
	0.022285	0.013786	0.127045	0.042148
	0.026172	0.019373	0.022361	0.025625
	0.021097	0.032317	0.083141	0.03874
	0.015009	0.026957	0.028005	0.032418
	0.01818	0.027825	0.032373	0.037667
	0.021642	0.02454	0.023017	0.05081
	0.024211	0.020601	0.025932	0.030474
	0.020681	0.033794	0.023341	0.037247
	0.015652	0.021094	0.02445	0.081083
	0.019015	0.022848	0.087021	0.055002
	0.013886	0.018937	0.022188	0.063014
	0.016394	0.024814	0.026801	0.044629
	0.015936	0.016545	0.06625	0.042535
	0.019827	0.015795	0.026528	0.105755
	0.019375	0.018887	0.015317	0.034665
	0.015673	0.023238	0.024464	0.04454
	0.01885	0.021864	0.024067	0.039527
	0.017528	0.019826	0.01743	0.034086
	0.016565	0.024173	0.017979	0.025171
	0.039871	0.020468	0.019408	0.051892
	0.014378	0.024472	0.081977	0.00989
	0.016263	0.016626	0.028318	0.014791
	0.027516	0.016374	0.057845	0.038248
	0.015175	0.016609	0.016485	0.041946
	0.0382	0.019533	0.014939	0.097682
	0.022931	0.020244	0.026269	0.047669
	0.015665	0.01847	0.021041	0.03254
	0.012363	0.034665	0.017202	0.053238
	0.011897	0.02053	0.017645	0.038678
	0.014827	0.019352	0.02183	0.059382
	0.013235	0.021928	0.026259	0.040733
	0.013348	0.027198	0.060218	0.08376
	0.011294	0.016616	0.019337	0.035968
	0.014966	0.02232	0.02511	0.025819
	0.011791	0.017035	0.021037	0.046475
	0.012948	0.014294	0.052225	0.034057
	0.012244	0.024321	0.018273	0.110772
	0.018856	0.026426	0.021485	0.049528
	0.012026	0.01883	0.044732	0.037759
	0.012039	0.016647	0.024495	0.059018
	0.013845	0.018161	0.02287	0.127042
	0.01553	0.019158	0.017407	0.035015
	0.011045	0.019619	0.021878	0.050171
	0.016983	0.024238	0.025144	0.045826
	0.009913	0.021315	0.032461	0.042533
	0.00961	0.026284	0.023932	0.049826
	0.015565	0.018697	0.023556	0.063213
	0.011474	0.018724	0.029478	0.041726
	0.035207	0.019104	0.021087	0.071205
	0.012324	0.029162	0.026344	0.111039
	0.01327	0.026443	0.04325	0.070682
	0.016653	0.014838	0.02756	0.047689
	0.024446	0.021286	0.02251	0.033955
	0.012602	0.022687	0.022568	0.053552
	0.011866	0.020062	0.032786	0.037033
	0.011771	0.018311	0.024489	0.034598
	0.01582	0.02174	0.023199	0.047447
	0.010316	0.025129	0.025071	0.053645
	0.015282	0.027713	0.023364	0.041621
	0.027936	0.022189	0.031998	0.038444
	0.013198	0.021242	0.022807	0.025815
	0.015749	0.03149	0.019619	0.031231
	0.015125	0.01449	0.019963	0.161883
	0.013472	0.017672	0.034601	0.036692
	0.014785	0.018541	0.019514	0.054772
	0.012947	0.016169	0.020568	0.039346
	0.012217	0.029946	0.036553	0.033458
	0.014512	0.026518	0.027932	0.044917
	0.015169	0.021301	0.039275	0.038217
	0.013096	0.020073	0.017641	0.008628
	0.014624	0.021109	0.030295	0.040838
	0.016059	0.016013	0.030977	0.050747
	0.015577	0.032641	0.023488	0.039561
	0.026106	0.021216	0.017662	0.033551
	0.022476	0.021684	0.031501	0.050754
	0.023692	0.018559	0.023108	0.048839
	0.015941	0.016306	0.157645	0.060909
	0.012265	0.017067	0.025429	0.052108

## Sheet: Fig 2A_RPA intensity
	CT	24H	48H	72H
	0.01138	0.015699	0.012621	0.041252
	0.011567	0.01288	0.024235	0.037528
	0.010712	0.010291	0.0224	0.014338
	0.012966	0.011753	0.027167	0.02903
	0.013644	0.028372	0.026238	0.012089
	0.014821	0.013557	0.075709	0.032381
	0.025088	0.029144	0.011692	0.023695
	0.022783	0.011511	0.0149	0.057437
	0.019511	0.015807	0.023354	0.039446
	0.013847	0.012081	0.013308	0.041235
	0.013742	0.02283	0.013889	0.039024
	0.019999	0.021438	0.032221	0.038257
	0.036737	0.011553	0.029321	0.076624
	0.027741	0.022283	0.011675	0.021564
	0.032875	0.017957	0.012878	0.022601
	0.16716	0.026167	0.028243	0.03939
	0.012546	0.023245	0.008692	0.016909
	0.013699	0.016492	0.010088	0.014151
	0.015688	0.018257	0.011743	0.013572
	0.029977	0.016153	0.013369	0.019544
	0.010718	0.017639	0.008246	0.011696
	0.011318	0.011836	0.014812	0.039372
	0.024091	0.017749	0.086013	0.012955
	0.010496	0.013142	0.016737	0.021216
	0.021616	0.015633	0.029722	0.032481
	0.011122	0.021587	0.053231	0.018541
	0.014709	0.012336	0.010782	0.024955
	0.02909	0.02227	0.060055	0.025487
	0.018939	0.028025	0.011318	0.031447
	0.025133	0.012948	0.030584	0.029017
	0.025184	0.028105	0.016051	0.030933
	0.03378	0.031458	0.069046	0.023801
	0.022963	0.022168	0.017698	0.018634
	0.029571	0.012009	0.01559	0.033563
	0.016378	0.017974	0.030418	0.033881
	0.013581	0.032712	0.040949	0.031806
	0.017616	0.018455	0.050635	0.023644
	0.016865	0.014951	0.013055	0.127944
	0.017114	0.015353	0.06989	0.024846
	0.030704	0.036423	0.042301	0.037931
	0.013653	0.015153	0.014806	0.030952
	0.016205	0.027014	0.034518	0.011804
	0.028311	0.025774	0.012657	0.014182
	0.039055	0.019496	0.011101	0.015737
	0.023766	0.019022	0.017093	0.018994
	0.0147	0.028582	0.030234	0.025701
	0.027747	0.014224	0.018608	0.03117
	0.019577	0.010167	0.008614	0.013105
	0.0142	0.026466	0.010057	0.02024
	0.03922	0.014621	0.026136	0.02186
	0.013624	0.014799	0.010125	0.117586
	0.031825	0.015669	0.013133	0.025537
	0.01255	0.0189	0.025698	0.014811
	0.014367	0.014085	0.012806	0.03087
	0.010605	0.0148	0.060867	0.062436
	0.012232	0.031204	0.021312	0.035833
	0.04079	0.013166	0.010898	0.010998
	0.013523	0.020515	0.015953	0.016531
	0.017649	0.010216	0.018829	0.016825
	0.040756	0.017894	0.015486	0.026158
	0.020995	0.013938	0.020985	0.066332
	0.024649	0.044586	0.021869	0.014148
	0.018277	0.044187	0.019782	0.061191
	0.008868	0.019381	0.037104	0.010643
	0.017779	0.02096	0.01237	0.011436
	0.007999	0.020873	0.014767	0.037011
	0.029102	0.013467	0.021223	0.023792
	0.020444	0.01745	0.025132	0.010649
	0.010299	0.018881	0.009737	0.083759
	0.009492	0.036243	0.03177	0.016727
	0.01532	0.021196	0.009094	0.028637
	0.009144	0.017954	0.010066	0.046419
	0.008411	0.043434	0.05328	0.030214
	0.044135	0.022476	0.009816	0.02876
	0.014635	0.024074	0.008954	0.034257
	0.007964	0.017378	0.011593	0.04032
	0.023384	0.019538	0.03873	0.029694
	0.031273	0.035166	0.011522	0.021257
	0.009302	0.018975	0.010556	0.116824
	0.013446	0.035563	0.01249	0.028131
	0.009621	0.012339	0.015475	0.038946
	0.015746	0.013335	0.009959	0.009975
	0.008753	0.019771	0.013125	0.020656
	0.031463	0.033602	0.010296	0.091375
	0.012216	0.036894	0.014098	0.029824
	0.007902	0.01518	0.014771	0.024493
	0.010186	0.016071	0.020664	0.049783
	0.013295	0.012708	0.013737	0.037236
	0.019882	0.032357	0.013553	0.015384
	0.013082	0.03085	0.025368	0.030298
	0.009503	0.021885	0.018883	0.016002
	0.009348	0.010972	0.021717	0.018835
	0.022647	0.016526	0.01067	0.031731
	0.013589	0.033334	0.014321	0.034697
	0.011053	0.042826	0.020632	0.029012
	0.024157	0.025388	0.01187	0.029701
	0.017475	0.030619	0.010053	0.011962
	0.025962	0.018253	0.013069	0.076488
	0.042866	0.018285	0.020257	0.022458
	0.011351	0.015507	0.022429	0.053839
	0.013661	0.015339	0.011923	0.100519
	0.024625	0.029481	0.008702	0.046206
	0.010476	0.011659	0.063947	0.049946
	0.016973	0.012841	0.011671	0.015271
	0.04248	0.012934	0.008966	0.011744
	0.035357	0.015969	0.011683	0.085251
	0.009173	0.029584	0.010449	0.013368
	0.033084	0.014338	0.008429	0.098654
	0.034471	0.040113	0.011544	0.049497
	0.023111	0.013372	0.034454	0.050139
	0.018637	0.026711	0.011238	0.014337
	0.010052	0.019483	0.082095	0.013432
	0.037353	0.015544	0.008987	0.022473
	0.024683	0.027609	0.01335	0.011508
	0.020247	0.020581	0.038474	0.01217
	0.045723	0.022666	0.011131	0.05908
	0.024553	0.0124	0.029349	0.03619
	0.018927	0.026406	0.010876	0.044227
	0.011529	0.01075	0.029834	0.041842
	0.021547	0.030326	0.012936	0.037696
	0.011701	0.012378	0.02355	0.036479
	0.024904	0.012301	0.009534	0.011728
	0.020605	0.014857	0.021298	0.040407
	0.008255	0.01389	0.009418	0.0488
	0.022949	0.039628	0.011157	0.074148
	0.025623	0.016067	0.013494	0.063777
	0.008526	0.03661	0.037992	0.024302
	0.008804	0.013369	0.013133	0.022157
	0.011051	0.023142	0.01535	0.021081
	0.019255	0.027076	0.009872	0.0132
	0.012369	0.016845	0.0095	0.015211
	0.00756	0.01135	0.020777	0.029847
	0.011155	0.013618	0.018097	0.077162
	0.014831	0.032594	0.014267	0.021312
	0.022616	0.010273	0.009217	0.023436
	0.022684	0.020946	0.029779	0.038237
	0.011943	0.012204	0.028254	0.016135
	0.008888	0.027058	0.007449	0.032662
	0.023301	0.021147	0.01401	0.025372
	0.010432	0.032708	0.006949	0.026965
	0.013925	0.042042	0.013175	0.029201
	0.014865	0.028465	0.008975	0.014366
	0.012733	0.024117	0.006833	0.028817
	0.012743	0.013591	0.010684	0.02516
	0.027334	0.042662	0.009196	0.023187
	0.012001	0.017459	0.010652	0.014579
	0.029576	0.028373	0.012149	0.028918
	0.013281	0.034787	0.01088	0.013318
	0.012654	0.011906	0.062295	0.013919
	0.017923	0.029797	0.031356	0.010739
	0.026266	0.01043	0.013115	0.010893
	0.026942	0.017884	0.026009	0.022841
	0.013012	0.01636	0.013112	0.024979
	0.015433	0.010629	0.023909	0.015034
	0.025127	0.01969	0.015347	0.02795
	0.027369	0.012013	0.091507	0.015845
	0.026859	0.01458	0.013757	0.013553
	0.017596	0.013347	0.012791	0.02591
	0.024283	0.014491	0.011719	0.099979
	0.037968	0.010769	0.013238	0.030715
	0.014826	0.01444	0.014083	0.047181
	0.010546	0.010623	0.064921	0.011398
	0.011654	0.017812	0.025861	0.0912
	0.022171	0.012929	0.012201	0.013585
	0.028685	0.014313	0.01271	0.043488
	0.011914	0.019979	0.012664	0.029018
	0.013892	0.019718	0.058541	0.037493
	0.010011	0.011269	0.02035	0.042568
	0.011362	0.013537	0.028611	0.017772
	0.025233	0.011758	0.013283	0.023957
	0.012671	0.01199	0.011751	0.021386
	0.034156	0.014861	0.013895	0.015545
	0.010186	0.013387	0.020077	0.011976
	0.011966	0.033956	0.013985	0.02009
	0.017017	0.009257	0.024963	0.015248
	0.013078	0.016979	0.019774	0.01307
	0.017718	0.013751	0.022636	0.012708
	0.011354	0.032907	0.012221	0.016973
	0.028012	0.012551	0.014531	0.019155
	0.012128	0.009278	0.010582	0.017334
	0.013204	0.020775	0.012694	0.018002
	0.008516	0.009749	0.028543	0.017705
	0.014201	0.017805	0.015974	0.024446
	0.010961	0.010016	0.012178	0.015135
	0.009762	0.008536	0.017079	0.020463
	0.014676	0.008162	0.021917	0.014038
	0.009751	0.008557	0.012731	0.174217
	0.011501	0.027943	0.078118	0.016397
	0.010971	0.023403	0.019381	0.020545
	0.015047	0.017095	0.012443	0.020885
	0.045246	0.008621	0.015531	0.013012
	0.011779	0.014004	0.023763	0.017344
	0.011312	0.012949	0.011855	0.016251
	0.012815	0.029216	0.014468	0.011102
	0.046464	0.030067	0.011965	0.016203
	0.011037	0.011801	0.014779	0.041713
	0.028867	0.011537	0.013861	0.016595
	0.01777	0.0369	0.012064	0.015055
	0.018507	0.022528	0.016326	0.104344
	0.010774	0.012537	0.023238	0.041192
	0.01534	0.019319	0.081445	0.02512
	0.011633	0.014647	0.02623	0.021956
	0.023055	0.022204	0.055988	0.035444
	0.011957	0.020955	0.016887	0.026043
	0.021403	0.016095	0.027519	0.033267
	0.010076	0.015119	0.014141	0.01366
	0.012589	0.034281	0.058533	0.015453
	0.009719	0.019176	0.112626	0.013952
	0.022041	0.017404	0.015626	0.022277
	0.010743	0.012966	0.019615	0.014457
	0.012162	0.019038	0.024451	0.074224
	0.010689	0.015065	0.035808	0.02019
	0.015369	0.018967	0.010876	0.021079
	0.010569	0.016717	0.026229	0.011218
	0.013606	0.017826	0.011455	0.03691
	0.012743	0.030354	0.016763	0.024153
	0.011545	0.018203	0.014416	0.028958
	0.010345	0.037461	0.012512	0.115549
	0.00959	0.021729	0.013378	0.012664
	0.010666	0.034618	0.047266	0.086768
	0.020957	0.02211	0.011169	0.033413
	0.00987	0.01669	0.013679	0.013329
	0.009743	0.01604	0.010962	0.050485
	0.012176	0.037641	0.037923	0.036233
	0.010083	0.019099	0.025075	0.018055
	0.009336	0.023809	0.013677	0.011302
	0.029758	0.014477	0.015485	0.021007
	0.01722	0.016581	0.028318	0.014144
	0.013088	0.015381	0.049231	0.032236
	0.010557	0.015058	0.011825	0.021784
	0.010161	0.027897	0.024517	0.031105
	0.022095	0.012174	0.069369	0.010621
	0.014188	0.018476	0.012841	0.011622
	0.009116	0.012455	0.010097	0.1028
	0.009376	0.010913	0.014708	0.030334
	0.01898	0.012955	0.010936	0.011653
	0.013204	0.014334	0.018473	0.013053
	0.024314	0.03084	0.031596	0.102713
	0.014765	0.018571	0.012086	0.011605
	0.020321	0.023359	0.01827	0.031766
	0.014618	0.017085	0.01525	0.020179
	0.029038	0.018436	0.018896	0.018919
	0.015641	0.037974	0.009465	0.011406
	0.019784	0.012189	0.011715	0.015501
	0.014555	0.014701	0.011732	0.049607
	0.036963	0.018277	0.020104	0.021977
	0.031745	0.014586	0.030102	0.018134
	0.024784	0.032747	0.01783	0.029837
	0.012216	0.015445	0.013948	0.03271
	0.012382	0.012025	0.024715	0.019401
	0.012997	0.010278	0.019752	0.040834
	0.03698	0.012293	0.019143	0.030657
	0.027165	0.033182	0.008895	0.020379
	0.021427	0.024491	0.026221	0.036737
	0.013429	0.014603	0.019424	0.014513
	0.014118	0.012561	0.022044	0.027255
	0.052433	0.012764	0.026527	0.026114
	0.030659	0.012345	0.021815	0.103572
	0.02967	0.015397	0.019514	0.014798
	0.045187	0.030471	0.009172	0.016153
	0.018838	0.036948	0.020066	0.017698
	0.012769	0.019662	0.032234	0.08833
	0.015553	0.014918	0.029977	0.078329
	0.029391	0.008913	0.009596	0.021799
	0.020405	0.026709	0.013506	0.041646
	0.011873	0.010707	0.017696	0.070272
	0.01431	0.018732	0.022438	0.01571
	0.036767	0.010147	0.010313	0.041738
	0.012376	0.02085	0.032272	0.017272
	0.040253	0.011607	0.015268	0.010721
	0.009828	0.019619	0.012861	0.011597
	0.011277	0.03637	0.017515	0.01218
	0.014101	0.026591	0.031498	0.013208
	0.012696	0.010425	0.017897	0.011034
	0.023142	0.014313	0.028294	0.054343
	0.015659	0.011886	0.020772	0.026861
	0.024982	0.013243	0.013261	0.029383
	0.011634	0.015092	0.012967	0.03074
	0.02526	0.028784	0.013578	0.013489
	0.01116	0.01224	0.016001	0.013511
	0.011382	0.010767	0.023477	0.014786
	0.01273	0.026327	0.018067	0.013075
	0.026728	0.01283	0.01099	0.014705
	0.011428	0.011461	0.013228	0.04644
	0.024373	0.012387	0.029911	0.043621
	0.024014	0.013957	0.016877	0.013186
	0.019468	0.011106	0.019367	0.024166
	0.015907	0.011615	0.018748	0.043019
	0.024283	0.028602	0.02529	0.014667
	0.014965	0.011273	0.031913	0.097831
	0.015921	0.016358	0.012566	0.072903
	0.017441	0.016608	0.013503	0.033021
	0.015915	0.032569	0.011478	0.148698
	0.035107	0.012811	0.01154	0.015508
	0.018106	0.014624	0.014157	0.028433
	0.032734	0.01823	0.017479	0.024504
	0.021869	0.013322	0.013126	0.022931
	0.038787	0.038288	0.01479	0.012293
	0.014184	0.011666	0.016783	0.03122
	0.013575	0.008277	0.015441	0.057008
	0.03949	0.011038	0.08075	0.011805
	0.026139	0.015313	0.010878	0.008333
	0.03294	0.02287	0.012935	0.026677
	0.013756	0.012083	0.036022	0.026379
	0.024831	0.022537	0.014197	0.0926
	0.042567	0.008461	0.038401	0.008597
	0.020157	0.012844	0.016223	0.009049
	0.01425	0.019623	0.063371	0.008256
	0.035729	0.02986	0.01315	0.026462
	0.014519	0.036865	0.013808	0.024272
	0.016301	0.012172	0.010546	0.023779
	0.036565	0.019317	0.037042	0.018578
	0.015953	0.012103	0.013736	0.034846
	0.012385	0.014105	0.015907	0.020677
	0.014923	0.012773	0.008449	0.012648
	0.01358	0.011728	0.011007	0.065467
	0.015619	0.019188	0.036674	0.012191
	0.014331	0.012818	0.009507	0.013123
	0.012054	0.013418	0.02201	0.012269
	0.038248	0.01136	0.010752	0.082507
	0.017268	0.032862	0.011213	0.011406
	0.014332	0.020298	0.021394	0.034979
	0.035822	0.016976	0.026751	0.017034
	0.01509	0.011009	0.01675	0.030236
	0.017237	0.020797	0.012032	0.049385
	0.011395	0.020751	0.009738	0.010557
	0.011802	0.032059	0.022023	0.009826
	0.014803	0.013903	0.018482	0.016799
	0.040218	0.016075	0.027878	0.01022
	0.031764	0.025435	0.01762	0.012678
	0.012586	0.015549	0.017528	0.009359
	0.012583	0.012366	0.030256	0.052578
	0.013844	0.009574	0.009522	0.014849
	0.012152	0.0102	0.008746	0.012692
	0.01354	0.014003	0.010857	0.013082
	0.03633	0.013239	0.022342	0.011366
	0.02836	0.013166	0.039324	0.025365
	0.012489	0.009975	0.010115	0.019092
	0.033329	0.022915	0.029439	0.008385
	0.012033	0.01504	0.033334	0.009752
	0.015775	0.026463	0.009702	0.009271
	0.035093	0.014946	0.010328	0.008477
	0.013422	0.024597	0.020055	0.012374
	0.014602	0.013724	0.011163	0.008327
	0.013474	0.020334	0.01008	0.008927
	0.015162	0.020513	0.025038	0.009174
	0.033238	0.019652	0.025881	0.010945
	0.038251	0.034953	0.022509	0.008376
	0.028755	0.023806	0.024367	0.008949
	0.01543	0.01572	0.02099	0.013442
	0.014331	0.011586	0.035614	0.008494
	0.013172	0.015302	0.021504	0.008825
	0.016085	0.024132	0.020752	0.037344
	0.013661	0.012342	0.036811	0.008585
	0.018753	0.012152	0.02214	0.010075
	0.022943	0.012247	0.06974	0.01145
	0.010971	0.014107	0.017332	0.039916
	0.014625	0.011902	0.032817	0.043291
	0.013951	0.022441	0.032779	0.041019
	0.027001	0.030453	0.065271	0.027796
	0.022734	0.016823	0.024115	0.00791
	0.016892	0.016638	0.018387	0.010588
	0.011305	0.014778	0.076789	0.009615
	0.009999	0.010346	0.046886	0.008333
	0.020979	0.019375	0.015229	0.008851
	0.013556	0.013284	0.076156	0.009881
	0.030747	0.020185	0.016063	0.010128
	0.0367	0.027736	0.021294	0.009306
	0.01121	0.016419	0.025214	0.009518
	0.024029	0.02843	0.049301	0.044011
	0.010923	0.026383	0.05998	0.051535
	0.017871	0.0249	0.042225	0.008661
	0.010353	0.014089	0.029854	0.007865
	0.015748	0.029378	0.022359	0.017203
	0.014381	0.034776	0.03483	0.008723
	0.013503	0.012127	0.012655	0.014161
	0.031412	0.045927	0.014377	0.01211
	0.013463	0.026329	0.010456	0.012448
	0.014564	0.038423	0.040167	0.009138
	0.139567	0.011562	0.010846	0.012193
	0.037434	0.009843	0.113204	0.015394
	0.022634	0.011175	0.067242	0.012756
	0.019714	0.018901	0.153882	0.070826
	0.032428	0.010857	0.070142	0.009243
	0.024567	0.018933	0.015512	0.01931
	0.012406	0.01108	0.019797	0.02303
	0.014092	0.008384	0.013699	0.008806
	0.044201	0.01642	0.100604	0.013327
	0.013349	0.013877	0.028503	0.009089
	0.027584	0.018011	0.011979	0.039468
	0.01574	0.010918	0.018302	0.007819
	0.023255	0.009062	0.017723	0.019437
	0.036478	0.010071	0.013793	0.012942
	0.013373	0.011654	0.019719	0.030325
	0.014117	0.010894	0.016986	0.014267
	0.012694	0.010954	0.015344	0.013174
	0.030607	0.014349	0.023636	0.011147
	0.013181	0.016416	0.018635	0.019445
	0.01459	0.010715	0.028777	0.018471
	0.018867	0.013256	0.024987	0.027504
	0.012959	0.019654	0.018594	0.025485
	0.013605	0.028411	0.023922	0.025783
	0.012913	0.015716	0.01263	0.00965
	0.026858	0.026797	0.014215	0.030019
	0.012168	0.034047	0.017437	0.011667
	0.023438	0.030504	0.012445	0.018567
	0.025153	0.019533	0.019058	0.054776
	0.015122	0.030382	0.013752	0.011096
	0.013582	0.013547	0.013226	0.019362
	0.017581	0.017557	0.014396	0.023414
	0.01177	0.023902	0.026377	0.03962
	0.021765	0.029519	0.01837	0.024626
	0.013592	0.022513	0.012804	0.056304
	0.023363	0.022448	0.026793	0.039345
	0.013028	0.022867	0.019126	0.024981
	0.024156	0.024811	0.025998	0.024172
	0.012168	0.018011	0.029245	0.014076
	0.025506	0.038642	0.012073	0.034367
	0.023908	0.014104	0.011299	0.028314
	0.02154	0.02184	0.011961	0.018523
	0.027091	0.025237	0.015638	0.017636
	0.017877	0.018837	0.013226	0.026998
	0.012941	0.016549	0.025751	0.05409
	0.013702	0.015689	0.014191	0.103656
	0.015051	0.025099	0.022826	0.040116
	0.011965	0.020011	0.024203	0.015863
	0.013653	0.01579	0.021613	0.02306
	0.019745	0.032407	0.019022	0.025313
	0.018487	0.028016	0.017943	0.036857
	0.014517	0.02541	0.018016	0.069346
	0.023065	0.017125	0.054386	0.041429
	0.021518	0.02131	0.012364	0.073736
	0.021606	0.035992	0.014934	0.017041
	0.014659	0.020167	0.013131	0.017818
	0.013905	0.015154	0.105902	0.010789
	0.016993	0.011634	0.047461	0.017752
	0.016743	0.013054	0.070806	0.012372
	0.024578	0.015031	0.017121	0.017285
	0.017365	0.014795	0.019441	0.047491
	0.0235	0.011337	0.012511	0.013153
	0.025815	0.012673	0.01499	0.074774
	0.025819	0.013523	0.012835	0.026403
	0.025383	0.012015	0.013396	0.027501
	0.023477	0.013744	0.011439	0.025415
	0.012084	0.025194	0.026856	0.016419
	0.019632	0.013959	0.010422	0.063081
	0.009912	0.022037	0.010493	0.011567
	0.010865	0.016755	0.018292	0.026778
	0.014622	0.011632	0.132693	0.019
	0.011136	0.010866	0.06125	0.020177
	0.018583	0.011077	0.013171	0.023921
	0.01863	0.025104	0.015017	0.052791
	0.018966	0.014036	0.012213	0.034239
	0.019338	0.021913	0.009701	0.031396
	0.020894	0.01257	0.011418	0.014685
	0.026516	0.011377	0.012656	0.057856
	0.023714	0.020272	0.022449	0.047191
	0.022185	0.032782	0.012421	0.020734
	0.014931	0.01865	0.030639	0.021914
	0.018299	0.016527	0.013985	0.020023
	0.013741	0.024485	0.014442	0.04647
	0.011447	0.017994	0.024258	0.034219
	0.014885	0.018345	0.043522	0.034655
	0.014431	0.021567	0.021335	0.034048
	0.010892	0.021734	0.025003	0.025662
	0.02345	0.020858	0.020807	0.036109
	0.012937	0.0272	0.025087	0.030367
	0.013813	0.023338	0.025128	0.019148
	0.01425	0.027795	0.024632	0.032123
	0.01174	0.013822	0.034682	0.024355
	0.010546	0.016245	0.027928	0.020876
	0.01192	0.013589	0.028797	0.018422
	0.010346	0.022139	0.029733	0.036416
	0.018793	0.018889	0.017562	0.088051
	0.014901	0.027695	0.043835	0.034218
	0.01057	0.021404	0.012073	0.016833
	0.013113	0.018587	0.011175	0.041497
	0.012657	0.020317	0.015521	0.025064
	0.016012	0.029904	0.01639	0.039655
	0.012176	0.025589	0.014981	0.022552
	0.013598	0.01939	0.014722	0.016081
	0.01164	0.026017	0.010675	0.028571
	0.01204	0.028244	0.017702	0.01614
	0.011959	0.0181	0.021758	0.040576
	0.012912	0.018709	0.011638	0.060155
	0.012848	0.014334	0.00974	0.029261
	0.011962	0.019449	0.023272	0.016387
	0.015908	0.019045	0.008593	0.124689
	0.017402	0.017549	0.121779	0.022818
	0.017049	0.015162	0.027955	0.071843
	0.023252	0.018096	0.012284	0.022849
	0.011848	0.011266	0.021076	0.085784
	0.020389	0.023247	0.045956	0.041566
	0.019074	0.014484	0.024223	0.024817
	0.029219	0.068276	0.040398	0.03268
	0.023331	0.020051	0.021543	0.013171
	0.018063	0.017578	0.024174	0.014771
	0.011885	0.018511	0.023064	0.015852
	0.01576	0.011054	0.023923	0.040063
	0.022193	0.020653	0.046132	0.021414
	0.017738	0.017981	0.010432	0.01834
	0.013248	0.016662	0.02025	0.020791
	0.013745	0.0181	0.021448	0.03156
	0.014302	0.012437	0.01529	0.012007
	0.022914	0.010568	0.016431	0.015376
	0.012556	0.01309	0.021127	0.06525
	0.012024	0.016755	0.010995	0.06517
	0.020837	0.014241	0.012259	0.044526
	0.01048	0.012626	0.010379	0.011808
	0.015437	0.022988	0.015052	0.017138
	0.016276	0.02011	0.011128	0.041412
	0.013788	0.013778	0.010634	0.023527
	0.022712	0.013522	0.011608	0.029168
	0.022852	0.0175	0.021441	0.01792
	0.018248	0.013993	0.01434	0.012284
	0.013875	0.012824	0.025056	0.040578
	0.020047	0.031064	0.013914	0.040051
	0.014961	0.018582	0.025046	0.01723
	0.024249	0.013281	0.035395	0.013242
	0.01718	0.012929	0.016343	0.017332
	0.012431	0.012684	0.018206	0.093753
	0.011667	0.015288	0.030946	0.023001
	0.017584	0.018913	0.011365	0.012852
	0.019292	0.013543	0.011353	0.014541
	0.019301	0.015047	0.00904	0.016806
	0.014588	0.017618	0.024063	0.036907
	0.025569	0.020146	0.010869	0.027191
	0.010949	0.022494	0.008917	0.016848
	0.012504	0.013483	0.022342	0.048615
	0.012946	0.01363	0.015354	0.088298
	0.01388	0.021536	0.025131	0.113678
	0.023207	0.014076	0.023837	0.03654
	0.025563	0.018435	0.009376	0.015464
	0.023847	0.026614	0.011776	0.055427
	0.021413	0.018726	0.012223	0.013465
	0.020515	0.025478	0.013099	0.018618
	0.015436	0.022967	0.017964	0.013323
	0.010264	0.023797	0.032191	0.021412
	0.012494	0.01292	0.037421	0.049465
	0.020303	0.019699	0.014861	0.018842
	0.020117	0.015453	0.017636	0.035033
	0.018268	0.011346	0.009375	0.009315
	0.022143	0.022159	0.012659	0.018821
	0.024644	0.016453	0.014583	0.025276
	0.013542	0.023542	0.017879	0.082575
	0.011312	0.011589	0.029398	0.01901
	0.019626	0.010254	0.009422	0.016265
	0.010495	0.015355	0.010537	0.0483
	0.009612	0.01338	0.056548	0.012491
	0.013107	0.015845	0.010509	0.011485
	0.01692	0.021534	0.01075	0.038517
	0.010153	0.028548	0.009426	0.033143
	0.011173	0.022684	0.051773	0.025838
	0.015505	0.010081	0.010081	0.019653
	0.028113	0.024848	0.010601	0.037729
	0.0127	0.019838	0.009204	0.015921
	0.011154	0.019442	0.014664	0.012161
	0.008461	0.020004	0.009705	0.084082
	0.010596	0.011136	0.028646	0.013671
	0.01178	0.01439	0.010868	0.028987
	0.010779	0.017733	0.011606	0.015024
	0.009004	0.015633	0.02165	0.011013
	0.011293	0.024801	0.025678	0.013387
	0.010925	0.013529	0.018974	0.016334
	0.012261	0.017531	0.012057	0.024767
	0.009313	0.012935	0.027853	0.01883
	0.014879	0.012414	0.028643	0.013474
	0.010423	0.017172	0.046612	0.014815
	0.018785	0.013871	0.036726	0.012999
	0.009215	0.020018	0.018698	0.047412
	0.011267	0.014741	0.079226	0.019499
	0.017482	0.015174	0.063794	0.013223
	0.011647	0.026625	0.009081	0.083112
	0.009277	0.013606	0.008846	0.017602
	0.010002	0.018244	0.011997	0.080108
	0.013105	0.016255	0.032668	0.011981
	0.012837	0.017899	0.012006	0.014405
	0.015952	0.025245	0.011995	0.010252
	0.013999	0.01426	0.030723	0.012329
	0.015318	0.015116	0.014256	0.014115
	0.015878	0.014846	0.011328	0.012852
	0.012168	0.01327	0.013674	0.011263
	0.010642	0.016261	0.024454	0.013775
	0.018146	0.015181	0.015898	0.01283
	0.017772	0.013286	0.013149	0.014499
	0.012509	0.01364	0.009557	0.026028
	0.016443	0.016796	0.059091	0.014574
	0.018831	0.015681	0.012936	0.025736
	0.017096	0.011087	0.025704	0.024233
	0.011657	0.014992	0.009834	0.010113
	0.010244	0.014033	0.01585	0.029382
	0.018166	0.015233	0.022205	0.01653
	0.008714	0.013279	0.035012	0.019626
	0.011914	0.027083	0.078088	0.010556
	0.016582	0.016176	0.018146	0.019204
	0.009496	0.010911	0.009462	0.013507
	0.008927	0.018657	0.011866	0.014579
	0.008737	0.013245	0.016416	0.012663
	0.008481	0.034262	0.017708	0.033478
	0.013275	0.037116	0.014042	0.079
	0.010129	0.013568	0.02047	0.024807
	0.008158	0.015088	0.024281	0.015239
	0.016278	0.014902	0.00967	0.023662
	0.011316	0.011813	0.009726	0.016313
	0.012363	0.011859	0.016794	0.021673
	0.008988	0.012542	0.02573	0.022406
	0.015541	0.013803	0.027939	0.039083
	0.013874	0.009936	0.010991	0.02378
	0.013126	0.012531	0.022421	0.092427
	0.010848	0.013206	0.010043	0.0336
	0.008593	0.011805	0.022398	0.022651
	0.011385	0.021952	0.010082	0.016598
	0.008736	0.022029	0.023888	0.018315
	0.011157	0.013964	0.018878	0.01186
	0.012984	0.01076	0.018101	0.017471
	0.00766	0.01519	0.027222	0.01213
	0.008895	0.014677	0.011191	0.011601
	0.012749	0.015957	0.010948	0.026723
	0.012497	0.010609	0.013423	0.012852
	0.00871	0.022509	0.011122	0.020467
	0.010501	0.022597	0.014328	0.040529
	0.007905	0.010549	0.018344	0.011458
	0.010631	0.023623	0.008329	0.011274
	0.010306	0.021215	0.00987	0.046482
	0.009069	0.028232	0.078128	0.024576
	0.008997	0.019283	0.012826	0.038414
	0.011008	0.014802	0.008661	0.029646
	0.008498	0.01079	0.009998	0.062475
	0.008533	0.012237	0.014225	0.011987
	0.009462	0.016356	0.013463	0.05269
	0.008157	0.013376	0.092657	0.0116
	0.009768	0.016481	0.011335	0.012345
	0.009029	0.011503	0.033602	0.023468
	0.014705	0.023393	0.02026	0.014766
	0.011153	0.012253	0.031424	0.010954
	0.009689	0.065507	0.051248	0.018937
	0.009287	0.020586	0.0114	0.010373
	0.012252	0.020136	0.009733	0.010432
	0.009588	0.025496	0.019398	0.044163
	0.012017	0.010303	0.029737	0.011696
	0.011583	0.018967	0.009661	0.093505
	0.008261	0.016972	0.010326	0.017394
	0.012076	0.011818	0.011136	0.011985
	0.019882	0.020141	0.010719	0.020979
	0.0084	0.011703	0.010238	0.044023
	0.01443	0.00954	0.015908	0.012718
	0.013437	0.019907	0.013013	0.017938
	0.013891	0.009955	0.030967	0.011127
	0.023926	0.019662	0.015764	0.021929
	0.010673	0.031005	0.012988	0.020615
	0.016673	0.012636	0.017604	0.017855
	0.013438	0.021326	0.009972	0.008426
	0.010611	0.020324	0.036606	0.023883
	0.011376	0.013386	0.024467	0.010846
	0.025897	0.013054	0.024029	0.023531
	0.017087	0.010303	0.040601	0.023122
	0.009748	0.20386	0.009513	0.010305
	0.01019	0.023275	0.022576	0.008627
	0.024185	0.016879	0.028404	0.009333
	0.018665	0.012539	0.011212	0.016635
	0.012143	0.01694	0.009086	0.148568
	0.015465	0.012797	0.019421	0.01089
	0.017184	0.010535	0.01053	0.069131
	0.010215	0.012982	0.020876	0.025982
	0.014548	0.010185	0.011858	0.013545
	0.013117	0.012905	0.013899	0.021792
	0.022076	0.047159	0.014361	0.011891
	0.01775	0.012775	0.011246	0.019988
	0.013168	0.011988	0.023502	0.028262
	0.018657	0.015127	0.012536	0.042575
	0.012299	0.020063	0.023926	0.018611
	0.013448	0.012683	0.012623	0.034312
	0.012321	0.013309	0.021967	0.023735
	0.020324	0.011962	0.020415	0.009461
	0.016762	0.026673	0.032025	0.013668
	0.010432	0.012335	0.017162	0.012951
	0.009678	0.01498	0.021652	0.032729
	0.015466	0.022028	0.024	0.015358
	0.016523	0.015303	0.014583	0.01237
	0.016045	0.014156	0.013483	0.024844
	0.009051	0.012966	0.017418	0.035249
	0.020905	0.010786	0.012507	0.049101
	0.018079	0.012497	0.015398	0.014358
	0.012861	0.011005	0.030034	0.041787
	0.00924	0.011126	0.022881	0.014397
	0.009294	0.018873	0.122035	0.012748
	0.02183	0.023347	0.0148	0.028218
	0.008616	0.01346	0.014933	0.011523
	0.012074	0.015778	0.041802	0.067461
	0.01042	0.012758	0.013997	0.140692
	0.008411	0.021394	0.033765	0.012129
	0.008637	0.008992	0.013958	0.014397
	0.007846	0.010591	0.012368	0.018549
	0.014105	0.011327	0.01295	0.017398
	0.012069	0.019796	0.031277	0.046512
	0.009479	0.01481	0.010469	0.015575
	0.011977	0.017369	0.013571	0.013124
	0.018019	0.015614	0.01302	0.016566
	0.012802	0.01049	0.012152	0.019233
	0.013571	0.019489	0.014644	0.021785
	0.016264	0.011968	0.021062	0.011262
	0.01555	0.010676	0.014741	0.081583
	0.014023	0.010917	0.014744	0.024422
	0.015467	0.010467	0.009795	0.015985
	0.008303	0.018385	0.010561	0.028204
	0.010792	0.011042	0.011344	0.014677
	0.011321	0.011044	0.010011	0.019202
	0.01089	0.011092	0.017676	0.020532
	0.009525	0.012677	0.008912	0.026017
	0.012265	0.013249	0.011639	0.010712
	0.012918	0.013719	0.036601	0.018235
	0.011277	0.017346	0.009205	0.019652
	0.014399	0.015573	0.017491	0.013758
	0.007939	0.024591	0.010528	0.022113
	0.013352	0.030272	0.010115	0.016339
	0.017979	0.017171	0.009638	0.024173
	0.018143	0.02499	0.028722	0.021679
	0.013343	0.014696	0.009366	0.027907
	0.008148	0.023596	0.009871	0.043062
	0.013171	0.017606	0.008329	0.017822
	0.011119	0.014387	0.021041	0.023805
	0.012437	0.020111	0.035501	0.048699
	0.014013	0.016411	0.009302	0.01353
	0.010232	0.014164	0.011006	0.013656
	0.009855	0.013008	0.026345	0.016838
	0.00838	0.011937	0.009278	0.024766
	0.010534	0.017841	0.016294	0.010166
	0.010025	0.022847	0.016031	0.010305
	0.013226	0.021103	0.008131	0.010745
	0.007436	0.015846	0.013109	0.02182
	0.009224	0.026586	0.010793	0.017897
	0.020494	0.02348	0.009349	0.031826
	0.012062	0.016366	0.00952	0.085698
	0.011287	0.01887	0.018918	0.010947
	0.011484	0.018717	0.008122	0.059114
	0.012262	0.023247	0.012058	0.014204
	0.011755	0.023679	0.016509	0.009176
	0.009449	0.011558	0.026226	0.023023
	0.00718	0.019271	0.031323	0.031155
	0.010783	0.013848	0.022903	0.043375
	0.011662	0.017257	0.012048	0.036206
	0.013028	0.015265	0.016396	0.030178
	0.008627	0.017266	0.008972	0.011067
	0.007993	0.015883	0.012779	0.032432
	0.013781	0.020625	0.017193	0.0298
	0.013618	0.018985	0.009161	0.031564
	0.009232	0.011769	0.022236	0.02303
	0.015507	0.014004	0.014681	0.028956
	0.011382	0.028451	0.016894	0.030447
	0.013177	0.02652	0.00948	0.029146
	0.014233	0.022695	0.021208	0.018711
	0.011079	0.012044	0.041225	0.040474
	0.010986	0.018939	0.011775	0.017997
	0.012441	0.015006	0.009834	0.016968
	0.014179	0.014021	0.011106	0.011373
	0.008844	0.026658	0.020131	0.010314
	0.02343	0.014338	0.023129	0.01016
	0.015043	0.018843	0.012827	0.026161
	0.010606	0.019314	0.008699	0.028171
	0.008641	0.013296	0.025258	0.010364
	0.018324	0.018355	0.046798	0.024236
	0.011809	0.013029	0.012413	0.034363
	0.007481	0.014517	0.010256	0.122115
	0.006928	0.011759	0.019845	0.014541
	0.006522	0.01329	0.018978	0.01338
	0.012995	0.018845	0.011343	0.03142
	0.011527	0.013554	0.020819	0.076259
	0.019451	0.020702	0.023026	0.014882
	0.010387	0.015056	0.010843	0.027904
	0.009954	0.021156	0.010601	0.01432
	0.009783	0.011741	0.008529	0.013889
	0.010166	0.031003	0.008494	0.012511
	0.019681	0.013216	0.011791	0.010089
	0.008632	0.030655	0.013962	0.058772
	0.01006	0.021413	0.017983	0.088828
	0.013154	0.01605	0.013506	0.012417
	0.009186	0.01231	0.008106	0.015458
	0.012128	0.022652	0.014071	0.031589
	0.018145	0.018059	0.007885	0.0153
	0.010195	0.01235	0.007399	0.0265
	0.011472	0.016947	0.012629	0.051297
	0.015108	0.022893	0.009144	0.025838
	0.017016	0.022752	0.014172	0.029218
	0.014195	0.018034	0.009019	0.030046
	0.009929	0.013252	0.008569	0.031253
	0.012229	0.011154	0.009055	0.029395
	0.015511	0.062718	0.015462	0.025271
	0.009032	0.018435	0.027828	0.013019
	0.013401	0.023899	0.008382	0.012427
	0.009933	0.015646	0.022177	0.018006
	0.010626	0.021765	0.011845	0.014703
	0.010691	0.011209	0.009341	0.048161
	0.012372	0.012263	0.009028	0.041163
	0.012282	0.013008	0.007987	0.011801
	0.010587	0.019229	0.010389	0.018451
	0.01032	0.022414	0.012037	0.039572
	0.019097	0.019891	0.029972	0.030251
	0.009375	0.011394	0.009293	0.013662
	0.011441	0.014486	0.024208	0.01864
	0.011329	0.018906	0.019846	0.02424
	0.012303	0.014017	0.010516	0.028529
	0.012276	0.012863	0.01103	0.034075
	0.017675	0.017037	0.029506	0.070413
	0.020079	0.010231	0.036931	0.023819
	0.012838	0.012948	0.019012	0.009637
	0.00886	0.022847	0.058302	0.065901
	0.018384	0.010027	0.017494	0.033971
	0.017492	0.011549	0.02173	0.014205
	0.023148	0.007252	0.016382	0.007108
	0.018348	0.008206	0.011445	0.019204
	0.012766	0.012977	0.065818	0.008016
	0.009341	0.013055	0.019709	0.016832
	0.01494	0.007011	0.018681	0.039251
	0.021129	0.007395	0.006784	0.00682
	0.010227	0.010412	0.02313	0.062951
	0.019585	0.047626	0.014379	0.009445
	0.012994	0.01115	0.024361	0.008381
	0.026856	0.006767	0.012287	0.007251
	0.015145	0.008406	0.064184	0.01218
	0.013591	0.008547	0.01272	0.00905
	0.009756	0.016144	0.012707	0.027325
	0.015701	0.014774	0.014571	0.014874
	0.019325	0.030682	0.009806	0.008433
	0.017504	0.028866	0.007889	0.013742
	0.013395	0.014315	0.021387	0.008958
	0.016208	0.008209	0.011914	0.009566
	0.02704	0.008075	0.043832	0.057529
	0.020414	0.013924	0.015941	0.037528
	0.012051	0.020379	0.021966	0.013624
	0.018161	0.005973	0.012903	0.017087
	0.011449	0.016241	0.011237	0.053741
	0.019806	0.008981	0.008342	0.021614
	0.024688	0.011969	0.041096	0.053842
	0.027795	0.015476	0.015759	0.007234
	0.012356	0.007228	0.073332	0.015603
	0.026133	0.015493	0.0087	0.017606
	0.010962	0.005714	0.0163	0.007866
	0.015795	0.040666	0.013998	0.033249
	0.015048	0.016677	0.018328	0.057443
	0.023649	0.015377	0.019569	0.015091
	0.019517	0.013901	0.019759	0.013324
	0.01326	0.012013	0.00699	0.008837
	0.015234	0.011593	0.013656	0.015491
	0.017003	0.006253	0.024227	0.011132
	0.01434	0.010946	0.015412	0.00974
	0.027338	0.011802	0.013274	0.027475
	0.013006	0.017533	0.019847	0.034718
	0.008151	0.032406	0.02289	0.011261
	0.025022	0.012104	0.006786	0.01054
	0.020138	0.007327	0.006176	0.015761
	0.014431	0.009285	0.026761	0.022728
	0.016293	0.007067	0.074964	0.011522
	0.007754	0.016301	0.011456	0.010688
	0.015598	0.009303	0.030517	0.016276
	0.01409	0.013476	0.058489	0.028836
	0.01383	0.008012	0.019226	0.007443
	0.023052	0.005524	0.023408	0.014358
	0.017765	0.007237	0.019149	0.017434
	0.009735	0.006519	0.011364	0.01778
	0.016795	0.010701	0.012704	0.018248
	0.025033	0.006931	0.00923	0.007514
	0.016915	0.009668	0.02266	0.017685
	0.010461	0.023765	0.026914	0.018553
	0.019531	0.007759	0.01155	0.040499
	0.014158	0.009533	0.009275	0.009703
	0.014612	0.007935	0.022147	0.006952
	0.014673	0.011778	0.015955	0.006659
	0.022538	0.007613	0.030151	0.02793
	0.019883	0.009391	0.011985	0.031605
	0.01434	0.007325	0.014001	0.019515
	0.016031	0.011377	0.015329	0.016103
	0.014772	0.007014	0.007692	0.011185
	0.013607	0.005211	0.027119	0.016112
	0.020843	0.006135	0.006996	0.035206
	0.011468	0.005883	0.02002	0.026533
	0.021298	0.006698	0.030688	0.013481
	0.008049	0.006644	0.009779	0.016733
	0.013634	0.00593	0.009007	0.013792
	0.011157	0.004638	0.017317	0.034738
	0.0114	0.007826	0.015173	0.013857
	0.008456	0.007071	0.052105	0.007376
	0.011989	0.042865	0.026368	0.03558
	0.011606	0.005054	0.051604	0.008765
	0.010222	0.006586	0.028166	0.00795
	0.009943	0.008082	0.037838	0.007628
	0.010621	0.006853	0.013101	0.007944
	0.011056	0.006649	0.015295	0.0069
	0.00839	0.004576	0.015836	0.009096
	0.019379	0.005836	0.015563	0.010134
	0.019092	0.010239	0.014481	0.015329
	0.010005	0.053911	0.012967	0.033419
	0.010936	0.009314	0.00722	0.011795
	0.014897	0.00616	0.008923	0.013121
	0.021833	0.007909	0.010646	0.018854
	0.018498	0.010617	0.011473	0.02322
	0.014242	0.014892	0.022795	0.013413
	0.008084	0.009153	0.011017	0.010407
	0.014558	0.020053	0.009004	0.010503
	0.021308	0.014392	0.049036	0.029883
	0.020424	0.010413	0.01001	0.009281
	0.028418	0.011033	0.016848	0.009476
	0.016495	0.01195	0.012445	0.013706
	0.019173	0.012767	0.012666	0.007995
	0.017485	0.010354	0.024118	0.01212
	0.00775	0.01197	0.018434	0.020908
	0.014885	0.013997	0.012799	0.009037
	0.026862	0.013235	0.027516	0.02956
	0.022628	0.006298	0.047617	0.012639
	0.00829	0.00695	0.012261	0.011039
	0.019892	0.009371	0.018343	0.03449
	0.017719	0.006855	0.008994	0.040346
	0.014576	0.012618	0.018748	0.049103
	0.020609	0.006323	0.017911	0.014148
	0.021311	0.013798	0.009297	0.011881
	0.020242	0.006612	0.007624	0.041909
	0.027227	0.006804	0.007999	0.10971
	0.018988	0.008428	0.02561	0.048417
	0.007085	0.005325	0.013176	0.018712
	0.030872	0.017338	0.023681	0.04965
	0.026483	0.008797	0.007884	0.007916
	0.014299	0.008488	0.021619	0.02265
	0.018922	0.018232	0.012187	0.011438
	0.018025	0.010545	0.019517	0.009356
	0.013881	0.004308	0.015623	0.03473
	0.020343	0.041785	0.016324	0.025306
	0.007442	0.017933	0.007999	0.010287
	0.015299	0.01188	0.008198	0.010472
	0.0118	0.008473	0.007112	0.043606
	0.007655	0.021489	0.025347	0.016394
	0.010544	0.006206	0.012822	0.011762
	0.018335	0.009634	0.019968	0.009709
	0.015693	0.008449	0.016544	0.009727
	0.026465	0.007012	0.009404	0.009234
	0.023583	0.006123	0.00882	0.014276
	0.018384	0.012939	0.019508	0.014069
	0.021294	0.006376	0.009343	0.009319
	0.020461	0.006054	0.012346	0.028799
	0.018235	0.013332	0.005803	0.037169
	0.01996	0.006151	0.009101	0.009914
	0.014233	0.007037	0.02843	0.014068
	0.020938	0.011079	0.009307	0.00949
	0.018392	0.010912	0.015998	0.017283
	0.017375	0.013993	0.00965	0.010946
	0.012351	0.008194	0.04338	0.055549
	0.009801	0.006373	0.064041	0.011847
	0.008424	0.014602	0.021764	0.012052
	0.010884	0.004739	0.033437	0.014721
	0.01534	0.058185	0.012402	0.014718
	0.007774	0.005681	0.020771	0.016557
	0.015945	0.00679	0.053249	0.009799
	0.013949	0.004497	0.013003	0.008315
	0.018855	0.048046	0.008742	0.008164
	0.012934	0.005632	0.015436	0.008082
	0.010587	0.00606	0.020218	0.009766
	0.024061	0.012319	0.013195	0.012255
	0.012262	0.007774	0.027191	0.012441
	0.018959	0.011066	0.007717	0.010689
	0.011601	0.012828	0.027465	0.008727
	0.020307	0.005499	0.027848	0.012438
	0.017789	0.008419	0.041926	0.007965
	0.018822	0.00729	0.026032	0.015911
	0.029198	0.009523	0.025503	0.011753
	0.013995	0.005076	0.017861	0.00789
	0.015584	0.006408	0.015833	0.008229
	0.012081	0.00677	0.041713	0.008271
	0.017154	0.010115	0.017787	0.011489
	0.013882	0.005949	0.00758	0.007563
	0.033605	0.016084	0.049119	0.023466
	0.011459	0.036668	0.051109	0.009748
	0.035724	0.009714	0.030601	0.014159
	0.015517	0.013464	0.034403	0.014585
	0.014443	0.006497	0.006016	0.008407
	0.020956	0.013893	0.007618	0.009499
	0.021133	0.012092	0.005178	0.00824
	0.010039	0.005645	0.008685	0.007762
	0.009205	0.004901	0.010977	0.010869
	0.033226	0.005213	0.042858	0.009005
	0.009364	0.004731	0.007762	0.012047
	0.02577	0.005279	0.019364	0.011723
	0.012186	0.021047	0.065264	0.022332
	0.01407	0.005047	0.005783	0.009159
	0.013351	0.009388	0.006832	0.012079
	0.008734	0.017249	0.018813	0.011799
	0.012819	0.006918	0.008693	0.00878
	0.018026	0.0079	0.007055	0.012289
	0.011761	0.007312	0.009304	0.013105
	0.008196	0.00525	0.007915	0.013675
	0.009493	0.004606	0.012161	0.02267
	0.020912	0.008991	0.008096	0.138356
	0.022649	0.009818	0.023884	0.017801
	0.008858	0.006087	0.009091	0.010114
	0.00838	0.008557	0.011147	0.01512
	0.008317	0.017784	0.007054	0.010814
	0.00581	0.004633	0.008601	0.049714
	0.007574	0.008089	0.00748	0.013252
	0.012956	0.014176	0.080765	0.007353
	0.008184	0.007021	0.011102	0.007236
	0.018017	0.024727	0.0124	0.014034
	0.005972	0.005628	0.007264	0.010331
	0.014995	0.010008	0.016761	0.056346
	0.008523	0.016695	0.017466	0.016143
	0.006065	0.006363	0.005884	0.013308
	0.027318	0.007581	0.018531	0.015672
	0.019496	0.005445	0.007321	0.017288
	0.090115	0.006986	0.008785	0.008021
	0.011131	0.007092	0.007778	0.01579
	0.008379	0.006361	0.026979	0.015725
	0.012977	0.013855	0.007343	0.009127
	0.010509	0.007671	0.01328	0.015826
	0.005973	0.008174	0.011093	0.008269
	0.014695	0.011168	0.015541	0.01939
	0.011694	0.005903	0.022344	0.006777
	0.009876	0.00535	0.017899	0.014961
	0.008353	0.033171	0.020116	0.016586
	0.019741	0.023985	0.016927	0.007724
	0.013433	0.004584	0.019079	0.015288
	0.009586	0.01133	0.007686	0.009547
	0.019082	0.007011	0.031873	0.01559
	0.017759	0.01703	0.062173	0.01136
	0.008858	0.035177	0.007253	0.010152
	0.017256	0.007215	0.015728	0.014228
	0.007605	0.005798	0.021112	0.00917
	0.018168	0.006418	0.016516	0.029302
	0.018519	0.005317	0.019494	0.057062
	0.017617	0.005501	0.032229	0.005933
	0.010526	0.034328	0.010197	0.009094
	0.007371	0.006834	0.009903	0.013682
	0.007485	0.007621	0.006922	0.013894
	0.020688	0.012724	0.048622	0.027894
	0.015168	0.007101	0.063337	0.018747
	0.010804	0.006534	0.025986	0.008551
	0.008656	0.015884	0.028844	0.015227
	0.009404	0.005958	0.043712	0.008486
	0.01506	0.017157	0.017799	0.050474
	0.008975	0.012986	0.01963	0.018959
	0.010105	0.005024	0.021693	0.067047
	0.007666	0.019872	0.038061	0.013555
	0.005925	0.006129	0.014286	0.016037
	0.008403	0.008321	0.012753	0.018124
	0.00781	0.014208	0.014459	0.019788
	0.006229	0.006838	0.010481	0.008761
	0.013352	0.007787	0.016113	0.032655
	0.005199	0.012851	0.004253	0.012092
	0.006556	0.014068	0.006361	0.0368
	0.008533	0.009152	0.0138	0.012899
	0.013149	0.014554	0.036166	0.042499
	0.00908	0.018684	0.00618	0.013611
	0.020464	0.054616	0.029533	0.009092
	0.014482	0.010388	0.035571	0.033209
	0.006961	0.010875	0.018693	0.01069
	0.013251	0.007613	0.024877	0.015375
	0.014964	0.008507	0.027691	0.037683
	0.009735	0.015794	0.003876	0.011673
	0.009735	0.011472	0.013399	0.015068
	0.009643	0.007968	0.008469	0.032452
	0.006736	0.006895	0.010464	0.009599
	0.012016	0.008507	0.006884	0.010405
	0.008901	0.007338	0.021338	0.006605
	0.018256	0.008932	0.011025	0.009957
	0.008186	0.011069	0.024006	0.017623
	0.006441	0.010651	0.043891	0.04297
	0.014753	0.010961	0.01306	0.029848
	0.008476	0.017923	0.009139	0.02287
	0.009498	0.01522	0.047206	0.011751
	0.007075	0.005935	0.014898	0.012288
	0.008953	0.009529	0.020384	0.00724
	0.007706	0.016195	0.024493	0.013674
	0.011946	0.010799	0.014094	0.013416
	0.010903	0.020436	0.010353	0.00737
	0.011178	0.010751	0.017257	0.011558
	0.008922	0.027795	0.014667	0.012291
	0.012103	0.010861	0.05757	0.01217
	0.014052	0.005409	0.016208	0.016069
	0.006855	0.012651	0.015216	0.011265
	0.014551	0.006214	0.004008	0.007023
	0.017637	0.007116	0.012373	0.009956
	0.011735	0.018251	0.004488	0.007119
	0.013568	0.039761	0.003634	0.009092
	0.015914	0.01657	0.010079	0.01125
	0.012874	0.010872	0.006945	0.008956
	0.012296	0.007488	0.013394	0.047441
	0.0125	0.008985	0.005006	0.032324
	0.010518	0.01088	0.008666	0.01001
	0.009451	0.013697	0.086102	0.03251
	0.01035	0.014934	0.010096	0.020215
	0.018487	0.006432	0.012536	0.006553
	0.015445	0.01642	0.011159	0.022097
	0.00885	0.016881	0.015944	0.023866
	0.020049	0.009602	0.015081	0.006544
	0.011854	0.019071	0.009731	0.009694
	0.014496	0.015905	0.038245	0.006769
	0.01143	0.012035	0.016941	0.013125
	0.011096	0.007697	0.018554	0.041538
	0.010178	0.010495	0.045004	0.008648
	0.018874	0.008016	0.012053	0.006351
	0.012643	0.006231	0.020033	0.027188
	0.012713	0.014739	0.011456	0.008349
	0.014991	0.015123	0.04158	0.011157
	0.020206	0.010935	0.036992	0.006826
	0.014202	0.012985	0.006872	0.033607
	0.013749	0.009109	0.089041	0.007804
	0.0088	0.007424	0.015668	0.013886
	0.014446	0.013949	0.009719	0.008194
	0.014823	0.007105	0.028741	0.009677
	0.036165	0.01596	0.015057	0.006486
	0.015839	0.01884	0.006241	0.015642
	0.014296	0.010305	0.015189	0.028146
	0.018721	0.006969	0.030939	0.011243
	0.010175	0.011133	0.009639	0.027481
	0.017745	0.01098	0.007473	0.006884
	0.012736	0.01017	0.020986	0.010914
	0.018141	0.006524	0.013055	0.037998
	0.0226	0.011907	0.019042	0.009486
	0.013915	0.008421	0.007999	0.007084
	0.016329	0.022107	0.022122	0.049033
	0.011949	0.010817	0.007282	0.01042
	0.024009	0.009876	0.006178	0.025889
	0.01868	0.008866	0.02129	0.032441
	0.015214	0.010232	0.006634	0.009372
	0.018008	0.116955	0.01109	0.008209
	0.020562	0.012576	0.046762	0.007971
	0.02027	0.012696	0.016719	0.007977
	0.015412	0.008347	0.007443	0.022872
	0.023221	0.010883	0.006581	0.009147
	0.016241	0.012641	0.015154	0.012321
	0.02258	0.021784	0.007952	0.016426
	0.022417	0.009189	0.010732	0.008732
	0.02302	0.013674	0.029599	0.02453
	0.011034	0.017298	0.018518	0.033408
	0.018374	0.013957	0.011724	0.018943
	0.014365	0.013179	0.019847	0.028908
	0.013376	0.012138	0.006781	0.028642
	0.016554	0.00793	0.007367	0.006645
	0.02912	0.012033	0.006828	0.006895
	0.02202	0.010563	0.039397	0.01068
	0.014021	0.010977	0.046046	0.009953
	0.01526	0.017345	0.00816	0.008367
	0.018958	0.014978	0.006851	0.086797
	0.013406	0.017321	0.005701	0.016802
	0.009023	0.013475	0.030982	0.014077
	0.026732	0.018497	0.01617	0.015734
	0.011458	0.005679	0.007178	0.016543
	0.024161	0.006849	0.027418	0.059253
	0.023997	0.014515	0.031188	0.021287
	0.026747	0.006672	0.009213	0.016266
	0.018637	0.005604	0.020034	0.008681
	0.025337	0.012771	0.108231	0.026816
	0.015777	0.005898	0.03488	0.010207
	0.011542	0.004958	0.009877	0.008906
	0.021739	0.006795	0.013103	0.071828
	0.020214	0.006186	0.01569	0.009206
	0.023224	0.008264	0.00632	0.04864
	0.019358	0.014214	0.016777	0.011077
	0.013816	0.006373	0.012844	0.011836
	0.016974	0.005991	0.011813	0.009128
	0.017382	0.012656	0.084461	0.067111
	0.024403	0.004438	0.105236	0.026665
	0.021258	0.006631	0.023044	0.008939
	0.017347	0.007769	0.018703	0.009425
	0.009451	0.008919	0.063229	0.041387
	0.014823	0.011833	0.009396	0.01191
	0.023912	0.008528	0.055858	0.009217
	0.020105	0.005288	0.018312	0.065424
	0.019191	0.006071	0.01443	0.009673
	0.023857	0.005951	0.031474	0.038627
	0.019027	0.006279	0.115121	0.035788
	0.011119	0.009619	0.013247	0.008963
	0.016188	0.007067	0.028421	0.008189
	0.013508	0.006246	0.005614	0.032037
	0.02335	0.005776	0.015099	0.038245
	0.021819	0.006822	0.009168	0.00798
	0.008158	0.012158	0.025932	0.007684
	0.018327	0.01239	0.026045	0.009193
	0.02399	0.007258	0.06843	0.025771
	0.010541	0.004376	0.021734	0.007162
	0.014886	0.011139	0.009729	0.010719
	0.020172	0.007207	0.04754	0.008832
	0.01079	0.006481	0.022941	0.009615
	0.014188	0.022358	0.016504	0.009526
	0.012416	0.012154	0.022521	0.009836
	0.011881	0.006271	0.012986	0.008228
	0.008589	0.005785	0.013792	0.032079
	0.009178	0.011256	0.021984	0.012973
	0.009685	0.01201	0.035842	0.011411
	0.012016	0.005751	0.022905	0.012304
	0.012026	0.011102	0.056078	0.009987
	0.014988	0.004612	0.089325	0.012772
	0.007442	0.008517	0.008082	0.007406
	0.013539	0.005017	0.008482	0.010192
	0.006901	0.005999	0.039787	0.013254
	0.007952	0.00521	0.025994	0.010628
	0.012102	0.004286	0.050956	0.01639
	0.00788	0.012718	0.022549	0.006251
	0.007079	0.014814	0.049666	0.025221
	0.009441	0.005223	0.037385	0.010031
	0.018967	0.007438	0.039143	0.010769
	0.017797	0.007775	0.010694	0.017674
	0.009267	0.0086	0.006507	0.006578
	0.005804	0.01378	0.017758	0.006159
	0.017631	0.005806	0.00745	0.00596

## Sheet: Fig 2C
	-shGMN	+shGMN	siRAD51AP1 -shGMN	siRAD51AP1 +shGMN
	2.17	16.1	1.68	15.6
	3.18	20.4	3.26	21.6
	3.38	20	3.41	23.9

## Sheet: Fig 2D
	-shGMN	+shGMN	B02 -shGMN	B02 +shGMN
	2.77	31.4	3.17	37.8
	2.6	40.5	2.22	38.1
	3.34	23.2	2.35	26.6
	2.24	20.1	1.84	24

## Sheet: Fig 2E
	-shGMN	+shGMN	siMus81 -shGMN	siMus81 +shGMN
	1.83	12.2	1.61	11.1
	1.25	12.4	0.9	7.91
	1.52	9.89	1.07	6.93
