# Supplementary material for: RAD51 restricts DNA over-replication from re-activated origins
Source: EMBO J. 2024 Feb 15;43(6):7. doi: 10.1038/s44318-024-00038-z (PMC10942984; doi:10.1038/s44318-024-00038-z)
Supplement: Supplementary file 8 — Source Data Fig. 3 [file 44318_2024_38_MOESM8_ESM.zip › Fig 3.xlsx]

## Sheet: Fig 3A
	PCNA-	PCNA+
	764.566	889.115
	776.904	966.429
	718.509	875.216
	893.316	856.896
	690.04	836.912
	786.759	813.986
	701.134	916.425
	730.486	813.708
	675.312	1117.76
	630.016	901.816
	637.806	896.31
	656.705	892.737
	796.891	836.236
	726.311	1245.42
	729.623	823.397
	691.485	1192.53
	851.299	985.349
	645.817	981.864
	732.342	876.089
	714.682	926.321
	696.749	1056.54
	756.865	837.365
	693.276	1001.3
	745.717	1158.56
	802.449	1077.73
	647.779	1105.97
	753.736	1028.64
	729.065	934.947
	782.336	858.29
	701.968	834.556
	755.711	1031.79
	701.085	1013.39
	691.2	968.008
	779.32	882.042
	713.29	1070.4
	753.848	1044.53
	772.913	870.35
	777.355	922.36
	694.664	1070.46
	786.737	954.234
	704.621	839.827
	707.526	1213.15
	699.131	956.181
	675.126	862.091
	698	1136.37
	712.068	978.21
	691.211	1198.89
	800.71	872.697
	670.986	820.087
	805.56	889.868
	716.206	847.029
	692.92	923.779
	771.179	1081.08
	718.078	1005.9
	674.447	1037.99
	683.098	904.343
	687.331	896.466
	694.409	995.08
	698.413	1022.93
	712.212	1126.08
	625.192	1115.42
	745.929	888.355
	739.774	949.74
	610.326	890.795
	744.792	1029.78
	694.585	798.982
	902.126	839.475
	677.791	865.542
	676.831	774.667
	749.681	993.062
	655.582	901.795
	711.048	1093.89
	680.358	941.324
	771.709	939.84
	678.202	1221.81
	720.507	1001.84
	669.206	1046.12
	672.297	982.666
	718.397	1076.88
	788.216	1063
	872.137	809.521
	659.971	976.33
	714.255	1087.6
	765.238	831.881
	701.271	1136.96
	687.782	1053.38
	752.473	893.541
	827.126	862.594
	697.586	953.946
	613.005	1076.92
	686.851	826.742
	711.774	898.925
	833.384	868.374
	711.848	850.971
	650.618	817.916
	788.039	1498.06
	753.751	753.863
	693.636	1531.83
	760.298	1485.19
	738.487	801.562
	794.278	1079.29
	619.814	1009.67
	600.824	851.172
	685.865	803.132
	639.5	808.231
	662.434	997.296
	684.744	877.804
	679.882	798.426
	664.216	812.785
	728.074	790.454
	678.798	820.053
	668.097	1100.64
	725.993	789.182
	740.62	808.951
	858.431	752.303
	808.626	837.531
	769.64	846.704
	677.483	910.602
	698.892	974.444
	750.512	811.627
	711.693	955.344
	698.65	943.304
	805.95	1018.54
	693.913	1129.96
	766.159	768.248
	725.235	861.421
	717.592	975.929
	694.507	883.32
	716.424	978.469
	688.932	1250.67
	724.949	841.587
	735.396	1077.46
	689.711	1133.14
	675.616	851.274
	733.788	839.208
	715.789	829.264
	726.231	807.339
	685.001	862.691
	812.498	866.474
	789.226	920.083
	712.793	851.062
	714.46	784.241
	654.716	1209.29
	753.931	749.658
	710.596	853.852
	834.005	881.887
	711.798	801.019
	883.308	760.533
	813.332	1165.86
	880.12	892.07
	757.377	1305.7
	781.275	806.404
	718.943	765.399
	813.614	732.91
	916.959	834.677
	745.764	883.81
	794.71	768.235
	717.12	760.476
	775.725	908.705
	789.393	806.392
	757.916	790.997
	726.935	771.734
	899.557	920.594
	805.338	886.497
	705.001	855.254
	754.731	978.559
	719.451	988.772
	723.994	916.675
	738.418	853.557
	778.935	948.361
	747.86	820.18
	797.203	843.956
	838.66	869.383
	886.892	903.741
	769.972	1134.36
	865.861	1448.59
	762.753	1088.63
	828.533	927.429
	722.35	1092.94
	711.096	838.016
	709.53	1211.22
	694.65	864.518
	709.031	1005.41
	771.309	977.969
	683.971	1283.31
	833.476	912.918
	901.007	913.064
	827.355	1233.27
	768.339	1021.31
	742.816	923.466
	829.24	893.913
	844.237	923.21
	801.628	1028.25
	745.941	1056.27
	798.287	894.537
	676.895	854.997
	878.014	908.881
	742.423	1107.01
	680.913	1251.26
	663.114	952.433
	715.959	1069.23
	734.026	893.034
	747.709	976.204
	714.367	895.039
	683.809	916.064
	671.168	869.203
	769.753	842.693
	689.714	978.214
	804.318	1078.79
	656.629	900.69
	901.14	856.145
	682.714	845.798
	841.465	855.698
	747.105	882.871
	777.872	990.492
	674.967	1081.82
	843.217	1152.75
	728.032	993.023
	718.596	959.329
	727.599	904.339
	781.441	1468.03
	672.739	807.49
	685.576	1075.84
	825.169	851.062
	743.692	1033.78
	833.319	963.125
	806.987	895.615
	802.303	1623.2
	697.319	868.816
	711.751	965.077
	782.3	879.427
	891.013	963.798
	764.03	905.288
	722.274	831
	929.699	1001.24
	819.29	864.886
	807.233	1024.4
	717.894	1074.44
	721.67	960.622
	748.042	912.016
	721.126	1144.54
	778.808	885.204
	720.618	779.062
	788.868	1017.45
	741.022	983.523
	902.876	933.26
	864.396	931.414
	884.787	1017.17
	747.665	1047.42
	758.908	912.088
	945.974	942.57
	740.203	1357.05
	1183.2	1195.67
	837.75	1244.53
	823.184	1160.13
	718.042	1050.79
	700.291	934.092
	734.571	1052.65
	801.563	943.71
	724.821	1040.16
	751.145	877.334
	815.79	861.356
	784.246	1362.93
	817.077	973.982
	787.292	903.834
	868.136	1108.69
	784.651	1037.58
	808.154	883.671
	1062.57	1052.35
	784.732	998.186
	813.933	1142.74
	840.344	954.23
	831.788	894.525
	822.027	885.043
	1038.78	883.351
	992.175	976.253
	1065.29	952.23
	782.028	1015.73
	802.588	1020.17
	710.82	1026.94
	805.006	958.828
	790.452	1032.07
	846.83	978.878
	823.11	918.802
	799.149	957.814
	945.743	957.018
	915.486	968.21
	853.423	1079.5
	803.85	1065.76
	678.11	904.702
	669.375	890.195
	711.704	878.075
	696.809	1093.6
	674.265	988.057
	684.024	956.088
	688.706	977.473
	840.585	1201.21
	729.877	989.228
	706.116	993.507
	723.806	1061.01
	723.462	1185.4
	588.669	1232.23
	726.669	936.816
	732.269	957.86
	761.458	963.381
	718.286	1082.77
	991.81	1038.71
	662.919	856.963
	697.017	1029.71
	685.903	939.74
	678.852	936.374
	676.141	971.327
	716.24	971.129
	656.254	867.058
	728.539	1009.32
	752.487	1153.1
	731.367	1004.98
	755.964	903.018
	694.175	879.832
	669.273	1102.08
	770.557	1028.39
	840.629	981.897
	758.804	892.1
	744.726	1011.41
	724.449	990.631
	690.442	994.299
	719.061	1017.92
	670.332	971.471
	712.93	947.255
	713.334	915.435
	742.86	909.378
	675.705	947.307
	682.022	1038.69
	655.147	1027.11
	653.722	994.227
	720.257	1030.18
	728.326	1106.68
	645.056	1065.35
	861.077	1713.13
	801.404	1018.96
	744.18	936.4
	792.043	1518.34
	801.989	918.503
	674.449	1040.07
	759.104	868.077
	812.686	915.491
	652.511	1571.52
	735.962	944.401
	727.733	902.763
	675.841	874.14
	787.519	910.292
	726.613	929.703
	672.695	1112.45
	948.724	992.691
	712.722	982.714
	777.026	1008.73
	583.859	924.408
	593.491	962.729
	599.455	950.3
	707.329	1023.12
	700.479	902.454
	773.144	887.851
	789.103	983.688
	724.571	858.821
	707.861	1668.01
	726.694	823.592
	760.824	965.164
	844.222	992.212
	737.823	3328.24
	731.51	999.286
	842.939	1004.84
	889.515	890.134
	807.573	979.946
	739.401	895.972
	792.297	912.556
	873.961	1138.11
	823.577	930.569
	747.759	979.883
	783.98	837.751
	719.973	894.7
	760.426	900.887
	767.514	1006.18
	810.299	1019.9
	802.294	790.352
	711.812	853.024
	678.912	899.813
	762.561	1403.6
	729.082	1060.51
	663.829	928.206
	752.056	1546.61
	769.672	956.619
	758.496	965.566
	869.275	911.721
	723.3	990.076
	805.029	1126.57
	818.106	982.509
	704.803	879.852
	744.994	874.744
	837.984	807.911
	791.778	1121.39
	851.159	1014.13
	1006.67	1011.22
	690.807	913.091
	883.043	810.442
	657.783	1012.81
	618.172	912.595
	738.375	1034.72
	689.298	1100.82
	612.668	1076.16
	556.251	899.704
	695.569	823.626
	667.181	812.75
	757.188	714.607
	657.282	839.053
	651.262	925.98
	740.163	892.414
	804.773	923.778
	649.659	936.803
	679.341	952.319
	714.382	1099.15
	838.819	950.349
	726.465	896.319
	801.485	945.151
	721.486	831.633
	720.311	898.953
	709.639	1021.06
	713.114	713.929
	650.638	1024.53
	777.372	992.135
	769.769	852.016
	677.849	909.409
	642.373	909.724
	627.571	938.577
	705.093	954.955
	703.809	916.265
	699.079	871.76
	614.303	886.613
	792.971	895.701
	572.551	916.861
	781.862	934.617
	727.991	889.722
	836.239	997.87
	831.673	911.751
	799.421	909.513
	649.248	907.982
	663.636	897.351
	778.689	1035.72
	646.858	860.497
	761.582	827.203
	666.992	839.857
	670.089	869.136
	636.758	905.4
	748.924	910.071
	743.065	947.411
	1073.67	945.03
	598.674	936.525
	704.576	934.164
	762.112	938.183
	697.631	893.767
	670.602	882.722
	789.887	887.053
	600.096	980.586
	903.599	921.596
	640.552	914.888
	729.963	1113.28
	646.766	1087.33
	723.736	1025.7
	623.181	969.356
	674.372	1170.19
	693.544	1003.16
	626.907	1018.07
	681.547	931.994
	748.924	936.599
	676.651	946.945
	636.596	938.462
	649.033	988.602
	769.376	1107.65
	726.654	1475.5
	596.571	1527.95
	702.225	1054.72
	726.087	928.921
	832.928	986.938
	725.596	987.163
	674.725	999.659
	795.712	937.407
	664.13	975.449
	648.692	1227.92
	693.02	959.927
	700.509	947.7
	716.862	862.933
	653.424	1004.16
	776.519	892.407
	747.568	991.484
	781.853	916.65
	732.766	990.829
	677.955	951.864
	675.332	992.62
	747.983	1198.99
	724.264	1160.01
	834.237	1130.78
	856.751	909.962
	578.971	963.708
	711.801	939.614
	644.017	984.196
	662.541	977.459
	701.825	929.84
	784.475	937.861
	736.323	898.078
	676.24	996.8
	700.091	959.947
	718.719	998.828
	682.396	1006.75
	717.392	1003.33
	676.025	1251.38
	701.493	1004.72
	716.93	906.78
	719.928	1000.52
	676.748	888.502
	626.121	912.461
	886.252	900.748
	674.16	934.628
	702.303	846.25
	669.427	998.063
	651.561	906.456
	713.467	1024.21
	734.796	994.914
	782.997	921.195
	802.533	934.421
	770.147	916.372
	767.44	1024.99
	750.036	999.243
	706.321	929.447
	717.233	1167.85
	734.847	991.762
	661.572	891.604
	752.541	1080.52
	732.743	1029.25
	678.923	895.155
	606.793	1026.7
	824.191	869.268
	802.468	893.754
	694.512	940.236
	689.982	927.845
	868.837	953.396
	787.029	957.032
	936.688	962.534
	768.801	967.73
	689.191	938.845
	722.909	930.019
	825.543	939.761
	693.026	979.54
	929.255	971.29
	705.809	967.296
	728.855	1068.77
	684.163	1085.45
	832.388	974.182
	832.701	1071.15
	768.74	933.306
	904.756	1185.69
	679.701	990.875
	748.109	1165.52
	668.485	1061
	776.019
	682.789
	791.927
	762.464
	801.094
	732.973
	907.21
	650.184
	669.46
	733.76
	636.385
	749.243
	716.346
	712.658
	721.493
	749.168
	734.243
	770.956
	710.262
	718.54
	807.124
	789.035
	831.318
	686.682
	721.733
	752.364
	729.702
	678.249
	806.041
	844.806
	797.68
	773.227
	711.506
	797.826
	799.287
	674.611
	774.858
	739.919
	775.984
	686.526
	793.875
	973.82
	673.828
	876.057
	709.431
	667.052
	694.762
	678.138
	790.121
	763.052
	726.977
	785.33
	793.475
	745.764
	737.015
	742.119
	705.123
	745.409
	843.645
	760.606
	749.424
	809.343
	763.277
	787.233
	741.181
	667.681
	720.913
	665.046
	741.326
	870.94
	816.935
	829.036
	773.91
	786.185
	763.372
	730.332
	712.358
	728.464
	733.653
	732.93
	809.014
	711.738
	766.123
	784.707
	770.544
	734.385
	729.591
	797.973
	813.664
	698.61
	769.909
	742.893
	918.675
	825.459
	801.746
	852.773
	774.248
	794.064
	846.41
	776.548
	816.223
	830.115
	768.766
	792.943
	731.527
	885.339
	827.149
	910.429
	858.177
	837.861
	744.412
	798.535
	855.09
	759.874
	752.193
	805.469
	855.553
	848.129
	768.574
	890.832
	750.206
	830.736
	860.753
	851.751
	863.481
	753.573
	1239.4
	847.891
	804.404
	842.165
	934.258
	872.849
	670.259
	850.157
	786.453
	629.076
	834.024
	616.283
	678.062
	719.744
	672.141
	778.473
	700.556
	742.142
	845.9
	807.327
	784.631
	648.105
	604.171
	605.699
	819.839
	740.626
	783.848
	661.459
	709.255
	879.556
	765.847
	773.204
	741.763
	737.707
	724.572
	833.033
	926
	656.365
	644.292
	628.351
	613.294
	638.751
	669.221
	698.924
	860.307
	745.924
	771.468
	710.451
	926.535
	787.182
	784.703
	834.753
	887.462
	865.173
	660.741
	744.168
	803.875
	783.385
	775.832
	769.359
	777.532
	836.579
	799.153
	782.301
	687.348
	767.903
	746.015
	723.852
	770.274
	721.972
	700.16
	747.936
	625.786
	811.672
	830.47
	877.359
	886.836
	827.191
	750.711
	707.324
	814.158
	808.761
	832.737
	874.23
	840.723
	894.391
	866.946
	926.813
	807.223
	818.421
	847.801
	873.92
	943.164
	935.484
	1000.45
	763.216
	736.992
	741.854
	765.702
	701.058
	639.537
	804.765
	782.972
	755.647
	693.33
	937.05
	851.433
	958.013
	861.994
	749.416
	727.61
	938.107
	698.81
	954.004
	759.724
	720.833
	664.21
	789.004
	899.453
	658.832
	677.799
	677.685
	666.828
	714.938
	848.307
	739.386
	785.853
	736.855
	708.942
	1002.63
	935.396
	668.95
	744.412
	842.122
	744.121
	692.183
	721.987
	709.023
	870.785
	717.901
	771.923
	957.526
	824.524
	963.456
	758.762
	700.761
	743.903
	657.314
	700.594
	686.653
	770.171
	702.498
	656.338
	834.968
	845.316
	742.698
	733.063
	758.766
	777.305
	847.034
	798.602
	976.456
	905.202
	867.354
	854.003
	779.532
	769.327
	855.671
	832.638
	695.764
	735.961
	825.201
	796.181
	943.958
	901.367
	911.248
	943.788
	854.928
	898.264
	1011.04
	759.072
	863.071
	848.084
	882.628
	737.817
	722.217
	882.468
	887.006
	838.656
	885.474
	838.132
	866.907
	752.692
	854.69
	745.068
	807.365
	689.593
	762.607
	777.944
	819.222
	692.154
	767.376
	823.806
	839.407
	1015.8
	1078.55
	755.602
	738.869
	803.729
	662.701
	818.028
	720.709
	763.304
	699.099
	882.972
	817.973
	812.259
	890.427
	819.953
	851.858
	874.529
	874.467
	881.453
	734.631
	712.745
	794.57
	699.195
	732.353
	774
	748.704
	848.028
	787.124
	881.06
	824.716
	742.176
	822.562
	767.358
	778.985
	788.228
	751.402
	909.084
	805.091
	870.181
	713.375
	780.144
	690.021
	735.622
	761.714
	789.657
	698.937
	917.411
	763.982
	780.768
	726.612
	921.782
	839.901
	784.73
	716.056
	763.26
	669.169
	696.477
	725.939
	701.428
	1008.2
	711.74
	843.702
	721.29
	730.129
	745.867
	758.456
	766.439
	772.982
	710.873
	891.151
	808.912
	818.305
	727.061
	696.349
	726.028
	756.496
	731.171
	716.952
	750.044
	805.813
	774.417
	694.966
	667.554
	735.417
	739.382
	740.206
	726.466
	730.967
	786.307
	908.135
	791.409
	797.467
	859.775
	819.732
	742.066
	808.935
	917.269
	766.826
	790.164
	834.515
	794.167
	819.038
	758.784
	782.805
	760.689
	755.317
	796.515
	803.934
	795.68
	786.568
	807.776
	774.814
	775.581
	742.3
	761.129
	749.517
	758.822
	788.167
	791.661
	789.442
	788.923
	740.124
	755.131
	772.109
	810.023
	730.112
	749.892
	769.968
	772.329
	757.077
	802.351
	834.597
	745.466
	882.579
	769.797
	747.241
	735.696
	721.597
	879.333
	758.746
	859.48
	780.775
	820.796
	628.593
	797.223
	726.245
	736.378
	873.579
	782.939
	762.967
	827.36
	871.081
	840.855
	794.303
	770.083
	739.198
	780.139
	766.218
	763.223
	729.434
	764.256
	804.977
	838.127
	772.096
	849.866
	821.85
	961.559
	867.394
	759.439
	847.628
	855.391
	794.27
	814.756
	841.621
	871.489
	771.188
	594.409
	664.523
	691.912
	726.211
	725.95
	639.61
	761.155
	633.593
	733.59
	619.246
	596.117
	620.508
	639.6
	648.351
	639.101
	799.562
	706.399
	652.598
	717.285
	687.739
	548.319
	616.42
	609.93
	834.112
	631.392
	640.97
	678.914
	649.873
	664.154
	746.596
	635.028
	698.269
	632.772
	599.043
	695.761
	783.578
	736.578
	898.598
	696.446
	698.407
	667.464
	734.835
	720.37
	714.427
	727.085
	739.159
	792.887
	661.037
	629.51
	695.49
	743.472
	679.497
	697.669
	732.821
	757.992
	778.693
	740.849
	848.815
	794.002
	760.113
	737.168
	876.326
	772.75
	828.223
	827.836
	811.423
	787.811
	726.664
	757.492
	721.384
	822.165
	755.031
	860.183
	755.692
	812.457
	819.832
	730.067
	755.137
	715.519
	713.594
	701.303
	809.676
	758.153
	774.9
	763.804
	741.197
	844.806
	825.803
	781.21
	759.556
	791.546
	811.64
	705.317
	756.567
	719.065
	774.076
	856.024
	751.636
	799.404
	802.902
	813.467
	744.337
	842.196
	728.961
	739.605
	705.836
	814.161
	808.917
	680.274
	800.031
	674.716
	681.084
	797.114
	819.17
	789.941
	793.697
	760.266
	771.731
	702.661
	769.468
	765.876
	722.68
	712.9
	760.401
	769.193
	779.527
	780.945
	804.96
	740.374
	731.496
	805.258
	775.563
	864.951
	851.227
	727.92
	882.665
	830.669
	793.037
	830.847
	795.279
	915.53
	917.943
	838.153
	765.758
	739.751
	825.212
	801.923
	785.278
	712.401
	780.535
	777.118
	848.997
	788.657
	796.635
	801.106
	799.536
	776.67
	764.824
	704.435
	776.282
	794.757
	770.262
	632.228
	795.05
	785.168
	784.214
	801.405
	762.752
	756.057
	805.95
	737.877
	697.663
	827.98
	790.773
	776.921
	670.202
	730.749
	751.923
	861.701
	771.122
	758.954
	643.51
	821.2
	720.641
	788.741
	808.129
	736.335
	717.979
	770.854
	764.157
	808.424
	652.34
	700.912
	619.446
	669.651
	781.641
	796.181
	699.326
	715.687
	672.433
	810.362
	806.073
	853.155
	780.672
	763.97
	858.199
	866.178
	855.779
	725.231
	750.891
	689.628
	734.889
	710.501
	747.654
	831.612
	619.72
	703.92
	836.133
	743.709
	733.581
	758.478
	605.105
	726.481
	690.515
	704.515
	761.784
	710.253
	701.85
	773.972
	724.626
	734.457
	708.142
	731.573
	665.723
	770.926
	819.99
	855.229
	761.247
	656.968
	640.933
	683.762
	724.172
	759.301
	766.229
	635.195
	754.93
	735.969
	785.98
	734.872
	707.954
	746.442
	819.992
	755.483
	722.998
	650.778
	763.957
	662.329
	691.401
	733.907
	728.981
	707.131
	772.068
	667.231
	687.96
	722.833
	635.902
	726.609
	780.444
	749.605
	713.866
	715.68
	738.582
	741.48
	676.237
	743.549
	729.967
	766.781
	689.397
	754.345
	689.562
	714.54
	758.791
	780.438
	806.733
	718.829
	730.56
	741.998
	745.005
	767.552
	779.605
	747.776
	773.576
	763.411
	729.234
	765.307
	786.038
	692.953
	735.764
	753.996
	702.289
	747.448
	733.022
	727.623
	740.985
	753.592
	815.595
	810.295
	728.11
	741.51
	735.196
	739.783
	717.868
	708.705
	646.65
	806.125
	731.361
	677.873
	634.98
	722.629
	725.055
	741.268
	723.869
	717
	713.897
	829.435
	776.146
	717.904
	729.439
	724.141
	714.98
	696.092
	754.496
	740.384
	702.143
	798.279
	719.918
	745.278
	768.145
	786.318
	719.279
	742.707
	812.598
	768.256
	776.512
	755.055
	785.117
	752.782
	727.947
	794.681
	748.524
	731.497
	648.608
	744.962
	761.588
	703.468
	832.35
	740.443
	773.487
	819.297
	735.484
	743.177
	657.944
	799.659
	773.784
	764.153
	767.348
	720.642
	709.011
	820.416
	774.786
	767.243
	760.787
	820.615
	777.651
	790.345
	763.859
	681.485
	715.787
	713.126
	765.2
	729.347
	771.71
	708.428
	713.931
	707.613
	789.336
	736.898
	790.343
	724.491
	807.245
	782.078
	814.363
	816.279
	790.808
	733.985
	679.564
	742.01
	750.249
	672.881
	776.335
	737.974
	692.153
	771.357
	786.535
	689.212
	713.404
	801.384
	785.185
	777.244
	711.271
	760.383
	796.683
	764.605
	816.784
	762.126
	704.458
	582.389
	788.163
	787.816
	804.465
	716.761
	729.745
	725.79
	701.131
	659.691
	759.917
	760.964
	924.7
	813.747
	805.703
	797.216
	777.188
	748.618
	812.333
	794.118
	785.473
	815.097
	822.264
	805.916
	701.394
	693.474
	727.174
	792.442
	712.764
	707.862
	735.364
	770.285
	689.831
	804.532
	753.555
	783.285
	812.704
	697.02
	672.636
	843.627
	862.327
	829.864
	711.317
	806.341
	698.735
	916.274
	843.574
	694.507
	894.885
	782.601
	891.628
	783.94
	787.645
	724.514
	804.259
	699.303
	870.486
	803.061
	769.424
	813.153
	828.591
	827.987
	831.287
	870.264
	831.721
	833.652
	839.493
	851.977
	824.529
	776.139
	812.015
	993.51
	932.219
	836.025
	907.64
	749.311
	793.06
	656.941
	703.813
	739.791
	739.153
	785.432
	792.612
	912.63
	846.145
	861.456
	813.881
	794.592
	753.611
	768.726
	846.348
	927.98
	977.994
	949.755
	912.349
	907.402
	893.788
	937.116
	960.455
	949.682
	877.676
	904.419
	828.506
	874.807
	953.535
	804.048
	820.268
	813.573
	807.729
	891.833
	912.74
	864.981
	750.72
	912.752
	834.355
	857.516
	857.06
	876.848
	881.504
	810.204
	928.934
	865.181
	831.15
	733.858
	883.966
	834.366
	814.42
	848.81
	773.127
	805.444
	808.691
	855.795
	1060.31
	902.871
	842.642
	837.596
	841.033
	842.698
	925.717
	904.201
	912.588
	868.434
	911.217
	858.166
	881.455
	763.916
	820.255
	804.036
	828.604
	914.812
	777.858
	918.195
	830.905
	889.456
	830.219
	862.71
	850.708
	864.973
	765.998
	1066.88
	907.763
	800.757
	808.103
	802.321
	793.671
	873.824
	865.522
	819.886
	878.689
	953.728
	777.97
	871.075
	799.2
	919.687
	911.202
	833.581
	839.044
	826.456
	860.24
	834.141
	904.197
	868.878
	860.767
	822.682
	873.815
	835.508
	823.056
	898.295
	794.524
	835.226
	896.668
	928.952
	959.139
	914.477
	868.993
	833.157
	891.312
	871.299
	843.074
	834.453
	947.449
	911.609
	858.651
	892.156
	800.916
	924.04
	828.274
	720.878
	810.303
	890.658
	981.666
	998.424
	841.095
	855.063
	808.834
	659.246
	786.066
	833.496
	944.275
	676.787
	821.089
	838.553
	822.928
	945.267
	890.488
	964.697
	1109.37
	805.539
	897.872
	851.007
	763.365
	929.9
	873.735
	854.055
	808.299
	829.016
	903.585
	796.713
	756.882
	803.032
	779.717
	936.972
	807.319
	805.42
	792.369
	815.918
	880.054
	837.576
	846.568
	792.142
	839.158
	880.15
	929.019
	919.12
	821.359
	779.228
	988.577
	860.775
	816.836
	1011.56
	884.593
	946.887
	955.46
	816.547
	781.977
	875.213
	821.636
	841.441
	835.861
	777.018
	870.103
	839.801
	796.85
	780.042
	776.141
	850.981
	800.834
	887.057
	882.279
	920.213
	854.119
	806.686
	822.802
	793.632
	881.525
	779.553
	785.982
	810.165
	852.204
	802.17
	827.082
	841.005
	882.49
	714.15
	796.651
	894.687
	784.086
	798.061
	833.046
	908.008
	792.919
	804.026
	876.714
	817.685
	875.621
	755.727
	882.445
	896.295
	945.428
	892.764
	1034.76
	810.771
	728.135
	723.861
	808.043
	907.241
	848.184
	851.728
	910.498
	858.665
	856.952
	878.895
	874
	884.889
	761.264
	758.415
	835.801
	790.779
	791.025
	889.955
	901.872
	836.456
	909.61
	947.459
	902.859
	873.73
	1027.33
	849.2
	854.031
	933.819
	817.986
	876.021
	864.049
	843.528
	880.801
	844.147
	896.894
	851.716
	847.556
	897.511
	923.279
	859.749
	1006.05
	824.622
	834.712
	849.155
	836.795
	851.742
	844.298
	915.91
	713.66
	767.244
	922.687
	905.224
	949.463
	932.359
	779.011
	798.749
	838.125
	919.913
	857.593
	788.914
	873.854
	642.352
	868.314
	822.284
	891.661
	856.516
	911.828
	747.554
	819.743
	819.573
	832.184
	816.374
	848.435
	812.665
	828.236
	801.552
	830.881
	876.235
	742.351
	876.55
	884.683
	1015.39
	896.003
	978.038
	713.563
	858.215
	905.681
	704.197
	723.374
	816.138
	822.363
	825.331
	849.575
	820.714
	885.239
	818.603
	929.152
	834.688
	827.205
	870.294
	800.157
	796.998
	792.97
	831.788
	833.762
	859.715
	781.688
	804.807
	799.418
	845.115
	829.744
	874.159
	805.35
	871.979
	810.933
	921.9
	798.823
	841.808
	825.46
	803.797
	789.727
	856.899
	825.521
	923.375
	844.5
	808.382
	865.937
	821.401
	836.704
	832.818
	881.05
	911.851
	855.641
	876.501
	870.947
	823.87
	856.126
	876.116
	822.181
	897.73
	802.767
	828.162
	865.364
	1304.61
	784.682
	875.463
	903.311
	794.524
	824.907
	807.962
	822.955
	807.565
	854.332
	855.002
	963.693
	976.742
	887.201
	873.168
	747.733
	888.894
	931.011
	856.744
	840.394
	980.782
	912.655
	934.848
	863.83
	833.363
	883.737
	854.649
	903.415
	843.712
	905.125
	817.941
	793.072
	790.611
	851.033
	873.415
	768.483
	876.119
	848.397
	743.6
	842.154
	880.639
	820.318
	772.144
	830.578
	866.834
	809.339
	1052.55
	826.809
	861.299
	876.209
	791.967
	747.032
	818.494
	793.83
	762.519
	870.403
	776.744
	775.918
	883.192
	820.664
	806.551
[truncated: 2,955 more rows]

## Sheet: Fig 3C
	CTRL	siFbh1	siRAD54	HU
	18.2508	57.0064	34.1742	47.4628
	27.4736	36.5278	25.4152	35.6491
	22.368	41.8401	49.8582	43.3226
	28.6959	28.1132	53.4586	41.3588
	23.2481	29.8004	36.6501	106.938
	19.43	25.2318	30.6789	82.8663
	18.6985	33.8231	33.9411	52.5958
	28.4127	39.4724	47.7854	51.5979
	26.7073	26.7977	28.3223	50.1977
	23.5978	40.2702	36.6086	59.0977
	45.9314	38.9205	32.5682	40.6471
	24.4577	35.8819	26.3496	67.775
	22.5131	40.9658	32.3672	47.3181
	29.6193	42.1204	46.5695	33.6501
	29.1563	30.3753	32.9862	99.9764
	21.5179	58.0047	35.8716	91.7662
	26.9352	37.5364	30.3078	76.4867
	41.5257	32.4576	31.6789	75.7066
	22.6613	30.3644	35.022	115.246
	21.9151	53.0407	50.0028	79.6764
	29.6591	33.3944	22.9161	67.2296
	33.3606	35.6651	29.85	68.7641
	25.9075	33.0391	35.8852	71.0024
	29.8399	43.4902	34.0512	73.5624
	23.5236	52.1295	34.6504	52.2828
	23.1082	48.5751	22.9161	66.498
	19.7932	48.7432	52.5827	47.0251
	32.1465	41.6189	37.059	90.3996
	26.574	58.8967	26.7728	88.5497
	16.7653	48.886	36.8014	58.4089
	25.9182	41.9203	33.0452	76.2043
	24.0736	69.062	31.0245	68.991
	28.608	31.4333	25.0167	70.5388
	34.434	23.1883	39.2901	69.2423
	33.4714	35.7608	27.6368	59.3952
	18.6676	29.2297	25.1734	113.701
	22.6394	35.1751	23.7345	72.2463
	21.3531	63.6982	33.584	101.598
	27.7965	39.2652	32.9604	82.3675
	19.5332	30.1945	36.6046	42.7291
	32.941	26.9633	25.0353	36.0964
	53.8102	27.9453	27.2711	32.1621
	22.0056	37.1212	26.6787	77.0823
	32.5853	32.7904	27.7575	53.7336
	23.401	37.915	43.0208	50.1031
	31.044	47.177	30.845	51.4815
	28.5035	33.1908	38.6534	66.8912
	20.2862	30.4837	33.8096	72.0337
	24.0768	28.9045	53.6673	60.0011
	23.9355	29.9502	23.5918	58.5733
	20.9476	37.5441	40.5373	56.4953
	32.8466	29.4196	31.8874	39.4515
	34.8837	27.3782	33.2724	58.2005
	35.0347	32.7794	31.3861	37.0729
	31.2192	28.6364	31.5606	69.0411
	23.0979	31.5465	56.3857	67.0718
	21.9037	37.1526	34.2257	57.9045
	38.2408	31.0065	33.1067	35.9857
	23.3823	38.0481	43.6565	31.3278
	27.0511	30.0744	38.4809	33.4919
	30.5388	29.6043	33.1955	75.3982
	22.4318	43.3827	35.4887	39.3615
	20.2781	28.5292	30.7208	52.8405
	28.9011	49.575	37.3272	29.2872
	24.5151	45.4735	51.4148	35.8219
	30.1953	36.1162	29.9646	26.1832
	29.9674	42.5915	24.9946	48.6329
	19.3979	67.3596	62.5696	37.3277
	23.5945	39.2419	43.1962	35.7364
	20.4073	34.7502	33.3406	36.5871
	22.8391	41.8322	31.8586	93.64
	28.2387	26.4856	43.8165	44.1746
	24.1422	30.9301	56.4487	46.4207
	20.447	49.8182	30.7634	57.8387
	20.0071	28.3047	67.321	50.6062
	35.1765	41.6883	34.9101	39.843
	30.6168	36.5711	40.8503	33.0877
	39.1676	43.3386	35.3439	34.7783
	21.6789	24.717	40.7088	42.2428
	20.3762	41.3053	92.5676	43.2961
	28.176	28.5978	48.0298	43.3738
	29.8831	27.3437	30.7024	59.55
	35.1106	45.8035	29.5563	31.1991
	27.078	33.0415	33.6164	35.2633
	36.6801	57.9013	38.1021	33.0459
	26.9227	31.2941	39.3348	42.6565
	25.3853	29.8568	53.5492	53.1471
	23.8069	23.6531	29.3872	30.0992
	17.9021	27.1418	30.7749	48.4839
	19.6438	32.4256	34.3146	87.5408
	24.6391	33.6206	84.3635	40.7585
	17.6766	29.9788	30.3303	115.172
	29.6443	35.9145	36.3683	52.6663
	22.9661	35.3175	30.9874	54.3202
	26.3661	35.2067	24.2809	43.0677
	47.669	44.7441	26.0875	95.5708
	30.3273	31.9986	25.9488	39.6846
	18.6966	31.8973	26.4082	97.1469
	17.9428	33.2993	26.6482	88.7724
	32.0896	37.6495	103.342	36.5842
	34.2863	38.3997	26.5065	54.1414
	32.5223	45.5293	23.793	118.032
	19.0275	37.2655	22.9748	49.8259
	49.798	58.0259	121.648	91.9657
	25.3169	66.413	36.8818	53.5295
	17.6487	37.5442	58.5574	117.902
	15.1273	30.289	48.3679	68.648
	45.5681	44.4735	41.5869	69.3035
	18.5983	48.4592	43.1471	64.4697
	21.8759	31.3893	34.7071	44.5451
	24.9472	35.646	20.8399	108.1
	26.1574	41.8781	35.6353	58.0193
	26.552	45.9778	24.1529	85.1808
	24.6808	41.1622	28.378	73.7233
	42.6825	42.0508	23.2433	55.9028
	21.7063	40.4684	22.7267	68.1897
	26.9825	31.7256	30.2644	56.144
	22.3087	40.253	26.3882	51.2778
	23.6535	104.646	36.0259	91.104
	32.0931	30.2238	31.6492	60.4478
	30.5937	33.0309	54.9347	65.9561
	32.0152	41.7388	32.0274	50.7434
	37.5666	68.0663	44.6838	61.6139
	30.3093	38.3513	84.5684	48.6017
	32.63	30.4257	29.8833	96.3324
	32.3643	36.6921	35.208	112.807
	32.3173	68.9134	23.9524	81.078
	35.8385	32.4988	55.2802	55.1014
	44.9958	38.1422	45.7961	49.1165
	29.9568	29.9633	37.5943	68.4985
	40.7743	111.398	53.8272	62.6632
	36.6054	32.1621	29.9205	85.5852
	24.4842	45.4973	27.2953	65.7352
	26.1689	48.6252	35.834	34.2514
	22.8805	34.1683	27	56.8769
	24.0155	51.299	28.5656	33.7978
	24.3538	33.0803	23.3594	41.678
	21.2459	40.7609	25.0818	89.8722
	20.4693	33.9841	33.3145	82.1123
	35.4641	29.2864	34.8689	96.797
	22.1797	30.5183	42.264	59.3754
	23.2739	27.6553	52.0935	140.459
	19.0176	43.6606	38.4968	88.1167
	49.3408	31.5341	57.6561	41.4898
	23.7035	31.4911	47.4509	61.6702
	21.1554	50.7388	30.5382	29.6781
	36.1185	32.5161	55.2477	43.1953
	22.6125	38.8957	67.1419	36.3241
	26.8406	33.3068	28.6302	67.9576
	25.993	43.9429	41.6153	55.0678
	31.3756	29.8981	57.6206	122.052
	21.8641	30.1404	31.4024	132.437
	27.0108	31.1457	47.0124	52.126
	27.2889	48.2726	49.7172	58.2206
	21.3081	47.662	66.023	76.7875
	23.5577	32.474	44.5943	47.1244
	26.5673	28.546	48.7885	91.6355
	33.4692	40.5877	42.9454	58.3328
	24.3061	42.1401	56.3946	87.5288
	34.5236	36.7023	34.9073	55.2664
	23.4745	36.0141	61.3475	67.3357
	28.6329	41.5957	27.015	73.9521
	26.94	36.9787	47.4518	36.3408
	25.4564	38.1665	53.0014	41.6488
	28.9143	59.1263	39.0916	49.1411
	28.2412	39.1327	39.2171	41.0228
	24.4197	41.0298	50.3561	59.6286
	27.0842	39.985	33.2352	47.3012
	19.6047	41.9048	30.5085	47.0605
	17.704	38.49	96.8972	55.8434
	26.0101	52.796	29.6243	108.353
	33.8985	41.4052	27.2997	51.6581
	22.1395	30.3998	52.2298	145.009
	28.7689	72.2315	29.6797	79.9064
	22.3179	29.659	60.6759	81.051
	34.2785	43.504	39.9457	74.5874
	24.6656	33.0368	42.2361	37.6896
	17.2594	30.469	38.8117	60.4642
	22.2206	30.3207	69.5026	36.1091
	27.611	31.1617	36.313	29.6731
	22.2942	49.9205	36.6726	29.8567
	17.7114	42.8472	52.4133	29.9217
	16.8389	74.5882	71.7492	58.0668
	19.9377	34.3518	56.7537	46.1002
	16.7199	36.5161	47.8709	41.5157
	20.6174	89.772	56.7931	76.3044
	18.3105	40.2073	42.4412	49.5165
	20.4561	70.4892	34.58	81.4827
	17.3714	36.2169	66.2297	40.1218
	18.2083	37.0871	38.6887	47.3412
	43.6649	44.5031	32.8542	54.4828
	31.2702	79.0121	104.803	31.3252
	26.102	34.1904	100.831	50.05
	27.771	41.6559	38.5527	54.7948
	23.7929	32.1171	97.8602	59.9183
	20.3194	36.0324	51.3218	42.8995
	16.3993	31.6302	81.3634	44.7096
	51.305	35.3091	83.0423	66.832
	38.3257	34.7901	71.946	43.1696
	42.8352	36.4333	66.8348	69.7571
	49.2424	33.9338	47.2391	27.5716
	35.3206	33.2013	49.1151	58.7991
	63.6514	28.6762	29.9518	106.564
	33.4626	43.0247	32.693	93.5593
	37.7799	38.6591	68.0896	49.4102
	27.6476	55.149	66.4657	46.8109
	25.102	35.5467	114.339	68.2568
	29.4312	32.6421	56.9881	67.3463
	30.8664	88.2386	59.534	52.9444
	44.4333	47.085	52.7956	42.9941
	40.3698	30.321	52.3304	59.7211
	38.2972	63.0285	44.3073	73.1627
	45.2353	29.4752	43.1583	53.4103
	24.9785	33.9253	49.7922	46.1703
	27.9236	34.1173	48.4541	62.0661
	35.7936	55.0689	50.7412	42.7906
	39.4471	47.0065	42.8857	67.0616
	35.4698	40.8653	56.9273	83.4791
	22.7069	41.8862	42.2868	90.2703
	50.5345	46.8613	63.1201	72.7668
	42.219	50.3748	129.713	139.084
	53.7592	42.4701	28.2977	100.602
	60.783	40.0011	34.2083	147.552
	29.7586	50.7321	42.0434	120.924
	30.0173	40.5914	35.5624	89.378
	34.323	44.3967	38.5893	39.7958
	26.7465	35.6858	50.969	59.4955
	21.9115	68.2626	26.9908	62.8942
	44.7317	51.6694	43.0493	52.6308
	39.8496	47.7167	31.1683	63.1388
	56.6449	32.0719	26.3742	47.8886
	42.0403	92.7202	28.4183	29.7225
	32.2814	41.9678	31.604	33.4376
	60.6441	42.8096	33.9824	41.5752
	46.2273	54.0289	29.8636	39.8614
	46.2627	37.4406	45.1225	41.8189
	52.4551	28.439	39.4306	82.3837
	39.6464	48.4904	39.7333	58.9466
	48.5354	30.0454	32.2634	159.498
	26.2704	34.4744	33.5185	71.3599
	49.4904	41.9802	43.1125	99.5
	35.8142	35.8708	44.2478	117.374
	38.4323	55.0181	42.4016	58.8555
	20.9387	40.7706	60.0291	59.7232
	19.7814	37.5519	51.2329	83.5768
	40.3489	38.395	57.5809	127.706
	35.341	68.1626	39.0913	103.036
	33.6175	35.9811	24.7222	117.768
	40.1007	32.9431	34.3673	48.1047
	48.8727	31.8876	46.8383	44.0895
	39.2881	44.143	67.6694	64.7351
	33.5164	30.1603	34.4626	56.236
	54.953	33.409	35.4952	48.8881
	66.9	31.4643	49.5807	79.8435
	89.5256	30.7469	46.7093	84.5898
	56.5612	37.2546	40.6519	65.1228
	57.5882	40.6959	41.0084	65.6141
	71.3345	36.2132	43.1093	48.9392
	33.7059	31.6374	44.6292	70.2592
	22.7408	44.5935	35.7244	80.8607
	20.8016	43.5551	23.7682	110.676
	27.2	43.6697	36.9466	104.556
	30.5972	52.3368	37.2661	79.6609
	17.698	40.4731	27.7175	54.1159
	78.2911	45.1373	39.9128	70.7062
	17.5612	37.0373	34.1843	59.5019
	24.2343	48.2544	27.0437	64.156
	36.7053	44.2578	34.4148	62.5659
	35.2376	30.8578	29.5911	86.5665
	24.4036	29.3563	30.9463	115.744
	32.8427	30.5088	42.8949	103.787
	31.4161	47.8357	33.3673	131.75
	23.0994	50.0523	40.7452	89.8933
	20.4006	56.2471	33.7941	53.2084
	24.0082	38.556	39.0733	77.7485
	38.5585	42.0692	42.4373	50.4741
	18.5388	45.5714	24.7546	67.6823
	85.4178	56.951	29.2179	84.0572
	110.697	34.7598	35.6879	126.019
	32.4351	33.7429	29.8489	67.4968
	28.3526	50.1009	44.9883	161.57
	40.1155	38.1587	51.5718	73.3018
	36.4847	42.5476	46.7455	65.6344
	25.9974	34.7067	34.9993	102.696
	26.4216	45.2759	52.951	41
	25.7402	54.1569	62.8035	51.479
	31.0578	38.3031	42.5329	31.5827
	24.011	39.6681	36.8248	35.4697
	25.8312	44.3326	62.8861	31.8778
	19.0898	51.7089	37.042	52.9452
	43.8936	31.842	31.5526	98.3727
	27.8316	30.0654	43.0165	56.5382
	32.3862	25.9492	29.5054	57.5043
	43.6504	31.6328	36.9714	45.9009
	40.5182	25.0129	29.2092	109.92
	23.1727	29.3133	42.7349	62.3124
	24.3061	45.3902	45.0339	94.891
	53.4163	48.3785	28.5166	98.1312
	36.288	50.9237	54.7891	76.2094
	21.0297	43.474	51.3994	113.328
	16.9347	40.5943	51.6919	127.17
	16.167	34.4189	40.489	96.9527
	20.4403	31.2389	40.1395	99.6733
	22.6559	25.9611	62.0827	124.487
	29.5418	44.1606	32.4137	96.0878
	21.8395	38.5068	26.3365	145.618
	20.29	43.7766	29.1748	112.306
	27.4421	31.9886	37.5887	128.181
	25.442	32.4448	95.0686	84.6287
	37.3568	63.0378	50.0403	85.4299
	26.7148	25.6114	68.4938	74.0881
	23.6678	78.0633	37.2152	61.6624
	25.7819	48.7588	43.3107	87.9672
	27.0107	41.3816	33.4639	62.1854
	24.1605	57.5229	28.9915	58.9856
	24.8604	88.6071	37.9238	100.484
	32.7089	39.7503	39.4346	90.8912
	34.6153	35.5005	33.2801	68.8057
	33.1656	53.6574	33.7876	56.8067
	31.5989	51.1584	38.1699	59.5832
	24.8729	60.0907	44.3231	107.007
	24.2424	47.2986	32.2082	66.9559
	24.3878	43.1478	37.5804	104.794
	26.4281	61.6517	42.9838	63.339
	55.6505	38.022	53.0376	108.371
	29.7438	39.9509	38.4358	73.4611
	24.2757	34.3338	49.6857	54.9099
	24.3072	53.7588	54.9808	107.641
	27.1222	43.56	38.1981	76.8692
	21.7093	34.6026	40.7697	66.4844
	24.2961	48.62	49.7291	110.664
	34.588	34.0989	54.9867	50.6895
	18.7252	32.8179	54.6152	76.2646
	22.7186	24.2439	39.4647	41.9521
	23.9885	22.5364	49.3576	41.9398
	25.3578	25.5579	42.9639	46.7306
	23.9345	23.7263	36.8738	112.911
	24.7642	27.3794	35.5622	69.1921
	32.7622	36.4019	34.7091	118.071
	30.0574	44.2945	46.3555	59.7728
	27.4561	26.7403	69.7753	64.291
	29.3099	29.5496	69.5185	89.6179
	25.7532	36.8269	44.1387	52.8113
	27.9789	29.2685	34.8512	47.7519
	23.3534	39.8546	57.8567	77.2101
	21.3265	42.5244	48.4945	65.9455
	26.8148	26.0244	73.7284	40.11
	27.1757	27.1767	74.1088	55.1228
	38.5127	33.2504	57.6387	83.4333
	25.7166	30.308	47.4464	71.5208
	23.4473	37.0468	49.0797	83.0825
	22.4447	71.9392	42.8545	59.1813
	43.4966	45.3398	28.8073	44.6642
	24.683	42.0687	31.0206	80.5717
	25.5415	37.1149	44.4886	70.4044
	66.9829	45.8602	39.5127	62.9888
	26.3085	32.4814	47.9071	40.205
	29.247	23.5764	36.2997	41.4609
	15.6709	49.5239	49.2745	47.148
	17.933	46.2319	29.0122	43.2008
	16.6061	32.6895	126.052	39.0075
	37.7689	49.7115	54.1822	81.1763
	38.8874	34.2911	54.0061	95.2021
	28.0086	32.3034	53.4376	59.6667
	29.479	26.3812	31.6835	73.3668
	37.3678	26.3731	44.9874	79.6789
	35.9265	29.8936	42.1059	44.921
	30.9677	47.7358	54.9879	35.1077
	27.3954	47.2745	32.6562	86.1354
	26.2697	23.925	56.33	106.464
	27.1969	47.6218	28.4023	62.7472
	43.0708	52.8743	35.3357	55.4654
	28.458	40.7081	35.3132	30.0494
	24.3162	52.9695	52.6289	59.3238
	25.0057	62.1774	99.6752	31.8475
	48.684	46.6396	71.1368	90.6405
	39.0773	55.7113	44.772	77.4773
	29.1452	48.326	36.4765	69.2443
	28.1125	71.9294	95.434	75.6244
	22.8366	45.8582	31.4772	98.1515
	28.5076	39.5482	47.2283	61.5754
	26.4499	47.258	38.4736	79.8269
	21.857	30.2516	52.9909	30.1289
	25.1272	42.6138	41.1459	77.0147
	21.664	58.1189	40.8944	56.24
	25.5907	47.2937	48.6747	56.2618
	31.482	34.26	36.0569	66.9917
	36.4444	23.5069	39.6904	66.3784
	25.899	76.1689	39.7084	56.8317
	25.3984	42.4253	58.0631	48.9112
	27.8902	31.7303	43.3604	42.9176
	23.9432	73.9494	32.8331	49.5056
	26.7475	41.7457	50.1242	40.3249
	28.5238	31.6113	34.3765	74.6419
	26.4424	43.1386	55.8618	33.4657
	23.4775	29.5867	55.8758	58.172
	21.8954	51.3457	34.5916	48.3453
	30.8102	24.8083	45.8393	80.8015
	24.0987	40.0577	32.1932	40.0198
	28.6153	25.1557	30.6272	40.2264
	19.8875	21.7044	39.5945	57.2522
	38.1009	33.5581	41.7621	52.5856
	28.8252	55.7069	27.8751	65.3135
	18.9162	34.0683	53.5962	51.0752
	33.0279	28.496	51.5904	67.612
	27.9423	53.4728	38.5825	74.1703
	24.4443	20.8771	37.8547	41.7482
	23.4003	23.3034	60.3338	40.6381
	22.8878	19.433	18.4021	63.2932
	23.3411	21.2632	42.7167	83.9009
	24.4209	47.6631	38.0663	63.9714
	34.6314	29.0683	40.8402	75.7567
	31.3499	41.7736	28.6017	69.5325
	32.4683	22.6716	31.3915	63.5569
	29.0172	34.7215	33.7265	111.956
	25.2647	66.0528	41.492	114.304
	29.7425	26.0758	38.874	67.75
	25.0948	64.399	43.6142	90.7652
	25.4641	31.6007	22.5146	83.1385
	26.9485	25.1393	38.61	50.8839
	24.2297	31.4731	38.0069	46.6271
	28.5632	44.0055	55.1749	49.0358
	34.1558	44.5377	38.3179	51.9446
	39.789	40.6597	53.2217	54.7484
	26.2405	48.0204	69.0242	54.1781
	24.2251	38.2791	29.9178	48.3557
	27.7358	38.4108	53.5803	46.8025
	23.0117	29.0665	36.8371	46.7833
	29.0996	23.3472	45.9565	61.9415
	25.2615	42.6285	52.5102	50.546
	23.878	23.3537	41.9829	115.972
	22.6702	52.945	36.8332	68.6651
	27.8123	39.2291	27.8611	51.5927
	22.9196	75.7153	36.7743	148.127
	23.7823	51.7272	45.3823	109.242
	19.8775	50.151	32.3135	60.0241
	29.6028	23.8723	31.2766	74.717
	31.2299	38.7491	45.8021	60.3873
	21.2029	54.6658	64.7571	82.7664
	31.9918	24.6269	40.8474	100.387
	21.3932	54.7077	34.7516	77.2089
	28.0058	53.6788	55.28	95.2471
	28.1759	57.834	53.3531	63.1476
	28.3201	58.314	60.396	105.096
	30.1747	28.4438	49.439	59.4878
	25.6911	35.2284	31.4756	105.043
	24.2976	48.2893	38.1135	77.0821
	24.7264	51.6296	43.5966	93.2277
	25.0768	48.1935	36.3343	53.2635
	19.1793	62.6208	42.5164	48.6526
	21.1915	41.5427	63.7216	45.1855
	27.6585	40.4851	54.0613	40.8821
	56.9847	50.1399	47.3033	63.4603
	22.6171	45.1678	52.9664	45.8898
	24.117	38.4865	47.4902	31.7663
	33.2589	33.1196	44.6125	24.3178
	24.4877	36.7485	45.7544	22.53
	59.34	76.1926	40.5481	51.2481
	27.1729	69.5589	35.4477	57.8344
	25.8675	53.3879	45.1864	49.3889
	33.808	55.0503	42.6571	40.5549
	26.2944	48.9491	63.5925	115.435
	33.609	48.7625	34.0593	128.92
	30.7778	50.9584	34.748	88.3453
	32.2784	43.4085	46.322	77.9043
	32.9294	55.933	55.6034	84.9694
	47.0274	79.3301	41.3007	53.9295
	38.0225	127.924	30.862	34.7062
	34.7159	52.1135	35.658	40.8372
	31.0286	82.4149	84.2602	53.5753
	51.7669	73.8596	52.2277	40.5386
	42.0844	69.4815	67.2254	42.4703
	29.0038	74.9631	66.5883	45.8675
	35.587	45.0254	59.7083	50.016
	52.7161	30.4995	53.5124	61.8127
	27.9516	26.6175	58.2177	54.5219
	27.1781	74.5591	46.8552	30.2492
	23.6574	66.8839	37.0806	25.6683
	31.0525	43.8958	45.9862	23.8807
	33.4709	86.5154	30.5156	29.7708
	31.8962	37.7724	76.9422	54.3245
	24.6345	40.9516	45.5229	27.7518
	27.8111	35.6309	44.0024	59.8694
	24.4269	41.7467	75.4443	87.3458
	29.4142	34.6553	39.4875	57.5541
	25.2983	36.8299	40.2332	37.0399
	22.1149	38.6397	49.1492	34.2234
	29.2327	42.8358	117.006	36.4128
	25.7908	48.5913	60.3713	31.4466
	24.6242	63.7731	44.0423	45.7587
	26.187	55.8728	47.269	33.9132
	22.7785	58.9955	58.9722	33.2779
	25.8374	53.8919	48.3234	38.2547
	25.5863	27.1381	59.9547	27.0275
	26.6067	31.6193	46.1957	31.1752
	27.8151	32.4329	28.7878	29.3747
	25.0296	34.6639	44.3122	31.2885
	23.8043	60.3734	35.1464	30.4982
	30.0493	54.4835	29.6246	36.7973
	39.1698	37.7283	28.7419	54.1349
	23.4874	82.2034	43.4125	52.6975
	22.9267	85.8	33.7712	53.4467
	25.373	76.1987	76.1802	49.0553
	23.1191	68.5014	58.451	68.0045
	23.5874	44.6223	61.1702	63.7553
	22.5714	47.0817	49.7678	38.331
	25.6288	41.6345	44.6166	39.5
	30.3368	33.9045	44.7745	59.0833
	43.6671	28.8283	56.5932	28.8259
	51.6157	38.5157	40.0785	32.3696
	23.4757	28.6485	40.777	49.5442
	28.5241	26.4937	44.0155	33.2428
	22.7269	20.7487	54.7256	36.1083
	27.7988	23.3253	54.1945	94.5679
	27.604	41.7077	56.137	52.478
	28.5536	27.525	40.3905	100.512
	23.5685	23.6712	46.4737	52.5325
	29.3919	24.0185	76.2956	46.0779
	29.4706	23.8748	49.6202	69.7054
	23.4093	28.7201	36.179	56.397
	24.7523	29.1803	41.1048	73.4223
	25.2543	26.7205	28.6195	58.2701
	25.7098	34.1127	25.4686	87.5332
	38.3415	27.8109	26.3377	42.2005
	35.1877	24.4427	25.9889	42.094
	34.9064	22.5607	35.8535	43.6715
	26.1294	21.4689	36.6179	41.1726
	31.7686	21.2416	28.2581	44.5686
	24.3525	27.0592	31.8662	72.6851
	31.8353	30.3394	52.1444	55.194
	24.5501	29.1534	30.7351	167.184
	25.7077	27.4262	42.1275	148.87
	27.5276	31.1005	41.4107	81.6546
	22.1808	47.7388	36.4974	66.1145
	24.3824	23.8507	29.9542	134.27
	32.0873	51.2826	32.5987	104.232
	25.2791	38.384	37.5305	68.0816
	26.9645	35.9062	60.1879	100.941
	34.2185	35.3476	28.5098	66.0355
	33.4064	31.8151	43.0213	79.8809
	23.1791	40.5666	45.0688	75.8823
	24.1816	32.9605	28.5419	76.8778
	43.3783	34.2805	34.6068	92.4749
	25.306	29.067	23.4718	78.5557
	44.5769	24.5584	28.4241	55.4944
	24.5395	29.5363	32.1182	59.1542
	25.9568	28.8253	32.0331	57.7322
	28.2331	37.5541	31.0024	69.6335
	19.5587	36.1462	29.0888	81.9418
	30.4976	28.0798	36.5106	86.5183
	63.472	19.7304	35.7972	69.2953
	21.778	28.8074	24.9409	68.496
	28.9144	26.934	36.807	68.5297
	23.4918	26.7691	31.2543	135.164
	23.1486	64.5921	27.652	138.118
	19.8019	28.6922	29.5092	96.556
	23.3196	25.0426	34.1797	93.5299
	36.1515	52.9951	29.7124	48.765
	20.8069	28.5574	27.5448	58.5318
	34.786	35.1394	21.6892	90.521
	34.4612	46.0555	23.482	67.408
	36.8273	55.6114	26.4619	55.5583
	26.9515	34.5662	33.6729	34.3443
	27.255	49.3869	34.9413	59.5156
	25.8911	41.2601	28.9513	93.4889
	34.8498	42.6372	35.0906	38.761
	29.4888	30.6577	24.4524	59.3138
	20.5162	33.2213	23.9427	65.9169
	28.13	26.6243	27.591	84.8875
	24.0951	35.1437	29.6455	54.6341
	42.1983	38.6519	30.6703	76.1654
	21.6861	23.9318	32.8553	52.2431
	21.24	35.4334	35.8461	87.098
	23.9436	29.1906	29.4195	89.8903
	23.5934	28.1314	24.1403	65.648
	50.1997	26.5125	23.1312	43.3457
	37.3072	45.791	27.4392	44.9829
	32.2255	39.4467	27.697	32.9048
	42.8265	18.7434	37.4404	63.4068
	41.3651	27.9515	56.153	78.597
	26.0094	37.1184	24.0108	64.6934
	28.2184	30.2693	23.2032	29.574
	26.3567	38.6627	34.4533	46.0904
	30.035	26.3364	37.7071	53.5578
	27.7954	25.6297	39.4949	39.3477
	24.8304	26.3217	29.5554	45.5198
	53.417	30.4264	43.9351	60.4835
	30.9424	43.1148	30.7139	63.2562
	29.8591	28.5301	27.9145	76.8189
	29.1072	20.6491	28.5149	67.7915
	34.9065	55.7097	32.051	55.9969
	28.5389	25.3988	30.6977	37.8934
	30.3069	35.3793	29.6803	23.6266
	33.2958	23.8612	32.7312	42.4622
	34.01	53.3849	27.1895	54.0926
	33.5496	48.9658	31.5996	50.3609
	38.482	31.92	26.3253	26.3135
	36.0806	49.6009	21.1754	29.8037
	75.2305	39.1553	30.6125	21.8453
	35.7254	19.206	26.8395	67.0928
	26.8384	27.8139	30.5829	66.4414
	37.3672	46.1653	48.6213	62.109
	32.865	35.457	37.9762	65.9793
	29.9097	27.2475	26.2172	61.1192
	30.4908	38.5913	25.0523	52.6867
	31.1289	19.8678	27.1826	30.782
	27.2157	18.6032	26.9779	65.3132
	29.1803	23.2891	25.3061	68.5153
	31.5413	20.572	29.5368	45.4426
	29.2717	25.3411	28.4639	34.2082
	70.6349	28.305	20.9924	30.2198
	31.0785	24.5349	22.4929	43.9589
	28.4534	25.6462	40.779	37.5737
	26.5881	45.3927	31.7696	32.557
	37.6305	28.0291	43.667	40.098
	50.9398	30.0122	30.3429	64.9142
	46.1683	51.0851	43.8451	52.581
	32.215	41.1786	39.0863	44.3117
	24.174	29.2084	23.5951	65.0837
	24.0493	42.7394	31.6323	28.2086
	34.6718	23.0466	30.0917	51.5885
	31.2007	48.6186	26.9111	58.063
	28.3952	41.3771	34.7631	28.5837
	38.4803	39.9119	37.2673	35.3917
	38.4182	34.7898	24.8466	65.6068
	31.6292	50.6017	34.0208	53.2146
	33.8244	55.5199	29.0173	59.2057
	40.6907	40.8813	52.359	52.3612
	40.249	32.5829	33.3885	56.7161
	25.5013	44.4785	32.3826	85.5477
	38.9545	29.9964	99.1571	173.253
	45.8984	46.0916	26.111	114.984
	48.6693	33.445	26.8041	107.091
	40.5119	42.865	38.1739	82.1131
	31.495	41.2708	21.6917	96.2708
	23.2937	25.0564	27.8071	43.5127
	24.9265	35.5649	35.8088	61.4002
	44.9766	45.2233	28.325	67.8878
	36.5841	56.2401	38.9545	62.2047
	38.1271	39.0656	46.1204	65.0129
	29.8479	36.7649	37.4313	71.5901
	34.7473	32.4206	32.6762	78.3992
	44.2859	28.5999	33.974	103.028
	60.195	53.5133	27.9007	68.7334
	25.2566	52.0315	36.3858	56.1983
	38.0308	39.6854	39.1426	66.2804
	40.0406	22.7298	34.7154	50.2779
	34.5457	31.9979	37.2724	48.9046
	46.989	25.8933	32.9472	99.1242
	91.1571	29.8147	35.3638	56.7944
	34.7794	27.9541	29.4396	62.1852
	54.6777	48.8804	30.188	53.0586
	56.0746	56.7247	25.7047	47.5234
	25.772	42.7188	25.984	51.5906
	43.944	37.9514	30.2122	36.8974
	29.0609	36.8636	32.3441	47.9475
	26.328	32.4538	28.3316	37.5135
	38.0577	52.8213	33.4694	41.5544
	24.1853	52.3669	48.7305	32.9443
	25.6647	58.1076	36.0959	54.8181
	32.7223	49.9277	36.9087	39.1868
	35.1603	40.1035	30.4834	57.9589
	22.3586	37.0067	38.1267	52.9676
	38.79	34.73	33.9654	55.1084
	38.8029	38.9538	33.1721	50.7981
	53.9416	34.0938	27.6223	69.6278
	50.3091	41.0424	44.018	76.5055
	64.0284	46.9577	42.4538	61.4328
	52.2487	65.3618	35.1035	39.7877
	53.4807	44.5988	30.5	59.5632
	68.3289	49.9607	35.5022	57.1037
	44.4721	45.04	29.9077	42.7962
	42.4615	38.2446	42.3687	70.6326
	22.6043	47.0428	40.8814	47.8652
	24.5476	45.9671	29.4763	51.4301
	19.7345	34.8295	29.8536	66.2585
	21.2229	49.6925	50.2051	70.5255
	26.3289	108.135	33.9874	60.8008
	27.1596	123.291	56.6409	61.8215
	24.5407	56.3366	30.9422	52.724
	26.8235	57.8138	38.2937	59.7102
	25.7917	54.2247	30.7479	35.7654
	23.6232	60.4005	24.205	54.4055
	30.6915	37.5243	41.7176	67.6579
	20.3214	33.5754	29.4096	32.5731
	28.2273	34.0657	34.4937	48.7943
	35.5102	50.4231	39.6232	41.02
	26.6529	64.0519	44.8382	41.4318
	24.3286	47.8178	36.4668	46.9789
	26.7424	48.1688	37.2587	36.6334
	33.9299	48.9618	30.96	35.6544
	21.9514	41.5877	28.9445	57.8583
	23.3542	36.7796	28.4552	34.0842
	25.5612	41.0571	46.6694	50.8857
	20.8266	35.9732	27.2351	43.8772
	22.8063	28.2192	41.5325	98.0421
	21.2744	60.8384	45.0467	77.2034
	22.8174	30.855	32.983	99.8454
	20.6372	42.0611	42.7383	46.1033
	26.2177	26.4718	61.9665	57.1119
	33.592	26.2956	31.5547	48.4903
	31.4587	37.223	33.6821	52.4765
	26.9692	29.6235	33.8285	38.7917
	20.4726	47.5705	57.4823	34.6786
	23.6543	59.1538	30.7445	68.4121
	21.8221	41.1622	43.6112	75.5669
	23.6481	31.6258	37.0972	39.2849
	19.5722	32.9436	32.0762	28.1708
	23.6434	26.6597	31.7658	60.08
	21.0197	31.13	36.7059	32.7001
	23.6614	38.1566	35.6181	44.6398
	24.0607	45.2953	30.2668	44.2038
	24.4659	31.3529	37.4085	32.831
	22.5829	24.8584	40.2176	46.8509
	22.4944	26.245	35.4249	44.6913
	26.9554	26.2282	42.2677	75.0722
	20.7967	26.2771	49.8577	38.09
	18.1668	22.0033	42.1654	55.5403
	19.2955	22.0109	36.3658	42.6335
	25.1306	22.5686	32.9935	48.7554
	26.3235	28.1609	36.6961	37.2052
	20.4332	21.9224	45.6867	56.733
	22.0575	22.6548	35.1549	82.5311
	21.312	24.8726	29.6251	79.877
	19.8304	21.2243	35.7658	54.5666
	29.6885	27.4085	24.8146	60.1449
	35.0653	26.9377	32.9589	62.9367
	24.6078	29.9859	29.6788	33.0878
	26.1699	35.1678	65.627	47.9195
	22.22	26.2476	32.8661	47.6765
	25.5657	23.8092	56.7867	35.0341
	24.4963	33.4995	32.066	49.0458
	26.7144	24.5925	34.1163	82.766
	23.8541	37.9808	41.3753	44.415
	22.201	23.3815	48.073	59.6236
	34.0845	30.6382	47.3876	57.9768
	26.4779	30	31.1458	56.9538
	27.1713	34.8285	38.8033	25.156
	21.2269	28.1151	27.2398	22.7364
	20.378	27.0861	34.1797	53.9636
	23.0098	26.8124	25.6555	32.7662
	33.7224	45.6362	31.588	25.6354
	22.1749	27.4397	40.1471	39.3572
	23.8537	23.6571	28.3338	40.2283
	23.9623	25.5868	23.5554	34.9202
	26.7564	33.2951	34.5953	39.1313
	21.5038	22.1128	37.1522	43.5349
	18.3778	28.4029	37.0681	50.7896
	21.3774	23.2188	25.3533	45.7124
	27.0265	24.6659	63.5112	45.452
	25.7301	38.1095	54.6461	69.2315
	22.9788	38.4054	28.4785	105.289
	24.2731	22.4874	31.1447	52.7112
	22.1876	31.8596	27.2157	48.8755
	25.2291	31.2788	27.4726	58.16
	22.4043	19.6913	28.5942	53.8602
	24.0548	22.7324	24.9165	46.3055
	26.0542	26.0015	38.3961	70.1964
	36.4693	23.1144	30.626	68.9685
	24.0423	23.388	49.3654	54.7414
	25.7053	25.3102	38.1611	53.1266
	24.7666	33.0222	32.0099	61.5129
	23.7393	23.7221	34.1791	25.563
	21.2164	37.1283	34.5924	57.1538
	44.4967	20.4178	37.9367	46.7225
	27.5004	27.0578	35.7765	44.5204
	22.1289	40.5249	31.0852	53.7793
	45.3709	37.5363	45.7237	71.1413
	22.1947	26.6941	36.8529	44.4234
	20.4534	38.0609	64.0099	35.2933
	21.3591	43.6279	35.0622	31.9557
	25.2507	32.2561	54.1371	43.3832
	22.8464	36.1059	41.9784	40.2949
	33.7242	34.4685	27.6982	62.4781
	29.0167	35.5505	26.6913	55.4525
	17.7628	33.1345	34.6939	56.2066
	30.3479	37.375	28.2929	55.5967
	22.1445	33.7843	25.6839	31.4866
	20.9867	39.5105	27.0488	35.5918
	19.9349	31.0476	31.4318	34.1195
	19.2552	32.6662	32.5695	45.2
	22.968	65.043	35.9038	31.2074
	23.8693	48.0549	29.7912	65.55
	24.4393	46.6363	31.6498	56.9961
	21.3529	38.4862	33.9731	86.6542
	25.9601	68.724	38.631	53.8412
	18.5199	37.1585	31.2547	65.6414
	18.972	40.1493	31.6344	70.7849
	20.4214	34.2938	28.9282	47.0565
	28.6944	75.3193	49.095	34.5749
	28.6288	24.5417	23.4761	90.8811
	25.4427	34.7196	25.6893	42.2735
	21.4511	27.1716	24.5761	133.512
	22.0777	30.3058	41.3909	65.2745
	27.0318	37.8556	34.7696	94.5622
	21.2603	28.95	42.152	69.7824
	24.8549	79.9127	35.2791	102.89
	20.9626	33.0379	51.6953	107.901
	24.0914	44.1908	45.6872	62.889
	22.6264	33.2669	34.6291	40.1234
	32.9652	34.4709	31.069	91.8974
	32.578	42.2064	47.8702	45.9813
	21.3286	39.7315	43.5641	75.9865
	22.8965	31.2889	41.2265	66.4552
	23.8593	28.0622	32.4731	61.8957
	25.4579	33.4513	25.7601	43.0568
	20.1021	31.4219	52.2466	58.0104
	16.7939	29.0279	36.7415	38.7823
	24.4396	33.5563	36.8835	52.5764
	19.897	24.0918	78.4796	69.4718
	22.8498	25.9032	43.0929	52.1214
	18.1881	30.3395	34.2594	51.5023
	26.7677	27.4764	38.3279	72.8053
	20.4979	27.7205	30.4483	35.248
	23.5578	35.0416	32.7127	51.82
	24.7409	29.5584	32.297	64.3503
	19.9969	35.462	36.4709	117.823
	22.6918	37.5716	26.8115	73.3867
	22.258	40.1891	27.8005	50.3608
	18.5297	41.4177	38.4766	60.416
	21.7207	27.6599	38.8461	74.6909
	22.4198	36.7377	32.196	87.2131
	18.8109	35.0993	36.1488	61.858
	23.8719	34.9928	47.1554	88.2846
	30.5007	26.7273	21.5767	79.1884
	26.7073	36.2996	33.1093	76.6913
	23.1816	29.3529	24.3277	91.7879
	24.0341	23.668	38.1661	49.5223
	19.1515	28.7672	29.0457	84.6547
	25.6654	55.6118	33.0514	62.2033
	26.3077	33.2186	22.16	50.8906
	19.2755	28.8799	35.4391	52.7596
	20.5232	26.4756	25.5	40.4438
	25.9982	30.7583	31.0907	64.6983
	29.1644	41.8811	23.218	91.8492
	19.3255	31.5958	47.5581	63.9566
	18.2595	32.5762	40.5466	63.888
	29.344	48.2931	57.6597	87.6352
	25.5195	27.4353	56.8218	44.7816
	31.4334	45.3512	48.7492	61.922
	24.1024	31.1532	63.5073	90.8443
	22.1483	30.6879	29.8137	101.044
	28.5278	36.1211	27.9551	105.139
	21.953	33.6907	64.9775	72.2447
	20.2539	48.8535	43.1904	128.779
	23.1651	30.1307	33.2602	104.67
	19.6807	29.234	40.1468	57.7854
	20.0989	23.5101	38.6051	84.6311
	19.6664	46.4093	36.8676	78.0434
	18.8872	52.5881	42.1851	71.3391
	23.5725	49.6548	34.9187	56.8052
	29.1425	36.252	48.6303	58.5351
	24.9473	47.8699	58.7145	60.3328
	28.6119	30.8602	31.124	72.358
	21.3186	34.2451	29.8423	57.282
	20.7078	35.829	24.7695	59.1029
	23.1248	30.8606	33.9577	28.6281
	25.9652	69.9372	73.0535	47.9021
	23.5116	28.1545	52.5203	73.8305
	24.7809	35.1882	33.7266	80.7464
	29.5477	28.6396	34.062	73.653
	16.4282	33.8467	45.5723	36.4481
	23.7414	30.9322	37.9206	46.6864
	21.995	25.5594	28.2071	41.7677
	19.7982	26.8246	100.349	100.21
	20.3105	38.8063	30.8375	28.2629
	25.641	28.9464	31.3818	118.889
	28.4088	33.5893	34.6604	32.7306
	20.106	28.4684	59.0961	57.7517
	28.3499	32.6862	45.3883	71.5365
	24.6359	34.5179	34.2136	72.1677
	22.6619	35.5956	32.0747	48.7166
	23.8821	51.3076	53.8496	75.9438
	21.5837	26.8264	35.5902	32.9203
	22.9732	29.3261	31.0408	43.4064
	28.2203	26.1348	32.5407	47.9881
	20.6721	27.5251	42.3083	47.375
	24.7601	27.2078	42.5662	72.5268
	20.2909	28.4984	35.1531	57.8238
	21.553	30.5221	51.4253	38.1495
	21.8874	26.714	64.0267	46.9963
	20.0606	33.5868	42.5282	78.951
	27.0318	34.7992	40.1873	46.6498
	20.8712	29.79	47.5426	63.9006
	21.0446	36.6037	45.2026	64.6326
	44.9618	31.5644	57.0461	40.732
	16.2717	38.8354	32.1641	91.75
	24.2117	41.9498	56.3736	44.3268
	20.406	65.4037	33.8083	85.8186
	26.7329	34.0446	37.8906	28.2086
	22.146	49.6891	48.1962	23.9822
	20.7088	64.843	36.6756	37.1538
	19.6311	43.8761	52.0655	33.6797
	21.1397	44.3097	41.5949	53.0385
	21.6646	41.7178	46.7428	50.6995
	27.3856	34.0944	35.3327	43
	37.2225	34.5901	28.2084	32.7736
	18.432	43.551	39.2784	60.7806
	22.7666	40.8664	48.5793	55.9934
	19.3136	47.3665	130.764	37.3918
	23.0094	30.6436	94.7913	51.7357
	22.4197	37.1724	32.4759	50.0043
	30.5138	35.5902	38.4754	40.4561
	23.4902	36.3793	42.5296	50.2667
	23.8989	30.1024	94.6338	27.9405
	20.5532	30.111	49.8903	26.0851
	19.4337	64.2881	31.6302	69.1771
	23.7104	34.1495	30.925	72.4835
	22.2234	37.9128	31.5369	49.2883
	20.9863	42.4644	39.899	58.7378
	19.1475	32.0716	31.2735	49.2496
	21.7314	45.4045	36.4195	101.063
	27.0296	42.1605	87.581	48.1875
	25.2912	36.7441	55.9827	39.5846
	24.4469	36.7407	30.9026	60.498
	22.6059	34.6257	42.8304	68.1412
	25.7095	56.5231	33.1099	74.9269
	18.2016	54.5062	70.0952	69.9528
	17.9983	40.8141	53.1332	98.0681
	21.9201	46.2194	20.9969	106.642
	23.4273	36.3573	20.9928	60.2049
	21.564	34.8302	32.0642	54.3373
	21.1054	38.7737	59.0314	65.7998
	16.483	34.5891	20.9908	72.1132
	22.5043	37.303	24.3514	109.395
	21.4922	40.4046	28.572	69.5376
	23.1481	40.5442	41.3338	81.0327
	21.3721	38.974	24.3094	61.4605
	18.9844	94.575	30.8943	91.7675
	24	54.2814	46.6785	81.9933
	16.9488	42.6427	43.109	112.094
	17.0652	46.7866	45.0168	102.011
	25.2243	45.6887	32.1859	82.8307
	20.6211	36.1834	62.721	62.1881
	22.0211	30.5	33.3147	101.522
	18.4672	53.5438	48.5534	168.073
	22.784	91.3481	32.8928	73.9343
	24.553	45.4565	54.8264	76.76
	21.5256	37.5391	45.4479	96.7748
	32.0788	38.7732	31.2613	112.739
	21.2497	71.794	93.8178	71.2146
	19.7011	64.1583	46.5776	72.0564
	21.4374	70.5319	40.8597	84.7606
	20.792	68.2536	23.2111	28.9652
	22.7246	35.5362	52.9065	74.5336
	19.5	47.6825	58.7777	119.546
	16.9696	43.7323	39.4651	111.592
	15.7458	32.4157	61.9424	69.6108
	22.6651	36.5388	114.814	112.826
	24.4331	43.5512	45.8765	78.0485
	25.7188	54.3351	30.5286	102.306
	18.7557	50.0945	36.603	98.3162
	24.6313	94.2607	47.9968	107.628
	24.774	49.6131	28.8259	136.135
	17.8878	60.5682	51.5429	41.5383
	19.5716	48.4404	50.5168	45.6615
	18.9531	45.6992	24.5775	89.0559
	15.9334	41.5887	121.641	58.8529
	20.1295	31.2844	40.3218	72.6349
	28.4698	32.608	33.147	15.6299
	23.1626	36.1549	30.9923	88.0036
	16.524	113.48	50.6058	73.899
	20.477	51.4414	38.6193	45.124
	24.5056	39.5881	62.4812	24.1185
	18.51	46.4508	32.9142	61.6965
	15.1265	33.7049	47.6466	59.776
	17.3723	35.5689	39.1433	61.6395
	23.4325	32.8968	27.3965	16.3615
	20.6857	34.0522	33.8511	54.1511
	43.7264	116.778	39.9758	21.9736
	18.5634	32.645	25.0553	85.0079
	21.584	22.9052	57.4841	59.3873
	15.6499	49.7091	35.6218	30.9325
	19.9176	66.4522	47.9483	19.1817
	21.4836	46.4341	49.8182	57.9492
	20.2879	48.3735	44.6893	50.2051
	21.1123	39.3489	51.9884	70.4484
	19.9823	46.3168	35.2082	74.6743
	22.8518	66.5675	30.9686	36.998
	22.6845	47.884	69.4003	106.127
	20.0048	27.5846	38.2659	106.173
	19.9921	25.7055	38.0442	78.2578
	20.6104	30.16	34.8501	78.5867
	24.4503	42.7316	65.7003	83.9214
	16.9246	23.8851	75.7521	61.3164
	16.0858	33.7742	82.2071	110.253
	29.0317	28.8735	58.3246	107.571
	18.3361	38.218	48.8692	95.4634
	23.8185	45.2185	46.7049	60
	20.0275	28.9688	26.065	49.8014
	20.4407	48.9455	40.7873	78.8291
	18.4156	29.4896	51.2125	72.3958
	30.933	33.3406	42.1259	52.6067
	15.9733	22.9448	53.5437	81.1181
	32.6822	19.1886	66.417	44.1928
	34.3488	32.4823	58.8207	53.8016
	20.6079	54.8836	53.3668	86.0638
	21.7952	49.5779	40.7294	51.4528
	21.5412	30.8099	43.2135	47.4845
	22.0914	26.3273	46.8511	51.9094
	14.9911	29.7562	56.5288	28.3553
	13.2775	21.4649	25.9129	28.6647
	14.451	21.8935	52.8562	39.3713
	11.5433	14.8074	26.9229	41.6168
	11.743	11.8769	28.8727	37.7676
	16.1037	16.2382	31.9815	75.8683
	16.7735	22.9332	16.0535	39.5276
	21.2636	19.0607	39.6733	47.9348
	20.7352	18.9416	27.4384	21.0399
	20.0393	13.5771	27.6976	64.003
	28.3611	19.7942	54.4489	45.6431
	15.1974	12.4927	44.0823	30.3626
	15.6403	22.9529	37.3154	41.662
	19.8058	45.966	21.0105	31.7784
	20.7962	13.5549	26.8083	32.502
	12.369	13.1169	25.4419	25.6217
	16.9246	17.2542	35.3683	36.1739
	23.059	19.0586	57.1634	38.5807
	28.1438	15.8093	24.6874	32.2293
	18.4463	17.2959	34.3422	41.9195
	13.191	15.4057	22.6775	42.1898
	15.5372	46.3277	23.7414	25.8786
	14.7195	11.8433	31.3989	28.1831
	8.67829	15.4423	27.9677	31.6727
	10.2991	31.7025	30.3934	33.7313
	20.2807	18.6592	47.7377	37.3124
	25.5056	14.6659	19.6254	31.9971
	13.5178	20.0518	25.1181	34.3772
	14.2643	8.13793	38.3417	31.9218
	15.6614	17.2698	22.29	23.9499
	15.0969	19.6937	24.4687	31.0686
	9.49953	32.4301	30.2598	11.2097
	13.8695	37.2604	35.3734	25.335
	17.0736	18.5116	36.9402	36.821
	9.73564	9.4875	43.3629	33.6277
	11.6317	24.3413	17.8379	48.2969
	19.2366	14.3212	19.642	40.2814
	15.482	15.2363	27.0625	19.7764
	11.8978	14.7205	26.7149	33.5653
	16.978	12.7994	26.3365	41.9862
	15.9154	18.361	26.3258	21.8903
	15.2584	18.6069	20.8464	26.3426
	13.5469	28.9146	39.1441	20.8015
	16.7231	18.9138	18.846	20.9336
	16.8434	19.7538	28.2714	14.809
	14.6558	16.4055	22.1771	18.8168
	14.2083	17.3976	29.1386	39.8
	13.9447	33.187	21.2571	22.5311
	18.9667	15.6067	25.4329	28.4891
	15.0701	42.2468	34.979	36.9119
	10.0091	31.8032	45.1777	25.9295
	24.3809	20.0654	41.8447	33.4361
	22.8392	15.2855	34.7315	29.11
	12.6569	18.7815	37.8411	30.8979
	15.9851	19.2079	23.8801	38.119
	15.004	12.5723	33.8126	66.3244
	14.4237	18.2134	41.3023	24.8534
	18.0141	13.4461	26.6556	30.9788
	12.8209	17.5668	39.3152	43.3719
	17.9346	17.5703	55.6719	30.2074
	11.1678	15.296	29.8641	24.0808
	25.1447	34.6268	12.0286	25.328
	11.6662	16.0263	27.3654	26.6579
	19.0915	16.8281	28.1072	15.9333
	10.7147	25.6798	20.5243	72.5554
	19.7592	25.9077	14.2695	26.337
	12.7153	11.5175	23.1746	31.9405
	10.342	20.9532	54.3168	42.9954
	8.40404	11.1701	25.5387	32.9733
	18.4577	10.7045	76.6124	25.0927
	17.6728	15.096	26.4676	53.2064
	17.577	14.5645	21.704	46.0081
	21.2239	15	15.8234	43.1511
	16.652	10.8072	17.9356	55.4558
	12.15	9.05041	25.4776	61.9891
	13.5919	6.20789	19.5642	38.3489
	12.9017	9.65512	28.3812	56.9081
	9.3619	16.5926	28.6783	80.6759
	18.0705	14.0407	31.1353	64.5496
	10.3974	12.946	22.2743	50.4842
	17.5643	14.3544	24.5395	49.8573
	12.9393	11.4184	36.6972	38.6058
	15.8117	17.8406	33.1168	43.9029
	12.0731	11.3646	30.2451	47.1546
	12.9492	12.6047	31.6078	83.4967
	17.5645	13.0811	34.1309	49.4801
	20.2667	11.4462	40.06	31.8813
	9.51233	10.7285	29.2105	52.1669
	19.9443	15.3161	24.8164	29.7147
	20.4942	12.0722	23.6461	32.7121
	16.7771	21.2677	21.1275	37.6793
	12.3483	14.2232	32.5169	43.5754
	16.4655	11.0175	35.013	38.0331
	16.1987	13.0909	36.5683	32.5397
	13.7368	13.508	20.6833	38.0258
	12.5039	14.6194	19.4913	33.5686
	16.6866	14.8292	15.7033	36.0479
	9.89871	18.1507	23.0789	37.1972
	12.0829	9.51098	40.5127	39.3483
	10.6261	28.1053	23.3692	29.9937
	16.4232	27.3677	34.0119	32.5528
	11.1685	33.802	18.439	31.9104
	9.21329	18.6233	19.6941	36.3931
	10.9477	18.8384	24.9096	43.6036
	12.9749	49.3248	26.4864	30.773
	16.7203	18.1921	18.0924	34.255
	15.7806	26.0281	20.5315	66.1866
	18.3947	20.3165	40.3377	27.2873
	12.4661	21.0579	23.7207	21.1998
	16.1137	16.9197	24.4886	39.5672
	16.0024	31.2589	28.4067	40.6138
	15.9281	24.0511	69.4945	46.2883
	4.81109	11.5615	54.5447	37.4273
	11.5969	14.0925	39.6855	41.0936
	13.6145	17.4756	24.4449	58.8594
	15.1822	21.5221	23.9314	37.0455
	15.1387	12.3166	32.1573	38.2134
	17.3804	15.5427	47.0743	38.8472
	11.2659	16.8211	23.0808	56.7281
	11.6995	17.2097	16.3303	57.3909
	12.4867	21.0155	51.288	44.1162
	13.83	16.8048	52.3889	45.0949
	21.896	15.7301	14.0516	42.4662
	15.5763	11.2989	18.8293	45.354
	13.1502	30.4061	14.6166	47.4067
	18.1746	13.7854	18.2924	46.8234
	11.2931	13.7872	27.323	28.544
	15.4942	26.3883	14.1102	45.4909
	13.512	14.9934	14.4234	49.3342
	6.70338	19.1132	18.2456	60.0061
	9.59049	15.3544	17.6526	41.077
	13.5774	15.2224	14.4313	46.9571
	9.96748	24.9263	11.7917	37.4194
	10.0815	17.6246	26.3312	28.0393
	16.1355	13.006	38.4512	39.162
	15.4173	12.8265	12.3135	56.8318
	24.5941	11.5407	12.9326	58.9378
	13.6476	33.9531	19.5363	35.9848
	12.0297	10.6563	32.7026	25.0698
	10.5207	19.971	27.588	20.9791
	5.65742	17.7183	23.8041	17.1152
	16.2292	28.0102	29.1996	35.0947
	16.8492	20.9348	25.6791	19.2185
	12.7791	18.1919	23.3227	22.1353
	16.0743	36.8208	22.7519	27.76
	14.9275	33.698	13.8215	26.6782
	19.0481	14.3169	23.235	28.0622
	8.43807	31.6315	14.2992	33.909
	7.81589	16.0743	13.6438	38.3213
	10.4937	17.7492	10.214	41.729
	14.0447	34.9288	41.3662	43.584
	18.7897	32.533	41.3852	43.9202
	11.1532	21.4945	83.333	33.416
	13.7311	16.3359	27.4692	42.5218
	16.828	11.251	19.0371	31.8906
	13.711	15.676	36.334	60.5917
	13.5823	13.2152	22.8864	30.2978
	14.0576	15.1508	17.4468	34.5428
	14.9908	25.3817	20.0631	28.5966
	14.3302	30.7826	13.199	42.9869
	13.7926	18.153	20.3342	33.4148
	6.96812	21.6334	15.3246	49.2822
	11.8029	16.0941	32.701	48.8263
	10.6558	21.1521	27.1538	47.8923
	18.3314	12.8734	25.6217	46.3134
	12.2358	11.4821	27.6635	26.3361
	9.91989	28.8182	32.3804	43.3197
	14.0422	11.8563	23.7001	27.8039
	16.3193	29.4097	45.1246	37.3723
	11.5521	26.4441	27.7227	36.1718
	16.7258	32.0573	28.7507	26.2838
	15.3045	26.2477	16.7924	29.8445
	15.0607	23.8914	16.9398	37.9916
	12.1671	13.9275	18.6171	31.7149
	16.6409	11.955	19.754	33.9883
	25	18.0413	32.8402	23.8906
	11.1167	11.9823	13.7333	21.2321
	12.323	13.2689	31.9712	22.7817
	15.4901	41.5029	15.618	17.1075
	22.4187	24.4993	34.0036	25.0802
	17.1631	16.5437	28.3175	28.708
	11.003	17.5508	21.4465	31.2242
	13.2851	22.3657	30.0494	36.6532
	12.6633	15.8433	22.3552	35.2669
	5.82508	31.5916	20.7298	32.593
	10.0023	47.3074	16.3163	44.7255
	33.1646	21.4264	15.4367	35.4574
	13.5763	18.1448	14.1997	42.0597
	23.6141	13.0499	20.2594	17.401
	20.9208	13.6695	18.2273	42.4178
	8.4126	40.2649	25.3897	36.8193
	13.5036	15.8123	17.2319	39.4674
	15.8764	13.724	12.9471	43.6178
	17.8902	13.5504	13.3315	32.9873
	11.8754	13.9102	13.8977	27.8841
	9.3087	14.3931	17.8277	27.0095
	14.865	30.1634	13.7879	35.8032
	21.3704	16.9357	19.4431	32.5864
	27.6788	18.2882	19.651	32.7533
	16.5135	18.1479	28.1185	39.2661
	10.4145	14.3885	14.8272	38.9972
	9.78269	12.3302	13.5808	26.0263
	22.0984	12.2389	19.8502	41.209
	20.226	13.4839	22.8491	34.9475
	10.337	18.0081	13.3143	50.1281
	15.9225	17.6455	17.8564	45.1793
	15.3273	27.2209	14.8106	26.0224
	15.132	21.5482	13.0838	27.8104
	16.9213	16.8353	17.3375	18.0236
	16.8302	12.9463	31.3942	37.6882
	11.5078	11.2763	22.6913	37.34
	20.4429	18.4384	14.6693	33.0093
	17.0524	13.7055	19.0019	37.277
	12.3927	18.9761	15.5901	19.545
	12.9547	20.3616	26.6998	20.2635
	15.3791	11.6906	12.3557	34.9167
	16.7838	28.3341	10.263	27.6261
	13.1807	19.4476	11.6549	42.6234
	13.5095	12.7739	26.872	35.7636
	21.507	27.9231	18.2583	30.8882
	25.4063	21.4464	11.8976	43.1418
	12.875	15.5759	15.6038	45.416
	14.2911	16.9259	25.1427	39.0888
	19.8668	28.0771	41.2988	34.739
	15.9052	15.6791	11.4794	46.6512
	17.5512	14.4942	16.4805	48.1481
	18.7601	26.8977	13.0363	35.2095
	19.926	14.0083	12.7784	38.4087
	17.2894	13.6465	13.6548	74
	13.6049	21.6422	18.5819	56.9115
	12.3725	27.5245	14.3389	30.9613
	10.5508	16.0362	34.3574	32.6145
	13.2616	16.2448	9.56991	34.2808
	8.12857	21.7738	17.3783	23.8896
	8.93435	23.0439	14.0473	24.5415
	11.0259	22.1749	26.2279	34.1212
	9.46596	14.5644	14.4671	39.0891
	18.6221	15.6648	14.9674	28.5215
	18.7826	25.1154	18.7668	18.7417
	19.4015	20.7824	29.0021	20.7394
	12.1514	12.3303	19.0425	44.7737
	14.12	17.1012	14.637	34.3929
	12.418	13.7258	25.1922	35.3825
	28.579	19.1148	18.4074	50.0013
	30.0505	19.9039	25.4363	53.8688
	20.191	17.6308	18.7377	40.6265
	22.9658	17.7431	23.146	26.803
	24.0844	26.2404	19.4813	46.6156
	11.594	26.0129	18.4273	57.4711
	12.4604	20.3791	27.911	48.0652
	25.9691	16.3128	14.2554	36.9105
	21.8178	28.7828	28.4475	36.0077
	15.0741	21.9019	14.0542	38.6172
	9.12574	22.1256	18.6557	49.2318
	13.2527	29.808	29.4323	44.7222
	11.2665	8.92003	13.0597	68.0794
	11.1093	8.9	17.5196	45.7928
	16.9614	18.8117	15.0376	63.2139
	18.3864	12.049	58.5282	57.3198
	12.0617	15.9876	21.6023	72.0924
	15.7753	17.085	12.7433	48.6483
	13.6995	11.6703	20.5788	45.3178
	15.0203	14.9021	22.8483	17.6945
	19.6477	10.4047	20.2823	34.6557
	16.2262	11.0571	18.3442	30.0963
	20.311	12.4005	15.2768	36.9943
	14.0142	14.1063	18.5736	35.416
	23.4464	9.4575	18.6281	39.9105
	14.3946	10.7437	15.8596	43.4954
	18.9819	11.1153	11.2384	34.5766
	20.3453	8.85185	15.2186	48.3239
	18.5997	8.80721	14.5168	48.1702
	16.0522	14.805	12.7033	49.4741
	27.5082	10.8354	13.2382	32.9383
	13.1667	9.57747	15.63	53.8736
	11.8868	18.0939	21.0761	40.1157
	18.188	19.0531	21.4222	51.4598
	14.5826	22.1881	14.6475	67.1304
	21.9971	10.6335	61.3422	34.5696
	20.0886	15.0715	19.1688	35.6449
	21.9567	4.99852	17.7671	34.6326
	18.3422	9.5298	19.7063	49.5329
	20.3521	20.5318	17.3805	50.2502
	20.3225	19.2855	14.5096	65.3388
	19.6237	18.5515	15.3167	69.7541
	20.8872	6.19008	25.6842	60.3446
	23.4735	18.9072	34.2577	52.4605
	21.5266	14.931	25.5592	29.9502
	21.2587	20.8206	30.5562	28.1933
	23.5593	9.13579	16.3459	50.885
	21.9259	15.2318	18.4697	22.5012
	19.5505	8.40054	15.2053	36.3305
	18.9779	8.55965	14.344	26.3696
	27.6425	12.4339	15.1893	27.7773
	17.6853	6.3634	15.376	51.1628
	30.533	14.9306	20.3965	29.109
	19.71	20.7096	11.7933	51.2281
	24.2142	13.1649	15.042	33.8661
	21.2188	39.8939	19.1948	41.8026
	15.4761	8.93232	17.009	23.75
	27.0366	8.37711	18.8982	33.5622
	21.1344	7.52279	20.5547	29.5779
	44.6454	9.36336	24.2411	49.9036
	25.4774	13.6785	29.3358	56.5899
	24.7736	7.31398	36.0511	38.5107
	14.2047	35.9018	9.26063	30.7066
	20.3301	25.2964	11.9971	19.4423
	24.9186	21.5327	46.118	28.1938
	20.1165	23.2374	19.4765	44.0978
	32.6899	9.39137	28.3413	45.0704
	23.342	9.02249	16.9791	56.1533
	24.5362	9.19236	16.5506	33.3743
	27.5288	19.1788	18.2404	69.1599
	19.4068	32.4255	15.5376	49.754
	17.9119	4.97778	24.5066	34.0048
	17.5383	15.1322	29.8473	22.105
	14.7554	12.742	21.6221	22.6888
	26.0446	14.1112	19.0779	43.3467
	15.5931	10.5808	24.72	46.9756
	14.2419	9.27077	8.61584	39.1914
	11.2066	14.7093	13.9614	79.8469
	17.8049	7.19562	26.6746	49.5793
	12.9127	18.0066	18.2837	48.5903
	19.2812	8.90463	13.0173	64.4348
	13.6507	33.59	16.2803	70.4288
	19.2436	11.3102	33.0896	55.6522
	21.7809	15.3936	27.0082	56.2539
	17.6898	9.4832	12.9761	52.3693
	20.592	32.0208	15.313	39.8733
	20.0152	17.5123	20.521	52.1768
	12.6322	13.2566	10.2727	51.3387
	18.1647	12.1254	11.6004	46.9226
	18.3453	11.7164	34.3317	41.9001
	11.6807	22.2704	21.0271	44.2775
	31.5365	13.2637	21.7201	42.574
	27.3099	9.51985	28.2599	31.4162
	22.3888	8.66096	51.2744	45.0499
	18.5191	9.4333	17.5196	31.4071
	13.0786	8.82004	18.9585	38.6437
	33.902	28.7883	30.4752	50.6614
	19.9831	8.00656	12.337	43.1353
	11.1135	7.55556	27.3333	55.8623
	15.4232	7.75877	15.6381	44.4849
	18.1146	7.97823	17.0695	51.4695
	15.9938	9.43578	18.0694	31.359
	11.7275	7.46547	12.914	51.1025
	15.6229	16.4551	17.6305	61.5151
	20.4958	12.9149	17.3166	60.3629
	15.0476	10.6067	17.3779	53.8838
	21.067	8.73569	18.702	54.2026
	15.0691	9.84325	17.957	58.9709
	14.7995	11.9892	21.6287	78.7704
	13.9381	12.339	13.5457	59.5449
	17.3143	11.5053	20.6829	37.768
	20.1639	14.5673	24.0333	72.4908
	15.1854	10.549	19.9286	84.8684
	22.2665	30.6289	21.8812	78.7336
	17.9959	10.7806	30.5594	66.0645
	10.5465	12.6921	14.0978	60.7094
	11.1911	13.7347	28.5361	58.9903
	31.1762	14.9483	18.2306	50.0396
	17.077	10.9573	25.3344	49.3495
	13.1114	12.4543	49.9022	54.8749
	18.9381	10.4906	28.9346	47.6847
	21.8154	14.5701	19.2222	49.9068
	25.2091	8.79546	41.5161	47.093
	11.2428	11.8047	40.0584	56.42
	12.7873	10.2816	30.0359	46.7322
	18.6048	11.395	24.658	45.826
	19.3811	8.20071	28.4009	74.583
	15.2194	10.4535	15.9639	79.841
	14.0598	9.18741	17.8107	51.4676
	17.5807	8.61104	25.498	39.076
	13.3871	8.5107	23.3209	72.3606
	12.143	11.7194	29.3313	54.9163
	12.2121	9.65142	22.1204	31.1904
	17.5368	12.4472	22.343	49.75
	12.6846	10.1456	28.5963	53.2253
	19.4125	12.8185	23.5535	75.975
	14.7036	10.1784	33.3522	50.1734
	14.1554	12.0115	29.2788	56.6756
	17.6584	10.0905	40.2229	45.3787
	10.3956	7.66846	19.599	50.2667
	15.6429	13.4278	16.7352	45.0155
	23.9598	9.34948	22.0315	58.405
	12.3807	13.9883	13.1287	59.7642
	20.2516	31.0549	12.2065	64.2983
	23.3983	10.1387	60.7492	19.9078
	14.9334	10.1176	52.0488	34.4498
	17.079	8.40475	26.3208	51.0258
	24.4359	12.7047	15.1238	28.1975
	11.6578	9.55719	16.1869	31.8935
	23.3069	9.23721	18.7798	37.367
	13.3505	6.47862	14.7643	32.4591
	15.6837	10.3356	14.6272	36.8138
	14.2493	11.5428	33.4329	54.8304
	14.2306	14.5	32.4218	35.9896
	9.90417	14.8799	41.6179	75.146
	23.9909	36.7592	27.7072	56.0657
	9.33715	17.8087	30.987	7.77086
	14.1986	12.2113	24.6116	40.0092
	23.0548	15.5861	19.4903	37.9121
	12.9662	13.8637	31.5364	24.7133
	17.6786	13.3333	18.2168	54.069
	15.6213	16.8671	11.4234	47.8687
	13.8212	16.7894	12.6273	33.1521
	16.6232	9.24837	13.0425	28.7638
	28.0124	10.2469	15.9394	47.7063
	17.2926	7.01422	18.0711	46.893
	22.3221	11.6498	16.3378	59.906
	21.4852	11.9955	23.3741	49.3628
	28.718	8.36694	31.4056	29.1047
	32.5	11.1899	25.3627	54.7822
	18.6135	13.0831	27.2939	41.6103
	21.5662	8.96501	9.05985	33.4783
	17.8393	11.6413	25.3343	49.8344
	16.7203	9.53177	14.2193	40.8266
	19.6924	9.68897	18.8563	25.064
	21.2664	11.3785	20.7377	46.2391
	30.5428	13.842	27.926	29.8593
	27.1961	13.2447	12.5591	25.8702
	22.1035	9.45266	9	26.0112
	23.167	9.67345	19.4782	22.9127
	26.7663	8.88585	32.3803	28.4333
	13.243	22.3574	25.2053	32.8986
	28.4124	9.35988	21.1084	24.331
	23.5033	13.6875	21.0727	29.9942
	33.4684	14.4689	23.8162	54.8897
	18.1225	11.9387	25.1462	26.5932
	9.53083	12.6778	19.9262	44.5174
	12.8172	9.9429	21.798	39.0042
	17.9433	7.69296	16.6215	37.161
	18.0357	8.07561	11.382	52.5356
	14.9947	10.7831	13.9554	33.211
	18.8775	14.0081	13.7969	20.8638
	17.2894	26.5721	34.2882	39.232
	15.3181	10.5432	15.8696	37.2053
	14.0968	8.66423	19.3917	25.4192
	18.4327	9.26537	12.0535	42.7411
	22.6456	12.8554	22.0855	30.8653
	19.5619	11.267	20.5928	40.5157
	19.1551	10.4763	13.0662	37.7087
	21.0027	15.0628	23.685	37.4609
	15.0178	9.58643	20.1615	46.6251
	14.0895	9.43885	14.0412	23.7269
	25.8233	11.2837	29.5878	35.0446
	23.4763	10.7414	65.8716	43.4373
	31.4398	12.2994	20.2661	39.5621
	8.90522	9.71634	40.6275	87.5072
	14.7132	9.60279	25.282	50.4174
	15.1347	13.029	27.2803	72.1016
	13.8328	8.95153	25.9502	85.1955
	26.1921	9.96587	19.5031	48.8838
	25.5263	10.0126	13.5267	55.5052
	12.8851	17.7143	19.5414	74.3812
	18.9245	9.09152	12.6453	45.9761
	41.4809	9.79332	9.12077	32.1318
	13.5121	9.76361	11.738	41.3526
	30.0368	7.77799	11.4191	60.8707
	14.4357	11.3513	9.54025	51.6404
	20.1896	8.34399	22.7157	29.6498
	26.3038	9.78723	15.465	45.8277
	25.077	13.1862	13.6066	49.9514
	19.1039	11.6729	23.4138	24.6129
	19.0421	8.52357	14	33.2221
	28.7392	12.4308	16.924	30.3276
	17.2076	8.5327	12.8178	27.1638
	16.5556	8.51885	16.0918	46.2671
	12.5267	9.15478	18.6007	42.6217
	15.2284	8.45556	19.4441	48.1461
	7.33333	18.9617	9.90175	31.1804
	7.44357	19.485	12.3917	57.7631
	15.2616	9.98846	19.2679	74.3898
	13.1964	9.57521	15.436	67.5377
	17.9131	17.5969	41.6555	39.8438
	11.1846	11.8333	39.3026	44.1845
	14.9718	10.6623	33.23	66.7106
	14.1458	11.1093	22.1691	63.7947
	10.1466	17.8865	23.9188	61.5519
	10.9605	10.4248	15.1619	41.466
	14.199	14.7281	19.5381	39.8321
	10.2675	13.4553	12.6432	13.7858
	21.963	7.38744	18.8532	6.70444
	10.9302	11.0266	12.9597	72.6312
	11.3573	10.4096	13.6975	35.1134
	15.154	15.337	29.1727	36.1899
	11.2588	10.6844	28.0498	30.8713
	9.13546	8.63802	25.9844	32.7179
	19.4409	11.4008	20.1592	34.7202
	11.4344	16.6827	18.2731	36.7887
	11.4834	11.9963	41.9814	34.8588
	13.4544	10.085	24.1422	25.2883
	32.7661	10.8793	18.1941	58.3816
	16.804	10.4566	19.2244	50.4504
	19.7653	11.8542	22.976	52.8818
	31.0254	10.0104	22.8754	40.2862
	19.3042	10.3831	53.8937	62.8564
	12.4977	8.89836	21.9906	61.8694
	21.8488	7.85355	36.4203	47.3103
	16.2319	8.41419	24.5902	52.7488
	13.7214	10.1433	48.3939	49.8173
	16.2942	8.75993	29.126	52.8183
	23.72	14.9972	27.179	33.4966
	19.3615	12.9104	39.1149	53.0607
	18.2342	18.1825	20.9039	39.3715
	12.1931	7.36527	23.9193	45.6957
	18.0868	19.2811	17.532	67.5784
	15.0529	8.79549	17.2468	64.4802
	12.2916	9.30848	20.9124	70.1142
	15.1488	9.82328	14.9782	60.0707
	12.2725	8.20895	34.8154	46.9632
	11.3411	15.2351	26.7395	50.1072
	24.4637	9.44182	18.6764	60.0484
	14.7814	15.5419	13.2538	54.4792
	11.4831	9.48916	12.3037	31.0327
	12.6081	9.81437	15.555	47.6519
	16.3808	9.1378	12.6313	50.5546
	17.5175	10.642	9.92308	36.6293
	17.2448	10.2535	8.46023	46.4393
	11.306	11.3342	12.6624	54.922
	9.02632	10.1974	22.3399	49.5318
	14.9415	9.77228	38.8355	37.1846
	18.4345	13.3313	17.3622	30.7402
	13.2658	10.025	11.042	63.8648
	12.6628	18.0553	16.189	27.1629
	14.7449	10.6071	12.6962	66.1009
	14.7422	11.9967	12.1344	40.5329
	10.3922	12.0917	11.9879	51.4027
	13.2594	10.3485	7.14485	37.8939
	18.8512	9.33427	17.0816	29.052
	14.5673	7.08527	13.6127	26.7851
	7.34234	11.8801	7.33791	45.816
	9.34151	12.0644	9.88581	44.9576
	44.2114	11.5028	6.99516	37.3608
	16.175	11.989	8.70086	25.9604
	10.9941	14.1985	18.1293	30.8063
	11.985	11.7059	13.7803	30.3358
	9.74324	8.48507	13.1757	38.2944
	10.5967	14.4778	14.3369	19.0548
	9.91896	14.0877	12.9006	39.8896
	7.04468	9.96519	14.1138	30.7623
	17.587	11.4502	9.8741	42.8451
	14.8938	19.2056	11.7144	39.0174
	9.88485	9.77689	11.4436	37.8405
	14.1317	11.5345	14.3659	32.7635
	13.3083	9.47436	17.0901	27.7225
	12.9729	13.5849	10.2367	16.7922
	28.1649	13.5433	14.0878	39.2594
	10.5845	16.5617	15.5324	28.6684
	24.3881	14.9951	10.5157	34.801
	10.3721	16.2954	21.3734	19.8491
	5.82182	8.43991	17.627	30.595
	12.005	7.23211	11.0842	29.8783
	6.95147	7.89073	9.77988	39.7104
	8.70935	8.07128	12.4798	26.0485
	6.72189	16.1497	18	39.1555
	7.28033	16.0162	11.4416	29.506
	11.067	14.0571	13.4068	6.4
	10.3729	9.47059	20.2549	54.4624
	14.7632	12.0124	7.71676	38.4784
	11.8732	9.56958	13.4325	42.2176
	9.66086	8.8069	16.4	33.5095
	23.8386	10.3157	10.768	26.4412
	19.3759	8.78282	10.5374	16.9372
	11.5751	11.5537	11.6283	50.8483
	10.2451	13.6054	16.6218	29.7632
	13.7815	11.8414	22.8562	29.985
	12.5997	7.97074	16.0239	47.2992
	16.2414	5.89249	11.2168	34.589
	13.5476	7.03788	20.3798	42.8279
	15.1991	8.93468	15.3651	41.0825
	12.0649	9.01191	11.1038	49.2909
	16.431	13.3477	6.43179	53.1049
	15.9547	10.7789	6.86387	28.9886
	18.6079	10.15	8.2024	32.8469
	15.1423	7.77832	16.9905	35.8362
	13.3772	22.6358	9.1423	38.1192
	13.5995	9.83875	7.56098	36.5706
	15.1679	5.59475	6.92686	35.8839
	20.4135	10.3936	12.6323	34.1235
	10.4541	9.19526	5.35919	28.1767
	15.7846	6.73773	6.33808	30.2111
	16.0288	10.7773	9.14507	36.0361
	20.1227	7.80013	8.87759	24.1466
	10.6171	6.46214	12.8864	49.5613
	16.7385	10.4272	6.23077	20.8811
	10.6344	8.27564	7.91941	40.0935
	19.9498	8.62459	8.10246	44.5556
	35.162	10.6768	6.12859	28.3581
	11.444	7.15308	10.8141	54.0583
	13.0084	8.24262	7.97121	30.0399
	15.1526	4.11696	22.4978	23.8274
	7.69071	8.38973	20.7673	24.8059
	14.6656	9.09802	10.8103	30.5023
	13.2849	6.10914	9.48485	29.7875
	15.5697	8.29511	6.21352	35.9081
	8.97368	10.9981	9.43092	47.5973
	26.632	6.45383	12.1321	41.7794
	13.6639	13.441	7.17967	26.9099
	13.9493	10.9887	7.89168	33.681
	12.2399	9.69885	8.50959	31.533
	18.7595	11.1954	11.6167	39.222
	36.4911	7.40343	12.4169	55.1009
	16.2128	15.5868	5.35058	41.6146
	7.84761	12.1048	7.24717	55.3954
	13.888	9.07619	22.0659	33.1345
	14.718	5.92891	11.4611	42.6584
	11.9368	9.83139	5.07496	57.8994
	19.3333	6.92803	7.8502	34.3908
	11.3832	9.81879	10.3571	28.8725
	9.32571	6.67713	9.77652	30.5104
	13.3969	6.37471	8.89351	36.3895
	12.1025	7.3025	11.0743	38.5695
	10.6193	10.0337	6.77294	29.6044
	10.2003	14.1022	12.1689	35.2441
	8.52726	9.22565	6.82961	30.0405
	10.3593	7.43406	10.0413	54.4363
	11.7727	5.93795	11.1868	43.4509
	11.5361	12.0215	10.405	22.073
	8.78587	5.30081	8.70358	27.8398
	5.62425	14.0029	7.3528	31.7993
	15.0213	7.37166	8.69736	33.4396
	9.9457	7.05757	13.8087	48.8512
	9.07066	17.297	14.1944	37.4068
	9.96463	11.1405	7.44562	55.2234
	12.1908	16.5988	9.71131	33.599
	10.7955	10.6212	8.73269	39.0075
	7.37401	18.6525	10.2716	27.1897
	10.1619	7.45498	9.17031	40.9157
	21.7293	7.11529	8.46741	39.5926
	20.402	11.4667	12.2973	25.5101
	13.358	12.3097	14.7757	31.4203
	10.6048	5.13215	6.55385	49.4728
	16.6142	12.2602	7.53125	27.9712
	22.0204	21.9887	5.35423	27.3172
	9.45859	11.4658	6.08543	38.0747
	6.648	6.51251	6.24441	58.4767
	11.1543	12.244	7.83793	38.5453
	14.7642	8.38712	8.19718	44.5337
	11.9	19.2086	7.08703	43.75
	22.1581	12.2443	6.91259	38.5752
	12.1775	10.5446	6.04558	49.1897
	11.6181	12.7686	6.67961	36.9988
	16.1246	10.8661	7.7717	55.0017
	12.1235	11.1427	7.08383	49.9336
	12.2986	6.34328	6.19184	28.016
	24.4176	7.15024	6.48393	43.8651
	18.8257	8.37115	5.15631	37.4717
	19.7398	16.4642	5.7296	44.2143
	6.16071	8.33827	10.3943	29.191
	9.71385	14.9044	15.1074	28.3386
	13.1146	7.62458	7.051	34.6287
	10.0828	9.21374	7.87011	32.9462
	15.0844	7.11516	4.60113	24.3525
	11.8605	9.40498	10.3448	45.9662
	24.7107	7.40291	9.56589	32.0917
	13.4686	10.3946	21.4733	31.2085
	24.6318	6.47317	5.56007	32.7781
	8.61736	9.15115	15.7206	31.9943
	12.4229	11.1831	9.76276	31.469
	10.2954	13.7392	7.95134	40.7145
	12.0231	8.17077	11.7641	28.5128
	14.5118	5.63682	19.9058	38.4079
	17.4463	7.97627	7.79675	33.9318
	10.4019	6.90465	6.68475	40.8017
	9.31611	7.19468	7.21031	27.0126
	13.9633	8.39094	9.26483	50.9447
	24.4975	6.66203	12.0456	38.9882
	11.2158	9.51001	11.3372	25.5224
	18.0452	14.148	12.533	45.1767
	12.655	11.9154	11.159	23.7911
	34.1571	12.0374	7.88783	31.4591
	13.0389	8.77536	10.823	43.0389
	18.8375	10.6319	8.4862	28.8988
	20.6506	7.16822	6.57562	43.0323
	12.9953	7.79178	7.63556	35.6829
	14.0281	20.9181	5.37982	37.0094
	16.0496	17.9364	8.19247	31.4088
	9.42996	16.6768	9.5524	31.2598
	17.2791	17.9251	10.7922	36.812
	14.5721	17.8066	7.07576	40.1085
	22.9058	13.3396	6.65269	41.0985
	11.8594	15.4122	8.26027	33.4917
	12.6914	15.7449	6.49521	28.0467
	8.35932	11.417	21.4062	21.1029
	14.3754	9.19903	5.81261	38.804
	18.5492	7.20386	7.54809	38.6695
	14.1912	40.9894	13.0082	39.809
	25.18	29.0423	16.8083	47.0992
	12.811	21.2534	16.8902	28.25
	12.8169	12.9725	10.5289	20.9128
	11.341	8.9449	18.4226	27.8922
	19.645	12.7416	24.1876	34.9366
	25.787	14.8956	7.21159	36.8264
	16.5165	10.131	9.49822	38.6073
	13.5452	8.7562	9.68129	44.9938
	43.4185	11.3072	8.56989	39.5233
	15.3645	9.9163	5.81316	35.4417
	10.3604	7.39634	10.0364	35.3693
	18.3481	10.4889	4.47682	32.0436
	10.1044	7.41952	9.35565	34.7137
	12.0114	7.53138	8.94118	37.1213
	15.2559	9.50599	10.1833	34.9398
	15.7174	13.2488	9.11983	38.5686
	15.6852	10.6044	16.9204	28.1747
	10.4897	6.30842	6.98932	35.4202
	15.987	8.16416	6.57115	64.6453
	14.9439	7.31662	6.41477	58.6284
	17.9416	7.48259	12.2006	25.3504
	15.8263	10.4299	7.05263	35.8279
	17.662	9.48639	8.41346	31.3981
	13.7996	13.803	12.1946	38.4358
	12.967	14.4168	5.53801	31.4177
	12.5854	12.0018	7.51852	38.0087
	33.9986	19.6911	8.63127	40.1976
	10.5821	11.3782	16.8489	35.3543
	14.922	19.4106	9.57107	26.9524
	16.7157	7.88973	13.5853	28.3044
	17.5076	14.767	14.6116	68.3513
	25.0743	12.6	11.8523	53.1916
	13.4166	10.8094	12.8006	25.261
	10.7524	10.9351	9.91679	28.528
	16.8013	26.0997	14.6955	29.576
	11.8059	10.256	10.9952	33.4563
	8.17167	11.6401	18.2998	38.3041
	22.158	7.84633	9.51464	36.9328
	12.9808	15.5313	18.5041	40.5049
	11.9805	6.35871	17.4165	36.0908
	12.2256	8.51445	13.5966	55.5397
	24.6702	7.04103	20.5324	27.1887
	9.55373	7.90336	9.64688	32.6
	15.0089	27.2957	23.6414	28.7449
	8.01269	19.4064	19.8619	29.3847
	12.803	9.79394	8.27953	53.6231
	21.8985	7.40807	23.4959	54.9067
	23.3222	16.8735	11.6386	37.8062
	21.5092	16.0452	17.6413	44.2563
	13.2201	12.221	11.6905	32.9599
	14.2565	17.2767	8.2091	34.0834
	19.3758	11.5318	9.75937	66.5524
	8.63147	10.2083	14.2754	31.0825
	18.5724	8.48344	29.3155	45.691
	19.707	7.2452	10.8277	43.4103
	14.3866	7.72745	17.1988	39.8267
	13.4124	9.00671	10.9856	35.2585
	15.0047	9.89302	8.02195	42.8489
	22.8691	6.82847	14.7223	36.6772
	24.0196	7.00399	14.0783	30.7088
	21.8123	8.28443	9.28789	21.4716
	13.4002	8.0167	8.79039	35.824
	16.4472	11.0667	5.47915	33.0358
	10.0524	13.0603	10.6252	22.4613
	19.5382	8.01674	10.8225	37.6679
	11.8691	13.0704	5.43564	44.1906
	16.3513	7.17077	8.5789	26.1273
	14.2869	12.5761	11.3952	46.8909
	18.1701	10.0462	11.6717	30.6068
	25.2473	13.7626	29.9111	41.8873
	21.3869	10.8205	8.34908	37.027
	15.9163	7.3345	7.84906	40.5652
	12.7987	10.0461	11.1779	30.69
	16.6978	6.33092	5.8558	33.6018
	25.1578	9.20674	9.59102	48.3107
	24.0454	7.13292	8.77017	38.5348
	16.913	11.7904	14.4475	40.455
	12.8874	9.27977	9.1796	40.85
	14.3498	6.94223	13.8097	46.8701
	19.4528	13.1926	36.14	42.7694
	9.58671	10.7776	29.9581	47.9485
	15.5168	10.2112	17.033	41.8155
	14.8611	10.0542	27.7698	26.9135
	14.1848	15.5816	13.2454	40.8683
	9.67308	11.2901	17.0739	47.4081
	12.3612	10.4775	12.0192	27.8605
	19.4669	7.02067	16.219	51.7493
	11.4987	8.52564	13.7752	46.5725
	22.3858	13.4391	29.3131	35.75
	16.9191	8.49027	8.72468	51.6814
	39.8728	9.69844	13.6699	37.7251
	15.1972	11.727	14.5421	47.7124
	17.011	9.09048	7.84964	27.0946
	19.7463	9.02682	12.7248	55.7778
	12.3014	22.117	18.6309	40.0422
	14.8131	9.84962	10.2809	53.6532
	12.5572	10.2595	16.0615	50.8499
	11.4306	9.85057	10.7619	40.4931
	15.0826	9.38177	14.0156	37.8584
	19.896	16.7491	11.5761	56.4329
	13.9849	17.4764	18.6977	37.6711
	17.0466	12.0913	22.0243	25.1504
	16.6735	14.4146	16.1814	29.0555
	14.8506	7.41098	14.4686	65.9676
	13.7343	8.40748	16.3168	35.4843
	16.2734	7.37318	5.12609	37.9394
	14.6291	11.0032	12.1028	28.6028
	22.3411	6.73771	6.45455	51.047
	12.9198	7.43036	5.02265	39.6918
	22.5193	6.4901	8.31355	56.703
	21.9984	7.00808	9.51703	37.4618
	14.5515	8.15376	7.67738	48.5016
	27.0188	8.11929	6.86735	48.4746
	9.7693	13.4422	6.97009	67.276
	11.8802	10.593	7.42131	49.1847
	19.6673	7.33076	9.55305	57.4388
	7.26217	18.7149	8.55293	47.7631
	17.3432	8.9851	17.0761	59.0375
	12.6753	10.4983	14.3438	24.9041
	19.6661	9.75645	18.7589	69.0259
	15.7439	8.78014	9.87864	43.0873
	24.4761	10.4207	17.6512	47.1843
	19.9127	10.2087	6.95687	40.1778
	26.8191	21.8077	9.42813	64.6332
	19.7108	7.67934	7.89955	40.6503
	18.7261	13.9237	8.21771	22.1412
	21.9033	12.0853	8.4837	38.7676
	27.5698	30.515	10.0876	48.3682
	19.8831	10.1462	7.10999	53.8377
	19.3837	9.62985	6.33814	32.9926
	16.7408	18.6629	5.76635	34.2124
	18.0607	5.71022	12.9481	50.9602
	14.4807	9.08896	24.6327	62.3618
	22.1834	8.44389	24.6276	25.8006
	27.5119	8.78543	9.24701	39.5802
	29.329	7.4434	28.2568	41.633
	23.543	5.04034	12.8394	57.9219
	24.7242	7.53804	12.0209	45.9741
	20.1264	10.9136	9.26426	49.1357
	24.6607	8.76501	12.4298	52.904
	36.6698	16.6282	7.29014	55.6517
	23.2891	7.18621	13.3751	31.4169
	39.4455	6.51026	19.2394	37.3399
	23.9691	5.70908	43.5165	38.2366
	17.4897	8.90276	13.993	34.7496
	18.5736	9.16159	14.015	49.9737
	22.0486	12.3167	16.7075	58.4264
	19.316	9.31496	30.8789	35.4515
	9.3142	8.03047	16.2133	30.3177
	10.8318	14.2302	16.6357	38.6058
	9.96263	15.4114	31.6702	31.2159
	17.5547	9.13772	27.1169	49.1466
	16.1026	8.85027	24.0957	50.9432
	16.8132	8.06091	14.4266	47.5136
	18.0162	10.6965	12.7289	47.9455
	8.30052	10.1181	13.4105	38.4222
	14.6848	6.92511	17.9809	46.1238
	15.5442	8.26481	11.3843	50.2252
	27.3106	9.19206	18.3186	46.2782
	13.4268	8.8747	9.43743	29.945
	15.3961	11.2048	19.5251	34.1033
	24.2064	8.34967	17.2022	17.3402
	23.8091	8.82051	14.5885	26.984
	16.5477	8.31079	11.1449	43.0583
	17.9637	9.81877	15.1708	32.0973
	11.6392	11.2988	12.1021	19.2691
	16.23	6.87732	16.5524	44.8396
	11.6256	9.22985	16.629	42.7934
	8.49727	5.96271	15.4456	63.9727
	18.4847	13.5815	23.1728	57.1318
	10.7574	8.11534	16.2543	61.468
	11.2389	10.1858	8.06941	80.8265
	11.63	8.84237	24.3072	70.5009
	8.28117	8.70054	22.4449	45.6408
	8.7162	9.89862	26.6579	58.8371
	7.49428	9.86655	26.9293	58.5716
	9.51278	9.95144	6.49263	62.4656
	14.9345	7.22287	25.0366	40.2303
	10.5518	5.64634	20.2165	45.7456
	13.1926	7.572	8.28788	38.5949
	15.2156	7.89193	9.38475	35.9137
	15.0394	9.30335	9.19599	56.8459
	16.144	7.9619	9.14508	36.7907
	13.5671	11.9111	24.2935	42.3787
	11.0552	6.76996	21.9143	26.0644
	12.4535	7.52482	17.1235	24.0578
	14.3522	10.5052	11.3582	24.8783
	15.944	9.50202	20.9865	48.0793
	17.2183	8.52719	15.9264	25.5972
	17.6398	8.86859	15.4501	30.322
	16.0601	7.05062	16.8434	21.8388
	23.2471	9.51031	13.1548	34.0114
	19.2496	14.3919	16.0882	31.8011
	12.451	12.7251	5.65931	33.5222
	18.3447	14.1224	16.5212	71.9631
	15.6661	9.13089	19.7239	59.2605
	14.3544	21.8133	26.8837	45.2127
	13.9573	16.6566	20.8815	57.672
	15.2297	10.539	9.82442	43.9627
	12.8512	9.2238	19.2395	57.301
	11.8087	14.1255	8.93257	34.5498
	16.8043	7.25078	11.3744	32.6544
	15.2682	9.11371	19.9657	24.4908
	18.1922	8.52966	18.5465	37.1236
	14.8965	13.5647	16.2707	29.5659
	12.4973	13.2115	13.0411	37.9647
	8.97297	14.5866	18.0627	52.7299
	12.568	19.0442	9.27729	43.7994
	14.0278	13.5541	15.7618	41.44
	20.0345	4.88406	13.8172	38.9948
	11.2893	9.6233	12.159	20.0117
	13.1905	12.5309	13.1147	35.519
	13.0957	14.1756	17.2789	32.3494
	53.003	15.5126	12.2685	32.2495
	16.8037	9.44624	11.5776	39.1421
	9.3715	28.0813	21.8924	30.3847
	16.8462	10.9361	12.5848	30.6574
	14.9258	6.95411	9.57002	26.8949
	16.0817	12.8387	18.1364	25.6734
	11.9854	11.0616	14.5876	25.7165
	17.1028	13.6672	11.9873	34.0458
	15.9364	10.6324	16.8392	31.3303
	14.9179	16.435	20.9277	29.0153
	15.0382	10.964	38.759	27.2516
	15.189	9.95151	10.8087	40.3274
	12.9568	13.6951	17.9514	28.9394
	16.0717	7.38542	27.8068	30.6631
	14.6731	8.93182	16.7534	42.8173
	15.3791	9.49465	18.5876	31.1104
	19.3039	12.0908	28.6966	24.6652
	15.3136	21.2325	15.1571	23.9564
	14.7743	7.11699	14.3009	19.9981
	22.822	7.10264	9.8	46.6653
	20.9847	7.14631	12.4066	29.5201
	15.9708	9.98841	12.2936	35.2696
	25.5357	6.28571	10.883	32.0397
	23.5118	16.2503	10.6739	24.4987
	12.0591	19.704	11.4469	29.5137
	22.2576	16.3565	15.376	25.1301
	20.0051	23.6794	15.3911	23.9004
	18.0991	12.8364	12.3562	65.6027
	18.6166	14.2449	10.5081	26.8022
	22.476	8.60726	11.1859	29.1596
	21.5199	9.8511	10.4779	34.6358
	15.571	11.6804	6.99749	25.0029
	23.4236	12.5742	6.9944	13.7239
	9.36696	15.1982	24.0569	15.3396
	11.1023	11.0916	12.9711	30.7807
	18.5595	8.55172	18.8887	33.2166
	18.0433	10.2946	20.044	26.9872
	10.3367	8.18893	39.7309	33.5019
	17.1357	9.02692	18.5202	30.6463
	12.5545	10.2608	25.1579	34.9795
	10.2374	7.45553	23.466	28.1955
	9.67644	11.8637	18.0652	27.5339
	13.421	12.8335	18.3711	24.4046
	13.1175	21.216	21.6053	57.1513
	18.9229	9.87753	25.1822	81.2938
	18.7797	15.1495	18.7208	84.1447
	10.5712	7.21332	17.3825	80.5796
	12.922	9.66234	14.8405	70.6407
	18.4366	9.23783	14.559	63.5498
	9.43173	7.90918	23.0383	55.9274
	17.1365	7.37071	28.3132	50.7953
	18.9162	7.1906	12.677	55.0834
	10.6288	10.4068	12.9866	42.3493
	10.4528	7.82841	13.6649	57.5489
	15.7761	7.33333	17.7437	52.8272
	9.56719	7.93869	13.6869	33.0206
	15.9654	10.085	21.572	127.102
	10.5519	8.32737	14.9408	33.0433
	19.2081	9.26087	23.7698	37.2921
	17.0266	9.46	56.8589	26.5068
	13.0334	9.11407	31.3202	37.6626
	17.4254	10.214	16.5875	50.7121
	10.9667	8.23473	27.0833	43.1262
	16.692	6.38462	7.6	24.1486
	16.7816	12.1937	26.9389	23.0862
	16.1299	10.1019	19.6	31.7089
	16.4754	16.4172	17.2929	31.5206
	12.7927	15.4004	29.4668	38.2743
	12.0694	7.86828	20.8855	39.944
	10.6443	30.7833	23.0077	72.334
	14.3063	15.8755	44.5939	33.9136
	8.17489	16.265	38.6958	54.7195
	14.5845	14.965	46.1768	42.0907
	20.547	14.2824	42.7046	34.666
	10.3895	10.4794	28.4968	31.3546
	15.8922	12.8665	23.0755	26.9274
	11.8183	11.8364	19.6846	74.7968
	25.4226	13.2633	21.382	59.6543
	14.2496	9.95701	21.3562	49.3741
	13.544	11.7622	30.2662	38.6247
	13.3255	12.2444	37.5371	30.9058
	18.5589	27.9971	21.7153	41.4966
	15.484	15.3851	17.5648	29.7805
	5.02945	10.729	19.2055	35.8207
	13.2536	15.5908	15.6232	35.1495
	10.5338	35.3901	36.6376	29.7017
	15.5593	8.36971	35.7032	41.4634
	19.146	7.90662	16.9579	53.0968
	14.1474	11.7653	27.1424	68.9437
	8.63426	8.89185	32.2414	55.4054
	3.60714	12.0412	25.6101	37.4707
	13.341	9.15297	20.9533	42.438
	10.634	8.41498	33.4175	43.3
	18.1736	11.9727	45.5668	41.0694
	10.8926	12.0814	28.5828	76.5735
	12.1009	10.4229	48.2573	33.4643
	10.8116	10.3638	31.4207	41.2901
	18.4013	12.6593	14.7	41.2164
[truncated: 1,001 more rows]

## Sheet: Fig 3D
	-shGMN	+shGMN	siRAD54 -shGMN	siRAD54 +shGMN
	4.84	24.6	3.45	18.1
	3.25	21	4.17	12.9
	3.55	23.4	2.29	10.5

## Sheet: Fig 3E
	-shGMN	+shGMN	RS1 -shGMN	RS1 +shGMN
	4.04	22.1	3.72	17.2
	5.23	20.8	3.8	16.6
	2.61	22.1	2.65	18.2
