# Supplementary material for: RAD51 restricts DNA over-replication from re-activated origins
Source: EMBO J. 2024 Feb 15;43(6):7. doi: 10.1038/s44318-024-00038-z (PMC10942984; doi:10.1038/s44318-024-00038-z)
Supplement: Supplementary file 9 — Source Data Fig. 4 [file 44318_2024_38_MOESM9_ESM.zip]

Archive with 5 entries (4 files):
- DNA Fibers_Figure 4.pdf
- __MACOSX/
- __MACOSX/._DNA Fibers_Figure 4.pdf
- Fig 4.xlsx
- __MACOSX/._Fig 4.xlsx
