# Supplementary material for: RAD51 restricts DNA over-replication from re-activated origins
Source: EMBO J. 2024 Feb 15;43(6):7. doi: 10.1038/s44318-024-00038-z (PMC10942984; doi:10.1038/s44318-024-00038-z)
Supplement: Supplementary file 9 — Source Data Fig. 4 [file 44318_2024_38_MOESM9_ESM.zip › Fig 4.xlsx]

## Sheet: Fig 4B
	-shGMN	+shGMN	siFBH1 -shGMN	siFBH1 +shGMN	siRAD51 -shGMN	siRAD51 +shGMN
	0.28595	0.11555	0.15545	0.2494	0.1045	0.56485
	0.1942	0.161	0.1561	0.2778	0.1895	0.87065
	0.23395	0.12255	0.25235	0.48035	0.19675	0.944
	0.22595	0.1636	0.1843	0.18485	0.1164	0.73465
	0.16525	0.0523	0.1561	0.44935	0.0799	0.81205
	0.29995	0.0931502	0.15065	0.1276	0.2206	0.76095
	0.25235	0.15545	0.0817	0.37885	0.1799	0.62325
	0.1964	0.0984	0.13915	0.31325	0.1805	0.32235
	0.1886	0.14795	0.18525	0.3262	0.21305	0.2021
	0.2517	0.3173	0.1814	0.3551	0.21305	0.72765
	0.12445	0.13095	0.0994	0.10465	0.1644	0.64175
	0.2126	0.0735498	0.22	0.15865	0.1228	0.7134
	0.31045	0.1167	0.1923	0.2792	0.32875	0.91215
	0.35955	0.1144	0.36585	0.0730502	0.13325	0.5777
	0.2124	0.0980498	0.38965	0.15865	0.28045	0.61755
	0.2044	0.125	0.15415	0.16545	0.1312	1.03805
	0.1928	0.1605	0.2276	0.19055	0.24725	0.8797
	0.2126	0.0994	0.2325	0.41965	0.24855	0.71715
	0.0988498	0.0833	0.12255	0.14545	0.21285	0.8769
	0.266	0.25975	0.2817	0.1829	0.2778	0.91415
	0.2538	0.0703	0.13695	0.72155	0.12415	0.32525
	0.23705	0.1389	0.1135	0.19145	0.1029	0.69685
	0.24995	0.13095	0.0658498	0.0638	0.1275	1.0121
	0.251	0.1561	0.0523	0.0258498	0.15	0.7575
	0.1307	0.0821	0.2142	0.74725	0.1733	0.8018
	0.13525	0.17975	0.2213	0.0365498	0.23695	1.25885
	0.30525	0.12255	0.1717	0.35955	0.18705	0.87765
	0.2672	0.17175	0.17595	0.0730502	0.0898498	0.7263
	0.1642	0.0994	0.0774	0.1276	0.1427	0.95065
	0.2124	0.1389	0.11555	0.31405	0.22775	0.38015
	0.19125	0.18505	0.29615	0.3013	0.2163	0.5515
	0.1389	0.11465	0.21195	0.1247	0.22875	0.4802
	0.28395	0.1228	0.1247	0.0913498	0.22075	0.8295
	0.2797	0.27395	0.19945	0.3144	0.2289	0.71615
	0.15285	0.0730502	0.56205	0.2739	0.1564	0.76385
	0.2696	0.117	0.10745	0.0817	0.29595	0.70235
	0.27975	0.0753	0.33085	0.1099	0.13095	0.75175
	0.20025	0.1473	0.28775	0.0753	0.1879	0.93495
	0.15865	0.0984	0.27045	0.0771	0.2727	0.9435
	0.27625	0.125	0.2382	0.0775	0.2695	0.60425
	0.28595	0.17155	0.2255	0.10465	0.0994	0.78595
	0.1942	0.0994	0.17675	0.21585	0.1961	0.72385
	0.23395	0.4129	0.13095	0.125	0.2206	0.92335
	0.22595	0.1805	0.22405	0.26055	0.12255	1.2717
	0.16525	0.0833	0.0984	0.0577502	0.2462	0.0658498
	0.29995	0.2044	0.24525	0.1863	0.088	0.7146
	0.25235	0.59185	0.2057	0.4785	0.1886	0.3912
	0.1964	0.1636	0.2534	0.2773	0.15465	0.85545
	0.1886	0.2534	0.29695	0.12065	0.0913498	0.70165
	0.2517	0.12885	0.29595	0.1271	0.0497	0.83305
	0.12445	0.0408502	0.29595	0.26105	0.0931502	0.30565
	0.2126	0.1836	0.1925	0.0804498	0.0683498	1.0371
	0.31045	0.20545	0.32935	0.2375	0.0408502	0.80155
	0.35955	0.44185	0.11895	0.64805	0.1502	0.71585
	0.2124	0.049	0.2941	0.6916	0.17235	0.94035
	0.2044	0.35985	0.2916	0.1389	0.24805	0.5928
	0.1928	0.1634	0.2149	0.2057	0.117	0.9324
	0.2126	0.14795	0.2916	0.3447	0.1138	1.01855
	0.0988498	0.1961	0.26145	0.3691	0.20575	1.36015
	0.266	0.13915	0.1605	0.19945	0.1827	1.0205
	0.2538	0.0913498	0.2057	0.1836	0.11555	0.81685
	0.23705	0.0653498	0.1307	0.12415	0.14905	0.94945
	0.24995	0.0898498	0.32525	0.1247	0.22075	1.37295
	0.251	0.0497	0.22195	0.0817	0.14705	0.842
	0.1307	0.0984	0.049	0.0804498	0.16665	0.7747
	0.13525	0.1111	0.26975	0.16215	0.1837	0.9653
	0.30525	0.1636	0.15525	0.1473	0.1427	0.9544
	0.2672	0.16475	0.351	0.22435	0.1706	0.42655
	0.1642	0.2779	0.39535	0.11115	0.1029	0.80405
	0.2124	0.1062	0.28875	0.22225	0.1805	0.3127
	0.19125	0.2465	0.3122	0.29615	0.0804498	0.9069
	0.1389	0.25795	0.16525	0.20985	0.2083	0.3697
	0.28395	0.0577502	0.26155	0.0523	0.14475	0.5036
	0.2797	0.2421	0.049	0.1279	0.15865	0.18205
	0.15285	0.36765	0.2451	0.4265	0.2063	0.7083
	0.2696	0.30595	0.4745	0.25	0.1389	0.43455
	0.27975	0.0595	0.29965	0.40535	0.13695	0.29455
	0.20025	0.044	0.3023	0.14545	0.2157	0.7427
	0.15865	0.13095	0.15545	0.1153	0.16845	0.58375
	0.27625	0.15545	0.21305	0.1292	0.1081	0.54925
	0.18965	0.417	0.3272	0.1263	0.0833	0.1713
	0.088	0.27245	0.1144	0.0753	0.1634	0.58765
	0.2797	0.3139	0.2716	0.2946	0.1029	0.4905
	0.117	0.0868502	0.2049	0.27255	0.1729	0.2418
	0.1358	0.3979	0.0735498	0.3036	0.4454	0.27915
	0.33655	0.1135	0.0993	0.0589	0.1427	0.4034
	0.35305	0.38625	0.3024	0.31535	0.17485	0.2503
	0.18315	0.1843	0.24375	0.0956502	0.2382	0.54835
	0.356	0.1602	0.0994	0.2135	0.1942	0.1611
	0.2311	0.19675	0.34315	0.1292	0.0804498	0.78085
	0.1	0.23705	0.19675	0.0953	0.1247	0.12255
	0.1	0.103	0.3109	0.10465	0.1135	0.0408502
	0.34785	0.14475	0.28205	0.38735	0.2048	0.28665
	0.218	0.1961	0.33505	0.1827	0.15865	0.45825
	0.1636	0.3038	0.2988	0.0462	0.1932	0.58005
	0.2149	0.1526	0.14105	0.0698	0.1429	0.2703
	0.25	0.1911	0.22075	0.0804498	0.19895	0.25835
	0.2124	0.1389	0.25445	0.0548	0.11465	0.42775
	0.21745	0.0817	0.1065	0.3813	0.21015	0.22225
	0.16845	0.0595	0.41675	0.1161	0.1782	0.25635
	0.2626	0.0994	0.1814	0.0516502	0.0711	0.61055
	0.2917	0.1674	0.3272	0.0703	0.1096	0.52825
	0.23565	0.0913498	0.2018	0.0883498	0.13505	0.3536
	0.19895	0.0913498	0.19675	0.26575	0.1745	0.16095
	0.24995	0.17975	0.3517	0.0841	0.088	0.5442
	0.2279	0.0658498	0.1634	0.0730502	0.1633	0.28665
	0.35665	0.176	0.42985	0.11555	0.15105	0.3302
	0.2646	0.3703	0.2534	0.16175	0.1542	0.39955
	0.30505	0.15195	0.33585	0.0953	0.0577502	0.40065
	0.3281	0.17975	0.368	0.227	0.19775	0.16125
	0.125	0.1429	0.34355	0.0622	0.13475	0.48675
	0.1964	0.13765	0.2463	0.0572	0.20425	0.475
	0.2564	0.14715	0.18435	0.0730502	0.10465	0.4693
	0.6132	0.111	0.14455	0.14055	0.15025	0.43055
	0.3872	0.1228	0.2206	0.14055	0.0913498	0.53755
	0.29075	0.1494	0.1961	0.13595	0.0804498	0.40265
	0.1473	0.117	0.1642	0.285	0.13095	0.134
	0.20425	0.20425	0.12805	0.088	0.38885	0.36605
	0.2522	0.14905	0.16525	0.0767	0.1045	0.35255
	0.202	0.0994	0.16665	0.21305	0.12065	0.44335
	0.1942	0.0577502	0.1642	0.3127	0.0523	0.4764
	0.1964	0.17	0.0980498	0.11785	0.29025	0.575
	0.3434	0.1879	0.20425	0.19745	0.1964	0.46755
	0.2458	0.15065	0.2049	0.1389	0.20475	0.62365
	0.1845	0.16145	0.22195	0.22435	0.1611	0.39315
	0.12445	0.13475	0.13095	0.2382	0.8045	0.5068
	0.22225	0.19675	0.15065	0.36585	0.1247	0.5371
	0.15715	0.13475	0.28595	0.0638	0.375	0.2451
	0.31755	0.15715	0.2085	0.11785	0.6779	0.4884
	0.29975	0.16095	0.14545	0.38915	0.3122	0.6515
	0.26625	0.104	0.0408502	0.0703	0.17485	0.50145
	0.31515	0.088	0.12445	0.0931502	0.26415	0.5669
	0.23335	0.0817	0.0548	0.0476502	0.21005	0.16095
	0.25655	0.0548	0.1551	0.0924498	0.2192	0.1805
	0.1065	0.0817	0.14205	0.0753	0.33085	0.0622
	0.1942	0.14295	0.15065	0.26005	0.18525	0.46245
	0.0693	0.16665	0.132	0.2781	0.4578	0.9101
	0.2496	0.15545	0.1994	0.0693	0.3013	0.51175
	0.2067	0.074	0.32185	0.0809	0.2716	0.7614
	0.28115	0.0817	0.27885	0.1193	0.3946	0.56985
	0.2779	0.22225	0.21005	0.1144	0.0868502	0.6072
	0.26975	0.1777	0.1473	0.1062	0.3088	0.2248
	0.23395	0.11465	0.1111	0.1834	0.2122	0.11555
	0.33425	0.1065	0.0913498	0.0956502	0.2414	0.289
	0.3805	0.0821	0.1062	0.3409	0.3181	0.30975
	0.1065	0.21785	0.12095	0.11785	0.2701	0.42305
	0.1976	0.15865	0.2511	0.19075	0.2386	0.32555
	0.3281	0.14795	0.29425	0.1065	0.24395	0.3091
	0.2302	0.16525	0.31055	0.0753	0.33535	0.1502
	0.14615	0.1942	0.4086	0.13175	0.30465	0.63745
	0.1976	0.13095	0.3114	0.1535	0.2375	0.9631
	0.1642	0.5298	0.2864	0.2341	0.3447	0.5643
	0.33855	0.117	0.17175	0.0523	0.0693	0.5679
	0.4024	0.1814	0.218	0.59975	0.29855	0.4988
	0.2779	0.1332	0.19675	0.1535	0.11155	0.5888
	0.47835	0.40875	0.16525	0.15415	0.11285	0.73715
	0.36865	0.2057	0.34315	0.15695	0.19205	0.34685
	0.15265	0.1955	0.1886	0.20875	0.26115	0.0817
	0.2429	0.2018	0.3628	0.1937	0.34445	0.50165
	0.27885	0.0984	0.2559	0.2386	0.348	0.3603
	0.1764	0.117	0.2792	0.17	0.15615	0.71335
	0.1228	0.1827	0.37045	0.1247	0.17635	0.39485
	0.0245	0.2672	0.3109	0.13915	0.2829	0.40775
	0.14455	0.2248	0.0603502	0.0997498	0.22595	0.75395
	0.2485	0.4108	0.1999	0.1792	0.34085	0.75395
	0.1964	0.155	0.19645	0.25445	0.2083	0.39065
	0.2163	0.3493	0.132	0.0984	0.2779	0.5196
	0.13475	0.22875	0.2192	0.0462	0.42175	0.29535
	0.0673498	0.4415	0.3046	0.0408502	0.0953	1.0007
	0.0809	0.6209	0.2583	0.11555	0.29815	0.4574
	0.0622	0.074	0.1473	0.134	0.3051	0.5144
	0.2311	0.48265	0.16845	0.1976	0.36865	0.30885
	0.2062	0.42515	0.27405	0.0775	0.33685	0.40375
	0.17635	0.26765	0.1473	0.17935	0.34835	0.0894502
	0.1135	0.3886	0.0902498	0.1561	0.3839	0.3171
	0.27115	0.0980498	0.25575	0.1863	0.1252	0.65765
	0.17935	0.4415	0.1135	0.134	0.049	0.57845
	0.1065	0.1407	0.28595	0.1473	0.21495	0.3929
	0.2789	0.3935	0.2023	0.0997498	0.29525	0.84835
	0.2485	0.28595	0.14515	0.12255	0.22775	0.1731
	0.1473	0.5121	0.19065	0.17485	0.25825	0.41825
	0.1307	0.1144	0.26145	0.249	0.19055	0.66185
	0.13915	0.0497	0.21005	0.14455	0.0953	0.29965
	0.1792	0.0898498	0.1895	0.1733	0.2635	0.31195
	0.2402	0.223	0.0817	0.19945	0.266	0.7715
	0.198	0.15065	0.6952	0.15695	0.1636	0.088
	0.2163	0.1636	0.32845	0.0868502	0.0653498	0.4084
	0.2375	0.2206	0.16095	0.3409	0.1976	0.2522
	0.2671	0.0730502	0.1143	0.4523	0.0804498	0.5859
	0.26705	0.1111	0.1611	0.3203	0.2517	0.50885
	0.1675	0.36585	0.22	0.0548	0.23225	0.48585
	0.22275	0.5361	0.0902498	0.0548	0.19075	0.19935
	0.23525	0.1792	0.11785	0.72855	0.2157	0.3928
	0.2371	0.2279	0.2379	0.10465	0.2311	0.76425
	0.19895	0.0516502	0.2382	0.3791	0.2429	0.3861
	0.19625	0.22145	0.15065	0.41215	0.38085	0.48645
	0.24465	0.17155	0.1986	0.0698	0.0868502	0.4754
	0.19645	0.17175	0.2952	0.15715	0.2023	0.7066
	0.31055	0.2206	0.21765	0.3179	0.2595	0.30955
	0.20235	0.24825	0.21705	0.18665	0.13005	0.61035
	0.2083	0.15545	0.27745	0.22655	0.39095	0.0753
	0.22945	0.55065	0.25325	0.1834	0.22655	0.11705
	0.3013	0.074	0.1605	0.22075	0.12295	0.1065
	0.1879	0.4044	0.33345	0.16215	0.24195	0.6222
	0.1977	0.0913498	0.30765	0.117	0.2375	0.5565
	0.2192	0.3963	0.0898498	0.1937	0.18885	0.38885
	0.3832	0.1144	0.33235	0.0698	0.344	0.49105
	0.31565	0.761	0.31295	0.1809	0.17975	0.38385
	0.25235	0.5806	0.3716	0.0730502	0.0853	0.52695
	0.24995	0.2083	0.4688	0.1378	0.0658498	0.47105
	0.17935	0.0994	0.0294498	0.1276	0.155	0.4374
	0.32185	0.16545	0.27865	0.16545	0.1971	0.55125
	0.37465	0.2157	0.266	0.1535	0.1976	0.15415
	0.33055	0.25325	0.28605	0.36585	0.266	0.3933
	0.4152	0.2375	0.3059	0.36945	0.1634	0.12255
	0.2203	0.19075	0.16545	0.3182	0.1065	0.577
	0.2016	0.0804498	0.1731	0.0730502	0.20725	0.3669
	0.15	0.2463	0.1881	0.4821	0.33495	0.62795
	0.18455	0.1634	0.0658498	0.16845	0.2081	0.58575
	0.2323	0.1491	0.0980498	0.1578	0.3466	0.5685
	0.4345	0.15065	0.2165	0.22435	0.2131	0.2701
	0.117	0.0653498	0.2323	0.2004	0.17175	0.4532
	0.21445	0.2696	0.20045	0.21455	0.2015	0.6297
	0.25965	0.0730502	0.16525	0.16545	0.12365	0.3118
	0.7929	0.39665	0.2564	0.11785	0.0994	0.43025
	0.26335	0.21445	0.223	0.19945	0.1814	0.63785
	0.5483	0.24375	0.17235	0.1106	0.25325	0.45645
	0.42395	0.21815	0.10655	0.15695	0.1636	0.46025
	0.17695	0.24525	0.13915	0.19055	0.28595	0.39975
	0.2745	0.69935	0.4392	0.0577502	0.15865	0.287
	0.1819	0.0997498	0.22	0.1228	0.13985	0.48095
	0.2913	0.1062	0.2248	0.12065	0.1065	0.1427
	0.2314	0.23705	0.19125	0.0997498	0.1369	0.57685
	0.31975	0.2451	0.348	0.27305	0.2124	0.79195
	0.16665	0.2534	0.10335	0.1628	0.2779	0.49995
	0.5898	0.3277	0.25795	0.2023	0.21125	0.43995
	0.13595	0.1988	0.3278	0.21755	0.18575	0.3836
	0.1865	0.22875	0.2382	0.2163	0.0408502	0.5212
	0.2676	0.2606	0.226	0.13915	0.49975	0.2649
	0.2613	0.11555	0.2974	0.21685	0.14795	0.45665
	0.26575	0.22125	0.2489	0.14055	0.2779	0.4482
	0.23395	0.34355	0.23755	0.0476502	0.25325	0.38935
	0.2124	0.2289	0.2049	0.2517	0.11465	0.3401
	0.17935	0.15685	0.2015	0.1446	0.20505	0.5242
	0.0577502	0.28255	0.3156	0.18485	0.1264	0.15195
	0.15715	0.4079	0.1786	0.26055	0.2509	0.59105
	0.25655	0.2538	0.15	0.15265	0.13425	0.82725
	0.2762	0.2451	0.16225	0.1976	0.11555	0.93655
	0.1805	0.0898498	0.46935	0.1135	0.2779	1.10705
	0.1837	0.2289	0.1491	0.15415	0.22075	0.7281
	0.31315	0.2872	0.262	0.0817	0.3042	0.9937
	0.208	0.17975	0.16115	0.2489	0.0833	1.10775
	0.10745	0.14705	0.1642	0.3014	0.1636	0.9136
	0.25535	0.2206	0.2463	0.1636	0.2372	0.132
	0.3066	0.2215	0.18075	0.10235	0.2124	0.76005
	0.2901	0.26195	0.2797	0.15415	0.2375	0.9154
	0.22075	0.16665	0.24525	0.19365	0.16845	0.78855
	0.1961	0.14705	0.3514	0.1792	0.1886	0.9953
	0.17465	0.0730502	0.29695	0.1161	0.2049	0.3821
	0.24995	0.17975	0.28955	0.15415	0.1062	0.6463
	0.1636	0.17235	0.14795	0.16605	0.1961	0.429
	0.30275	0.2534	0.2044	0.1865	0.2707	1.01445
	0.2124	0.2163	0.2458	0.38915	0.2044	0.73575
	0.2489	0.24525	0.35985	0.45815	0.0917	0.8565
	0.11465	0.39225	0.0804498	0.19745	0.22875	0.75705
	0.27825	0.4082	0.29195	0.1247	0.0898498	0.8468
	0.3281	0.23395	0.1881	0.3471	0.1814	0.4293
	0.1473	0.1473	0.2701	0.0931502	0.32235	1.62105
	0.20295	0.2018	0.234	0.0589	0.1886	0.31595
	0.13845	0.24565	0.0898498	0.22715	0.16225	0.61045
	0.2049	0.27885	0.21385	0.21385	0.20925	0.5636
	0.1855	0.0833	0.6293	0.2083	0.3076	0.53495
	0.18265	0.17465	0.21265	0.1863	0.2473	0.6444
	0.26935	0.2319	0.10745	0.0693	0.2746	0.49945
	0.18655	0.2122	0.1883	0.13595	0.2429	0.6356
	0.21445	0.3369	0.31045	0.0883498	0.3406	0.66425
	0.12145	0.20685	0.17235	0.1814	0.1111	0.67515
	0.1949	0.15315	0.33495	0.2564	0.5945	0.65585
	0.0868502	0.18475	0.25535	0.2239	0.3619	0.47965
	0.2382	0.1252	0.4362	0.266	0.4025	0.38415
	0.1842	0.16055	0.0735498	0.2244	0.1473	1.2779
	0.26005	0.30505	0.2945	0.2023	0.23525	0.60915
	0.2757	0.0753	0.21635	0.2157	0.31025	0.4682
	0.0817	0.22195	0.4867	0.10465	0.37435	0.73125
	0.1535	0.26705	0.40145	0.1863	0.4538	0.60725
	0.2651	0.23395	0.2058	0.10335	0.0902498	0.9158
	0.21755	0.15545	0.27885	0.57455	0.3061	0.2003
	0.16765	0.22225	0.16585	0.3989	0.0841	0.33585
	0.51805	0.2792	0.32355	0.10465	0.3719	0.2827
	0.2088	0.27465	0.3759	0.2817	0.2816	0.55125
	0.3024	0.20685	0.17975	0.24195	0.116	0.5552
	0.25525	0.0703	0.0658498	0.1865	0.3902	0.5128
	0.20295	0.25745	0.104	0.1706	0.5999	0.17975
	0.20925	0.23555	0.0577502	0.21485	0.12365	0.4057
	0.243	0.22875	0.0572	0.0753	0.15	0.44305
	0.212	0.14545	0.2248	0.2149	0.19125	0.4006
	0.28455	0.206	0.25955	0.12685	0.40445	0.3882
	0.20195	0.3871	0.24375	0.2676	0.3232	0.83285
	0.28585	0.1827	0.0753	0.0753	0.52325	0.36465
	0.2773	0.2398	0.19625	0.29195	0.5481	0.4484
	0.15715	0.13095	0.28075	0.23005	0.1968	1.31875
	0.39665	0.33505	0.3412	0.0868502	0.16105	1.139
	0.1863	0.1634	0.0476502	0.0817	0.65785	0.23045
	0.27645	0.46575	0.2067	0.15545	0.4137	0.3589
	0.2451	0.11555	0.2289	0.0821	0.1502	0.53925
	0.22	0.13175	0.217	0.12365	0.35595	1.056
	0.15545	0.28885	0.17465	0.1396	0.24105	0.4637
	0.24525	0.0653498	0.17885	0.0516502	0.24315	0.7285
	0.36585	0.768	0.17975	0.18085	0.13415	0.90385
	0.22075	1.15765	0.19235	0.20425	0.1353	1.38225
	0.1863	0.1634	0.24195	0.28885	0.27205	0.7805
	0.27535	0.15525	0.1292	0.29965	0.17885	0.3334
	0.19285	0.44935	0.19885	0.41055	0.6029	0.7878
	0.18905	0.42485	0.26905	0.0868502	0.3205	0.7093
	0.1276	0.57285	0.1836	0.0730502	0.4609	0.7756
	0.3689	0.41675	0.3219	0.2121	0.32295	0.94235
	0.3114	0.16175	0.0913498	0.10745	0.32525	0.63965
	0.3786	0.55105	0.10235	0.0902498	0.37935	0.26605
	0.35255	0.19005	0.23395	0.56155	0.3171	0.82035
	0.53355	0.26815	0.0868502	0.2409	0.3568	0.77965
	0.3023	0.22285	0.10235	0.0753	0.275	0.38685
	0.49735	0.074	0.0913498	0.6449	0.1508	0.4679
	0.3313	0.32845	0.0953	0.12685	0.36845	0.9717
	0.3078	0.33125	0.40355	0.2208	0.13425	1.4249
	0.13605	0.1292	0.5675	0.266	0.29315	0.9097
	0.2481	0.2723	0.2745	0.46795	0.33635	0.5427
	0.093	0.1493	0.14455	0.5281	0.2923	0.899
	0.33925	0.16845	0.14715	0.6846	0.2494	1.45765
	0.15415	0.0673498	0.24725	0.5883	0.3502	0.3901
	0.24515	0.3083	0.223	0.23465	0.3667	0.22145
	0.4166	0.35715	0.4082	0.6253	0.14815	0.0589
	0.33045	0.3792	0.749	0.7087	0.10085	0.6741
	0.3204	0.0258498	0.18525	0.59515	0.42215	0.29545
	0.1843	0.0771	0.11895	0.3738	0.0309	0.6517
	0.0804498	0.13865	0.22935	0.35585	0.45505	0.217
	0.36885	0.1733	0.16825	0.3662	0.21195	0.59665
	0.39755	0.1642	0.2358	0.26675	0.2179	0.3738
	0.3733	0.13175	0.1546	0.5902	0.3486	1.0473
	0.35975	0.4682	0.1805	0.34975	0.2971	0.7355
	0.2414	0.0932	0.1827	0.62005	0.2643	0.6586
	0.4137	0.31215	0.13865	0.68625	0.0764	0.2447
	0.3398	0.0698	0.1135	0.4494	0.1002	0.68505
	0.2695	0.1136	0.117	0.42715	0.4551	0.3943
	0.088	0.22225	0.28595	0.3872	0.17525	0.67165
	0.2271	0.14315	0.1578	0.3734	0.1562	0.8638
	0.2404	0.20685	0.22875	0.4634	0.0762	0.17235
	0.2229	0.3042	0.17485	0.289	0.22555	0.91215
	0.2822	0.34515	0.22	0.38365	0.1142	0.287
	0.33375	0.0841	0.1389	0.4827	0.32325	0.72
	0.5227	0.1237	0.23465	0.0622	0.1653	0.2651
	0.21755	0.2142	0.3873	0.1886	0.2591	1.1595
	0.4095	0.40475	0.1396	0.4565	0.1078	0.36975
	0.393	0.11465	0.1642	0.266	0.2813	0.12315
	0.2083	0.18085	0.16845	0.37265	0.36605	0.5652
	0.52795	0.1799	0.11555	0.1888	0.39075	0.54335
	0.60545	0.19675	0.3871	0.51495	0.41155	0.99285
	0.5724	0.29935	0.41945	0.6235	0.52235	0.84235
	0.3898	0.13095	0.19215	0.75605	0.3477	0.1144
	0.7244	0.508	0.1216	0.39845	0.15245	0.6731
	0.37205	0.1129	0.11465	0.5205	0.24385	0.53485
	0.6275	0.0984	0.3078	0.3	0.0827	1.3508
	0.6512	0.5849	0.24485	0.75345	0.17195	0.7397
	0.28195	0.2369	0.30915	0.94915	0.24945	1.04935
	0.3603	0.3251	0.35605	0.4625	0.40605	0.91515
	0.56185	0.0845498	0.3624	0.8274	0.36365	0.85585
	0.541	0.11675	0.2706	0.725	0.28505	0.7968
	0.4265	0.16425	0.2311	0.321	0.42035	0.95615
	0.32935	0.17945	0.16845	0.6712	0.2089	0.9445
	0.97895	0.0684502	0.12255	0.2023	0.23025	0.57355
	0.3821	0.1412	0.2216	0.50315	0.225	0.3747
	1.04285	0.2167	0.1307	0.33775	0.0814502	0.43295
	0.3128	0.125	0.29965	0.4463	0.3352	0.73005
	0.30665	0.15345	0.21295	0.4487	0.2182	1.2923
	0.33585	0.16605	0.15265	0.2608	0.10875	0.6409
	0.2508	0.21305	0.176	0.28005	0.4053	1.4093
	0.3468	0.2879	0.2939	0.394	0.3643	1.47935
	0.7048	0.57075	0.367	0.2748	0.5105	0.82625
	0.14615	0.5068	0.20685	0.6774	0.38865	0.40095
	0.2157	0.7285	0.1814	0.3253	0.57695	0.86705
	0.31215	0.2864	0.3502	0.3356	0.5367	0.2875
	0.349	0.074	0.3029	0.2014	0.1334	0.55705
	0.1111	0.34325	0.143	0.35365	0.4184	0.1389
	0.14615	0.1144	0.0673498	0.33815	0.29465	0.38805
	0.25325	0.50135	0.38505	0.5397	0.29825	0.4656
	0.17	0.4082	0.35155	0.28035	0.49405	0.92235
	0.6108	0.25655	0.34325	0.17865	0.3696	0.54035
	0.4057	0.2976	0.4538	0.5326	0.37065	0.74385
	0.2139	0.663	0.28955	0.2003	0.342	0.5449
	0.3999	0.4415	0.14855	0.11465	0.3115	0.5202
	0.9358	0.4245	0.30625	0.4944	0.31705	0.47515
	0.6718	0.57445	0.3497	0.22315	0.2346	0.92
	0.4632	0.1961	0.2676	0.22935	0.0755498	0.52435
	0.21955	0.5577	0.3036	0.31905	0.0937	0.67345
	0.19745	0.38475	0.64625	0.0548	0.23315	0.78145
	0.17175	0.39755	0.308	0.28315	0.13595	0.58115
	0.2716	0.2206	0.3634	0.33275	0.1387	0.5402
	0.3415	0.12365	0.3778	0.2992	0.5704	0.65235
	0.21195	0.19625	0.23395	0.19745	0.3777	0.869
	0.3014	0.4957	0.2382	0.64425	0.54205	0.8041
	0.2386	0.7926	0.28675	0.3004	0.25395	0.0817
	0.3766	0.4999	0.3071	0.31595	0.0568	0.51165
	0.24135	0.32185	0.2924	0.24285	0.23715	0.7905
	0.52705	1.07475	0.4321	0.3468	0.21265	0.80035
	0.26105	0.48065	0.2943	0.46015	0.5185	0.5588
	0.30315	0.49775	0.45325	0.4159	0.21945	0.8226
	0.40295	0.23585	0.2157	0.354	0.4017	0.62265
	0.569	0.3884	0.2651	0.4122	0.15545	0.4068
	0.0853	0.42065	0.3433	0.1279	0.2889	0.7811
	0.4996	0.11465	0.1759	0.2126	0.3435	0.6146
	0.31805	0.0956502	0.22225	0.1396	0.45505	1.00025
	0.2869	0.13695	0.38755	0.5565	0.2591	0.1764
	0.0294498	0.2248	0.51955	0.17975	0.13065	0.28995
	0.25835	0.16545	0.123	0.5153	0.5123	0.6033
	0.26375	0.13525	0.58035	0.3626	0.3159	0.35495
	0.7515	0.2509	0.26905	0.23125	0.3656	0.15525
	0.1837	0.2504	0.0622	0.6555	0.31345	0.4107
	0.40425	0.0837	0.088	0.4139	0.3528	0.7269
	0.3726	0.2434	0.17495	0.38955	0.45855	0.29425
	0.46895	0.21805	0.2245	0.1307	0.22595	0.5718
	0.40425	0.28415	0.30485	0.3766	0.23	0.403
	0.1561	0.0577502	0.23395	0.42485	0.5571	0.4926
	0.29695	0.31865	0.5326	0.47815	0.2065	0.59735
	0.3628	0.2268	0.4185	0.44485	0.11585	1.0732
	0.33045	0.2057	0.19745	0.32405	0.125	0.846
	0.3015	0.1606	0.44125	0.1731	0.40965	0.5258
	0.19875	0.2942	0.13175	0.3672	0.43445	0.418
	0.29595	0.3075	0.17565	0.2584	0.15455	0.7518
	0.2878	0.14735	0.155	0.33375	0.3326	0.27825
	0.215	0.3004	0.1836	0.52555	0.3189	0.36925
	0.3672	0.21195	0.1144	0.28255	0.2145	0.8887
	0.23005	0.32935	0.1062	0.56475	0.2891	0.8824
	0.21385	0.2414	0.2655	0.51885	0.41665	0.1491
	0.62655	0.18525	0.2429	0.68295	0.3868	0.81995
	0.45095	0.25595	0.22485	0.12445	0.1388	0.4751
	0.3516	0.3203	0.19775	0.36095	0.25235	0.5317
	0.2507	0.26005	0.2521	0.4758	0.1455	0.8243
	0.27825	0.2279	0.3474	0.2067	0.1935	0.4751
	0.3034	0.2842	0.088	0.0804498	0.38445	0.63225
	0.46235	0.4523	0.1654	0.20795	0.18685	0.10935
	0.68075	0.49735	0.58425	0.2809	0.2503	1.0049
	0.347	0.45625	0.3176	0.25965	0.11215	0.80485
	0.39915	0.0821	0.2171	0.0830498	0.0575	1.7151
	0.3653	0.10115	0.2392	0.29	0.2157	0.34315
	0.44975	0.67455	0.4316	0.21225	0.12745	0.4261
	0.2546	0.4467	0.21305	0.0673498	0.17	0.3854
	0.3409	0.21585	0.1473	0.0698	0.3783	0.50605
	0.23125	0.52275	0.40455	0.2402	0.3624	0.3782
	0.2073	0.0952502	0.21005	0.0825	0.11155	0.7518
	0.3766	0.0853	0.3387	0.1865	0.2832	0.1968
	0.1096	0.1865	0.21445	0.0817	0.30475	0.15155
	0.36435	0.27485	0.287	0.2984	0.4571	0.64375
	0.3413	0.29605	0.65995	0.2301	0.44625	0.19625
	0.3547	0.2124	0.8678	0.1909	0.2573	0.1535
	0.32535	0.38365	0.2891	0.2071	0.3861	0.87525
	0.39265	0.10135	0.28975	0.342	0.4645	0.36845
	0.1731	0.31305	0.28595	0.2003	0.13635	0.38075
	0.26935	0.14755	0.30795	0.1636	0.36165	0.1095
	0.2232	0.2702	0.38365	0.14795	0.27655	0.57895
	0.2973	0.2027	0.1347	0.23375	0.35785	0.6809
	0.39185	0.46425	0.2451	0.0589	0.1955	0.11465
	0.31595	0.2318	0.33495	0.1473	0.20365	0.074
	0.2083	0.33175	0.3513	0.1111	0.34555	0.75775
	0.24315	0.1292	0.1892	0.0913498	0.47505	0.22405
	0.2049	0.117	0.1307	0.0984	0.24105	0.86825
	0.2198	0.2923	0.1228	0.2467	0.23775	0.50805
	0.26005	0.18535	0.1502	0.1768	0.15785	0.74965
	0.21485	0.407	0.27045	0.1879	0.3524	0.5417
	0.25685	0.44185	0.4177	0.22685	0.3228	0.43955
	0.38085	0.2806	0.0653498	0.247	0.11585	0.36745
	0.25475	0.26195	0.2289	0.1799	0.23005	0.70745
	0.3787	0.47395	0.13595	0.2605	0.18095	0.78985
	0.38095	0.7778	0.19075	0.18765	0.334	0.7169
	0.364	0.24725	0.14295	0.25745	0.21875	0.68785
	0.2564	0.3537	0.18635	0.3436	0.41335	0.49455
	0.3216	0.56905	0.20405	0.1473	0.2591	1.15655
	0.2382	0.3726	0.22715	0.2634	0.18635	0.89235
	0.3211	0.93525	0.13175	0.2469	0.40965	0.5606
	0.30785	0.223	0.13095	0.3308	0.35515	0.35305
	0.4242	0.17485	0.20295	0.26055	0.23595	0.66705
	0.3726	0.5066	0.25395	0.2651	0.3481	0.8301
	0.31215	0.3167	0.1111	0.16115	0.51865	0.5458
	0.3379	0.20425	0.0817	0.18865	0.43595	0.6944
	0.2113	0.25445	0.1096	0.1949	0.44835	0.82035
	0.9252	0.45055	0.2737	0.23705	0.1921	0.72755
	0.3591	0.13175	0.28525	0.2716	0.2192	1.5416
	0.2121	0.40305	0.1473	0.0902498	0.4051	1.22885
	0.28925	0.3727	0.1703	0.0835	0.3944	0.40455
	0.4415	0.26155	0.1805	0.10745	0.2811	0.30015
	0.3693	0.31955	0.18935	0.0994	0.17695	0.5319
	0.2451	0.19075	0.24165	0.0408502	0.2192	0.4919
	0.25915	0.5577	0.0523	0.1427	0.19045	0.7488
	0.21965	0.37905	0.2679	0.0775	0.18495	0.6079
	0.39235	0.22965	0.1623	0.209	0.30395	1.2049
	0.22945	0.3398	0.3361	0.1111	0.0409498	0.40235
	0.18525	0.2126	0.27095	0.0638	0.16985	0.73945
	0.1933	0.74185	0.3149	0.13985	0.0468498	0.63915
	0.1403	0.283	0.2083	0.1121	0.32015	0.32125
	0.4534	0.1427	0.20875	0.1611	0.34555	0.92635
	0.27415	0.1389	0.218	0.33535	0.2541	1.0237
	0.4026	0.11895	0.19125	0.0853	0.2351	1.05705
	0.2956	0.14885	0.1645	0.0817	0.1147	0.4765
	0.14785	0.16665	0.1247	0.2018	0.2086	0.7792
	0.3763	0.2206	0.29425	0.0673498	0.0914502	0.6544
	0.3618	0.26345	0.15415	0.0984	0.25385	0.6739
	0.2757	0.4343	0.17485	0.0954498	0.26795	0.3447
	0.21375	0.12255	0.1628	0.1473	0.20305	0.6922
	0.3295	0.1307	0.41515	0.15265	0.2376	0.133
	0.47875	0.3224	0.2403	0.27885	0.2848	0.3136
	0.26865	0.13095	0.18255	0.22335	0.204	0.596
	0.31775	0.60465	0.14795	0.14795	0.10855	0.5883
	0.1658	0.2864	0.3407	0.2015	1.01455	1.1013
	0.4571	0.27295	0.37485	0.117	0.34585	0.42935
	0.28915	0.0595	0.1276	0.0821	0.2821	0.90635
	0.35175	0.2044	0.37305	0.17945	0.26435	0.56165
	0.2454	0.2878	0.5117	0.33085	0.2852	0.8657
	0.4215	0.54175	0.4487	0.33095	0.13755	0.6485
	0.5057	0.6978	0.2473	0.1247	0.3437	0.77675
	0.28205	0.37845	0.1247	0.17665	0.38875	0.49845
	0.31455	0.3846	0.46885	0.2049	0.1701	0.5229
	0.2771	0.25365	0.49865	0.32185	0.24015	0.2192
	0.23875	0.0913498	0.23395	0.0833	0.3819	0.26795
	0.2611	0.2067	0.3445	0.3143	0.52505	0.75515
	0.38005	0.1863	0.1307	0.3467	0.10995	0.6897
	0.2055	0.399	0.36775	0.3528	0.31115	0.49485
	0.1408	0.21185	0.3758	0.3143	0.3486	0.56105
	0.32885	0.3626	0.14865	0.2927	0.4225	0.72145
	0.18965	0.31905	0.3114	0.17975	0.27945	0.52395
	0.5319	0.21005	0.635	0.42895	0.14655	0.17155
	0.22	0.31045	0.2124	0.27475	0.33465	0.55175
	0.18665	0.2779	0.27715	0.327	0.1801	0.33815
	0.1383	0.4125	0.1942	0.10115	0.3185	0.72845
	0.18915	0.0994	0.1964	0.3536	0.0660502	1.30135
	0.2011	0.0994	0.2049	0.2124	0.3152	0.49265
	0.22895	0.19005	0.29695	0.56185	0.32495	0.45075
	0.41635	0.184	0.3176	1.07365	0.40885	0.56395
	0.18235	0.20425	0.31645	0.2674	0.8208	0.65585
	0.4613	0.26375	0.2485	0.29965	0.10165	0.5375
	0.62825	0.1491	0.1799	0.12145	0.32675	0.33495
	0.18255	0.15265	0.2187	0.30185	0.2889	0.72455
	0.27105	0.1964	0.2067	0.2135	0.3182	0.57565
	0.1528	0.13915	0.4611	0.14055	0.3656	1.048
	0.15715	0.35735	0.3184	0.2657	0.0868502	0.5402
	0.29845	0.2067	0.35735	0.0833	0.1617	1.5135
	0.19755	0.1502	0.452	0.10105	0.1607	0.9514
	0.18295	0.1836	0.21305	0.1942	0.2877	0.90495
	0.1396	0.19945	0.34055	0.1988	0.0713	0.9017
	0.133	0.37215	0.1636	0.1879	0.0662498	0.9531
	0.27205	0.1429	0.39755	0.0913498	0.1801	0.8393
	0.24725	0.14545	0.4343	0.19945	0.2954	0.84765
	0.2474	0.27645	0.25445	0.3603	0.29685	0.76685
	0.1609	0.26295	0.2149	0.18145	0.1067	0.2878
	0.30665	0.6141	0.2707	0.25965	0.0500498	0.5964
	0.2276	0.27825	0.38315	0.14795	0.24905	0.6691
	0.2451	0.26195	0.36945	0.25575	0.26865	0.79825
	0.86095	0.56585	0.2684	0.1502	0.2307	1.12665
	0.1619	0.3895	0.5018	0.0327	0.39715	0.8989
	0.2309	0.46475	0.27145	0.0548	0.20485	0.61745
	0.17155	0.5292	0.44985	0.3987	0.2683	0.91085
	0.24525	0.33245	0.31575	0.18655	0.13735	0.56205
	0.34355	0.40425	0.3277	0.2375	0.0827	1.53515
	0.1881	0.16525	0.1491	0.17235	0.4273	0.22
	0.379	0.30505	0.3628	0.11895	0.2654	0.95135
	0.3911	0.17465	0.1667	0.176	0.3215	0.6587
	0.0898498	0.3882	0.3107	0.22225	0.2799	0.6461
	0.315	0.1961	0.3288	0.2126	0.4136	0.522
	0.84155	0.2126	0.40565	0.3268	0.1576	0.3014
	0.1473	0.3584	0.24645	0.22195	0.5107	1.0698
	0.49835	0.34355	0.1636	0.1737	0.3329	0.30055
	0.26245	0.399	0.6455	0.3013	0.41915	0.1978
	0.5117	0.20685	0.32845	0.35425	0.2718	0.36025
	0.42515	0.1964	0.1161	0.14105	0.42785	0.1062
	0.1886	0.34315	0.12145	0.1805	0.27005	0.12145
	0.2741	0.0902498	0.0673498	0.1863	0.27045	0.1297
	0.3033	0.47025	0.29815	0.133	0.346	0.2083
	0.1228	0.29425	0.3053	0.21385	0.21875	0.19075
	0.35395	0.29455	0.13525	0.31725	0.291	0.0523
	0.0956502	0.3574	0.3104	0.35325	0.10465	0.133
	0.0980498	0.17235	0.3925	0.33935	0.1511	0.0408502
	0.1827	0.26195	0.1895	0.18455	0.25995	0.23135
	0.70265	0.1228	0.20685	0.0548	0.30495	0.19075
	0.3205	0.38145	0.20255	0.10105	0.1528	0.2135
	0.59285	0.22195	0.2049	0.0956502	0.4535	0.0843502
	0.24595	0.35215	0.2021	0.14455	0.32025	0.35835
	0.27825	0.29425	0.2716	0.37295	0.23795	0.2938
	0.3232	0.2701	0.2172	0.1814	0.38785	0.36135
	0.42215	0.2311	0.2916	0.1615	0.3307	0.1197
	0.37865	0.3203	0.41675	0.19685	0.135	0.222
	0.23395	0.15525	0.24725	0.11285	0.47855	0.15035
	0.30385	0.3413	0.41175	0.2018	0.10175	0.11835
	0.1628	0.2485	0.24595	0.52975	0.2429	0.11495
	0.39445	0.2212	0.3023	0.3203	0.2269	0.11895
	0.1427	0.2646	0.1746	0.21585	0.2788	0.51595
	0.1886	0.2878	0.2774	0.17145	0.24145	0.24525
	0.20455	0.31315	0.14795	0.21385	0.17785	0.12265
	0.44485	0.2404	0.35155	0.1561	0.1881	0.3595
	0.50165	0.14795	0.2538	0.2049	0.3819	0.2796
	0.32845	0.25795	0.23525	0.3048	0.17305	0.575
	0.3699	0.2126	0.2474	0.1228	0.48175	0.9481
	0.5229	0.23695	0.29605	0.17235	0.27295	1.2492
	0.1636	0.1733	0.25065	0.1054	0.45005	0.8007
	0.2375	0.22315	0.1491	0.2067	0.24995	0.75205
	0.3595	0.35475	0.2049	0.21445	0.4378	0.16175
	0.3871	0.62945	0.60575	0.28665	0.57115	0.9249
	0.1592	0.1281	0.30315	0.2542	0.26365	0.46035
	0.1144	0.277	0.21195	0.38285	0.3796	0.16215
	0.2451	0.7435	0.15865	0.2394	0.0986502	0.65
	0.26155	0.0572	0.16115	0.3143	0.2893	0.6166
	0.3935	0.23025	0.16845	0.242	0.102	0.3589
	0.36495	0.6049	0.431	0.133	0.33775	0.8233
	0.22935	0.19625	0.2676	0.134	0.28585	0.2784
	0.34325	0.4762	0.1738	0.3928	0.29285	0.7497
	0.0821	0.24125	0.33675	0.33125	0.3593	0.4
	0.10745	0.33775	0.4004	0.1154	0.28125	0.77475
	0.22075	0.1976	0.308	0.34735	0.044	0.72755
	0.20795	0.2542	0.14545	0.0698	0.32185	0.133
	0.19005	0.109	0.1065	0.34555	0.3618	0.2041
	0.27065	0.10105	0.2811	0.2676	0.3405	0.41135
	0.31215	0.049	0.3004	0.3336	0.3593	0.46505
	0.22935	0.0730502	0.3436	0.3021	0.2817	0.80235
	0.355	0.21315	0.24375	0.39775	0.32535	0.2511
	0.1805	0.1878	0.27195	0.24245	0.08985	0.46845
	0.1634	0.0730502	0.3626	0.54095	0.2276	0.1577
	0.57135	0.0548	0.20425	0.525	0.22225	0.38485
	0.27005	0.3517	0.28155	0.54	0.1396	0.83655
	0.3203	0.30275	0.27465	0.27945	0.0703	0.541
	0.1997	0.2481	0.26375	0.37485	0.28585	0.87745
	0.1836	0.1628	0.2747	0.2716	0.446	0.1307
	0.2126	0.33655	0.361	0.22	0.1926	0.2303
	0.31045	0.117	0.1843	0.38755	0.1535	0.2508
	0.31	0.26385	0.327	0.23395	0.3059	0.32005
	0.25	0.4758	0.12255	0.28535	0.2157	0.176
	0.23065	0.13475	0.2695	0.2157	0.26675	0.4044
	0.2168	0.35035	0.40165	0.43485	0.2564	0.17815
	0.2728	0.218	0.4261	0.2506	0.48495	0.29815
	0.2739	0.0294498	0.52345	0.308	0.5206	0.3451
	0.3118	0.117	0.3513	0.2739	0.39355	0.13915
	0.0462	0.16845	0.2494	0.3935	0.0817	0.43805
	0.3331	0.2878	0.33325	0.27465	0.0753	0.3662
	0.2272	0.0771	0.3013	0.27885	0.21385	0.4764
	0.2626	0.0984	0.44965	0.27825	0.3045	0.1959
	0.3642	0.1427	0.1814	0.2817	0.37475	0.6922
	0.39585	0.0337	0.3709	0.39365	0.0833	0.2618
	0.21315	0.17	0.34325	0.17555	0.252	0.13595
	0.2157	0.0997498	0.23915	0.25445	0.54015	0.4542
	0.2716	0.0883498	0.4088	0.2792	0.33265	0.76605
	0.0902498	0.0931502	0.3528	0.117	0.04165	0.47325
	0.38925	0.0346502	0.1634	0.27885	0.1343	0.14475
	0.3106	0.30365	0.29525	0.1976	0.31705	0.17295
	0.3243	0.14565	0.4011	0.1881	0.0953	0.4777
	0.191	0.20095	0.37725	0.13915	0.1808	0.22875
	0.18475	0.0182502	0.2126	0.11895	0.38315	0.0965
	0.1642	0.1733	0.3023	0.2487	0.2784	0.56245
	0.2564	0.0804498	0.5585	0.32865	0.60315	0.28845
	0.3203	0.0693	0.41145	0.30635	0.4812	0.2661
	0.2212	0.1634	0.45055	0.26575	0.3127	0.3766
	0.15695	0.0953	0.45955	0.2817	0.4527	0.24725
	0.21085	0.21755	0.3024	0.29425	0.29625	0.15265
	0.13595	0.12255	0.27225	0.5971	0.3004	0.70195
	0.3109	0.0408502	0.29455	0.28595	0.14455	0.3825
	0.35985	0.0638	0.16665	0.2864	0.3232	0.4088
	0.30625	0.133	0.3963	0.59635	0.21085	0.43
	0.29695	0.0693	0.29425	0.15545	0.0693	0.30035
	0.1502	0.30625	0.4298	0.63245	0.1942	1.2301
	0.2262	0.0365498	0.3128	0.24995	0.23395	0.31535
	0.21385	0.1456	0.1644	0.1646	0.17235	0.2864
	0.3709	0.20795	0.4613	0.2171	0.26005	0.0735498
	0.1491	0.0917	0.33445	0.30405	0.3412	0.1827
	0.28165	0.2716	0.10465	0.16435	0.14455	0.62015
	0.24995	0.20925	0.227	0.27825	0.2451	0.49845
	0.14455	0.1836	0.29455	0.0980498	0.3471	0.45785
	0.117	0.16115	0.2716	0.50155	0.30885	0.51565
	0.19085	0.0622	0.29285	0.3259	0.25655	0.33585
	0.3565	0.0516502	0.76405	0.58375	0.153	0.52985
	0.2739	0.1578	0.1928	0.30275	0.22435	0.6041
	0.2257	0.0730502	0.5335	0.29815	0.07305	0.5163
	0.1527	0.0997498	0.3023	0.3414	0.2891	0.40175
	0.1863	0.0745498	0.13925	0.2464	0.40425	0.5316
	0.2023	0.0833	0.43035	0.0658498	0.1135	0.4358
	0.2793	0.0577502	0.266	0.27835	0.26055	0.2451
	0.25575	0.1161	0.2463	0.31	0.3825	0.1307
	0.3461	0.1099	0.30275	0.3157	0.29365	0.42435
	0.2324	0.044	0.25445	0.1473	0.4333	0.1799
	0.2844	0.23695	0.14455	0.14105	0.37805	0.3722
	0.35305	0.2163	0.0621498	0.25835	0.5313	0.8123
	0.1942	0.15525	0.31045	0.29525	0.78045	0.33585
	0.2341	0.1111	0.27275	0.1642	0.4587	0.85075
	0.2411	0.0589	0.21605	0.14795	0.574	0.8383
	0.1782	0.1754	0.26195	0.1161	0.2864	0.34325
	0.2083	0.0462	0.16215	0.16845	0.71195	0.417
	0.1653	0.13175	0.1007	0.11555	0.3517	0.26155
	0.23395	0.0476502	0.42765	0.24625	0.4249	0.62035
	0.2242	0.13175	0.33375	0.1502	0.41865	0.43185
	0.30185	0.1634	0.25445	0.2908	0.364	0.28525
	0.23885	0.16845	0.49205	0.30105	0.5578	0.4913
	0.1314	0.0589	0.39285	0.31055	0.45055	0.59915
	0.0730502	0.2125	0.5523	0.34325	0.3943	0.45295
	0.27195	0.0658498	0.3178	0.25535	0.3935	0.3603
	0.23205	0.1968	0.49535	0.33495	0.4935	0.4718
	0.3014	0.11785	0.3203	0.23915	0.3925	0.41095
	0.10235	0.19795	0.4692	0.2375	0.4439	0.37285
	0.193	0.35875	0.13095	0.0913498	0.62955	0.6141
	0.2773	0.3144	0.0980498	0.2534	0.48875	0.23015
	0.297	0.51075	0.4331	0.3109	0.43745	0.4426
	0.27755	0.17235	0.0327	0.15065	0.5553	0.26195
	0.25535	0.3547	0.22935	0.23705	0.4405	0.42835
	0.2046	0.1761	0.1942	0.0902498	0.48155	0.5585
	0.2164	0.1778	0.0913498	0.223	0.35435	0.2478
	0.25325	0.4494	0.14615	0.33495	0.50725	0.427
	0.2631	0.14055	0.23395	0.26155	0.3726	0.3973
	0.2512	0.19235	0.1895	0.2864	0.30635	0.6527
	0.2124	0.12255	0.2538	0.3109	0.50015	0.609
	0.231	0.1365	0.1863	0.1634	0.4668	0.46685
	0.3442	0.0516502	0.35095	0.4016	0.1491	0.4666
	0.14795	0.2223	0.29515	0.0416498	0.44185	0.47515
	0.22125	0.14705	0.4587	0.3268	0.2904	0.7028
	0.2451	0.3513	0.4006	0.1634	0.25965	0.32555
	0.2021	0.16365	0.13095	0.29455	0.37595	0.3269
	0.2018	0.34995	0.41145	0.34555	0.21085	0.2318
	0.29975	0.3486	0.17235	0.5547	0.4969	0.43675
	0.16185	0.2985	0.30925	0.6381	0.3679	0.4266
	0.1824	0.14705	0.24725	0.2414	0.338	0.31875
	0.2861	0.19745	0.30525	0.6877	0.36845	0.28205
	0.36245	0.1111	0.46015	0.20425	0.511	0.5393
	0.32865	0.50175	0.40355	0.2451	0.30445	0.4603
	0.27045	0.0956502	0.3157	0.2779	0.1062	0.7355
	0.3953	0.0775	0.29455	0.2067	0.09565	0.526
	0.15	0.3886	0.26875	0.21005	0.44335	0.56395
	0.24765	0.13175	0.36535	0.24565	0.5095	0.55555
	0.4365	0.2696	0.32085	0.2501	0.3925	0.5518
	0.19075	0.2149	0.26345	0.1733	0.445	0.6549
	0.27645	0.26995	0.29815	0.2254	0.4466	0.5556
	0.21305	0.49345	0.35955	0.1396	0.40925	0.3788
	0.19525	0.0902498	0.341	0.31215	0.30215	0.1111
	0.2799	0.1886	0.2311	0.0817	0.46175	0.3347
	0.0987	0.0589	0.25445	0.28205	0.34325	0.3662
	0.2149	0.0577502	0.36095	0.31905	0.43065	0.41595
	0.25625	0.11675	0.22075	0.35835	0.4657	0.28295
	0.1843	0.0698	0.30315	0.2192	0.4166	0.35505
	0.2626	0.0231	0.2057	0.31005	0.45375	0.38025
	0.21305	0.0294498	0.0698	0.2891	0.4886	0.34505
	0.2326	0.0638	0.16525	0.37135	0.44125	0.6318
	0.1482	0.14615	0.3033	0.15545	0.52815	0.46495
	0.23705	0.15865	0.17175	0.2506	0.1792	0.4764
	0.35685	0.38015	0.22595	0.177	0.3653	0.5801
	0.2324	0.19715	0.33655	0.20495	0.42365	0.59825
	0.1292	0.0888498	0.4745	0.2157	0.38385	0.34745
	0.2102	0.1396	0.2209	0.2759	0.27325	0.46535
	0.23115	0.1491	0.1805	0.1389	0.43275	0.5146
	0.2358	0.0771	0.0753	0.4044	0.36535	0.3799
	0.3049	0.1792	0.2889	0.33855	0.49575	0.76835
	0.21445	0.19055	0.25365	0.14795	0.42555	0.24565
	0.33535	0.19745	0.58275	0.51785	0.47025	0.4617
	0.2212	0.1799	0.23915	0.13095	0.2126	0.8966
	0.25545	0.14705	0.13095	0.0775	0.5163	0.41795
	0.2021	0.3109	0.30925	0.22225	0.52315	0.53945
	0.266	0.25835	0.33745	0.1792	0.4174	0.36485
	0.2816	0.0833	0.5395	0.117	0.53495	0.32055
	0.41055	0.16825	0.2098	0.16765	0.5052	0.40925
	0.3194	0.15865	0.3109	0.249	0.3053	0.6725
	0.2454	0.0997498	0.2083	0.3618	0.674	0.5089
	0.368	0.0753	0.4024	0.6367	0.43265	0.63955
	0.3269	0.3412	0.2716	0.2382	0.5303	0.26195
	0.1942	0.31215	0.20425	0.55325	0.2095	0.87435
	0.23395	0.0693	0.30275	0.0898498	0.60595	0.50375
	0.2414	0.3581	0.1836	0.13175	0.49735	0.61545
	0.20685	0.0462	0.2517	0.23915	0.5316	0.4069
	0.19295	0.1877	0.0638	0.30925	0.3272	0.5474
	0.21645	0.2414	0.14795	0.26145	0.50755	0.50715
	0.2289	0.0658498	0.3921	0.5292	0.5815	0.3214
	0.0577502	0.0346502	0.35985	0.37485	0.38685	0.44665
	0.6181	0.0980498	0.4206	0.361	0.4575	0.5409
	0.4476	0.327	0.32555	0.3272	0.4315	0.4507
	0.2535	0.4062	0.4641	0.58215	0.4578	0.4586
	0.1634	0.33105	0.55555	0.41795	0.0824	1.0437
	0.2625	0.18625	0.3471	0.20685	0.27205	1.02855
	0.27825	0.14545	0.287	0.2534	0.2494	1.03815
	0.23135	0.41895	0.348	0.2289	0.19565	0.44785
	0.24565	0.10585	0.38145	0.26345	0.3139	0.45915
	0.2379	0.1161	0.15525	0.2878	0.40065	0.40925
	0.2324	0.1314	0.2404	0.35365	0.3447	0.4536
	0.2481	0.43115	0.11465	0.3504	0.3071	0.50695
	0.25795	0.1536	0.446	0.1111	0.08835	0.49045
	0.29595	0.1318	0.42765	0.2429	0.38285	1.2244
	0.28275	0.1664	0.2049	0.30665	0.2538	0.2878
	0.088	0.35975	0.1389	0.133	0.25235	0.2626
	0.33685	0.29395	0.31955	0.1792	0.22315	0.9978
	0.24125	0.334	0.3023	0.2276	0.0638	0.57725
	0.29	0.3003	0.1389	0.2842	0.2534	0.50315
	0.0843502	0.15615	0.1754	0.4518	0.15065	0.3361
	0.26975	0.3746	0.2143	0.3378	0.12445	0.41735
	0.2976	0.1099	0.2494	0.27645	0.1942	0.3969
	0.23915	0.1935	0.4057	0.1292	0.22	0.5516
	0.2518	0.3232	0.4142	0.1634	0.2375	0.5373
	0.26975	0.1389	0.40995	0.104	0.20475	0.54535
	0.27885	0.4494	0.3603	0.1731	0.19005	0.3687
	0.2158	0.049	0.3401	0.2157	0.36475	0.66275
	0.33585	0.0898498	0.17	0.11895	0.1733	0.49335
	0.2403	0.11785	0.2425	0.37485	0.4006	0.8273
	0.18525	0.1144	0.0408502	0.2676	0.26005	0.2811
	0.26155	0.0916502	0.3413	0.1307	0.284	0.5402
	0.3549	0.133	0.044	0.2695	0.19075	0.47425
	0.1879	0.4254	0.15865	0.0572	0.0595	0.4289
	0.25835	0.1161	0.3467	0.38915	0.1792	0.50855
	0.2117	0.1799	0.16855	0.3401	0.40585	0.46825
	0.32995	0.1106	0.25445	0.0956502	0.1792	0.43375
	0.23765	0.2027	0.46965	0.12065	0.21195	0.36565
	0.2727	0.38625	0.5689	0.0703	0.3178	0.2832
	0.3109	0.3762	0.0817	0.57845	0.06535	0.2049
	0.29455	0.2957	0.0497	0.4166	0.22715	0.4992
	0.26155	0.17515	0.0956502	0.57365	0.13865	0.49045
	0.2458	0.1561	0.35985	0.26155	0.25655	0.49835
	0.26425	0.10755	0.2696	0.2163	0.1881	0.56215
	0.1881	0.4677	0.40925	0.62315	0.29705	0.59285
	0.2399	0.31195	0.3611	0.4351	0.41505	0.50535
	0.25445	0.21375	0.33505	0.3943	0.3547	0.1886
	0.17465	0.3456	0.44965	0.20095	0.30885	0.3702
	0.25175	0.0913498	0.1062	0.35195	0.16215	0.46695
	0.0753	0.37635	0.7845	0.5462	0.40065	0.47415
	0.1733	0.20135	0.56585	0.33855	0.35985	0.4912
	0.3161	0.0730502	0.29455	0.29605	0.33325	0.4951
	0.3134	0.35525	0.368	0.0658498	0.2425	0.6313
	0.2701	0.0658498	0.49045	0.19125	0.28885	0.3759
	0.27445	0.0825	0.31055	0.17005	0.36585	0.7147
	0.11905	0.26625	0.59025	0.0753	0.3952	0.414
	0.2869	0.3472	0.0984	0.54155	0.1976	0.57215
	0.2466	0.2754	0.33745	0.35595	0.05095	0.54835
	0.2298	0.445	0.28885	0.44065	0.30515	0.60435
	0.2517	0.2133	0.11895	0.3953	0.42635	0.4936
	0.42515	0.3463	0.44305	0.27825	0.0698	0.507
	0.2864	0.33185	0.31865	0.176	0.1473	0.51915
	0.25445	0.48095	0.4004	0.1144	0.38355	0.5068
	0.2701	0.65515	0.15525	0.42175	0.44065	0.5843
	0.27825	0.2459	0.1307	0.15545	0.0841	0.3691
	0.2451	0.12445	0.33535	0.24725	0.23535	0.52315
	0.2049	0.1895	0.49025	0.27495	0.2175	0.39675
	0.26195	0.32915	0.2792	0.0913498	0.08985	0.40925
	0.25985	0.0365498	0.1942	0.45025	0.5243	0.4979
	0.2798	0.0924498	0.33085	0.10745	0.2895	0.483
	0.2095	0.16115	0.15525	0.2818	0.05165	0.20425
	0.2203	0.10465	0.49865	0.0956502	0.17155	0.2289
	0.2626	0.3413	0.56395	0.17845	0.2311	0.6888
	0.13095	0.3897	0.20425	0.1863	0.52715	0.39225
	0.3854	0.0902498	0.2481	0.26155	0.2289	0.4947
	0.3408	0.4201	0.79255	0.37845	0.38525	0.51505
	0.27655	0.3963	0.384	0.1561	0.18675	0.366
	0.2289	0.4823	0.42175	0.1706	0.27755	0.63785
	0.22895	0.12565	0.125	0.33465	0.2032	0.29745
	0.2779	0.1222	0.5969	0.1754	0.1555	0.4008
	0.24525	0.1549	0.3023	0.074	0.282	0.3494
	0.23	0.0817	0.1307	0.2358	0.3759	0.42515
	0.2779	0.38935	0.51075	0.31725	0.3127	0.17845
	0.12275	0.25245	0.36775	0.3884	0.4236	0.5852
	0.2624	0.2146	0.14475	0.2094	0.3041	0.30425
	0.22075	0.1582	0.24	0.0997498	0.28765	0.5639
	0.26145	0.14105	0.1805	0.1634	0.40405	0.47485
	0.2626	0.32525	0.3595	0.1634	0.3389	0.4662
	0.3447	0.15545	0.088	0.5984	0.62795	0.67035
	0.3846	0.0883498	0.26155	0.1895	0.34785	0.49025
	0.2787	0.20425	0.24485	0.53945	0.4923	0.48275
	0.20705	0.2631	0.50985	0.1881	0.7648	0.45195
	0.2534	0.554	0.0548	0.53205	0.45575	0.3647
	0.2124	0.2049	0.1827	0.31055	0.1331	0.1164
	0.2044	0.45	0.19065	0.24195	0.46475	0.2637
	0.23785	0.6908	0.17555	0.19625	0.3759	0.3726
	0.39215	0.2183	0.1706	0.4439	0.3423	0.5289
	0.15545	0.155	0.16845	0.61245	0.13175	0.53975
	0.23695	0.0658498	0.18085	0.3811	0.26845	0.3304
	0.25325	0.37205	0.2626	0.48055	0.37725	0.31875
	0.28595	0.3839	0.25795	0.31905	0.56455	0.38725
	0.1729	0.14215	0.17155	0.5523	0.1588	0.5666
	0.19675	0.4721	0.21305	0.2538	0.28535	0.4821
	0.2538	0.4854	0.22875	0.2341	0.31315	0.52565
	0.172	0.2479	0.2564	0.18585	0.40505	0.40925
	0.49605	0.0653498	0.1491	0.2131	0.34205	0.3773
	0.1902	0.074	0.2654	0.1062	0.27195	0.4089
	0.22875	0.35155	0.33625	0.0817	0.3536	0.33285
	0.1881	0.16865	0.20425	0.14435	0.1578	0.4539
	0.19885	0.3023	0.30405	0.5095	0.1605	1.4848
	0.2478	0.26975	0.2779	0.49845	0.4529	0.72095
	0.1879	0.0673498	0.3272	0.29455	0.5921	0.5817
	0.1879	0.3203	0.38435	0.5068	0.4578	0.49895
	0.2626	0.33555	0.3268	0.3933	0.402	0.49285
	0.21755	0.39675	0.1389	0.19625	0.28435	0.4348
	0.1843	0.19305	0.2941	0.3668	0.2947	0.8382
	0.24725	0.36475	0.1884	0.37725	0.39235	0.4106
	0.26975	0.4375	0.349	0.1096	0.3517	0.49845
	0.21315	0.0817	0.279	0.2206	0.36435	0.51105
	0.2423	0.4532	0.13985	0.4745	0.3448	0.2803
	0.2626	0.28205	0.2057	0.3024	0.20925	0.2852
	0.3272	0.1644	0.14705	0.22	0.3467	0.5806
	0.22875	0.24625	0.4587	0.3114	0.42875	0.0735498
	0.3109	0.14545	0.2498	0.223	0.1276	0.31955
	0.45805	0.12255	0.29595	0.1865	0.40455	0.68625
	0.67555	0.0658498	0.1636	0.15715	0.33055	0.6136
	0.19005	0.3884	0.2311	0.1636	0.1644	0.5856
	0.13175	0.12145	0.22435	0.23395	0.18105	0.25325
	0.4343	0.3139	0.3618	0.3051	0.307	0.6048
	0.10745	0.1759	0.16665	0.5072	0.3178	0.6232
	0.30505	0.4333	0.4392	0.28205	0.1799	0.5318
	0.38005	0.1706	0.0898498	0.223	0.2451	0.57565
	0.21445	0.18685	0.40165	0.1628	0.27205	0.33345
	0.16215	0.15025	0.0984	0.41505	0.34325	0.4081
	0.2403	0.3991	0.3731	0.2485	0.09565	0.7502
	0.13525	0.33635	0.2792	0.2857	0.25525	0.2878
	0.227	0.0771	0.4217	0.35985	0.24125	0.16965
	0.38085	0.3651	0.3067	0.57005	0.35245	0.30715
	0.2062	0.46575	0.4459	0.50685	0.2631	0.20095
	0.0771	0.62995	0.2124	0.4033	0.20925	0.3178
	0.2716	0.56225	0.26145	0.3581	0.266	0.53745
	0.22315	0.4166	0.3514	0.39215	0.266	0.6595
	0.132	0.3777	0.29425	0.26155	0.39865	0.5941
	0.2392	0.4765	0.2534	0.44025	0.4573	0.258
	0.2653	0.0913498	0.11555	0.19625	0.45195	0.29965
	0.266	0.57055	0.13175	0.32525	0.23135	0.7053
	0.2564	0.5211	0.26975	0.2124	0.44485	0.45525
	0.4646	0.2676	0.33855	0.223	0.19675	0.4669
	0.2387	0.436	0.35325	0.3143	0.3237	0.3466
	0.3068	0.659	0.35095	0.1642	0.44485	0.3786
	1.0708	0.38815	0.3672	0.3943	0.2485	0.5407
	0.2493	0.49135	0.40165	0.3528	0.2891	0.4929
	0.23175	0.5579	0.39235	0.1976		0.43995
	0.66155	0.728	0.4833	0.14795		0.60315
	0.1271	0.38615	0.41925	0.29425		0.3493
	0.46245	0.40065	0.3536	0.3691		0.512
	0.22225	0.56585	0.37555	0.12255		0.2126
	0.7134	0.2126	0.38915	0.31215		0.47915
	0.2276	0.4063	0.27945	0.3237		0.55705
	0.49085	0.2534		0.21985		0.6293
	0.2571	0.5496		0.22875
	0.7245	0.1228		0.17465
	0.2646	0.1642
	0.22225	0.44965
	0.5368	0.58005
	0.2095	0.33585
	0.4462	0.42765
	0.38745	0.63395
	0.14445	0.55555
	0.35755	0.49865
	0.39635	0.1062
	0.1111	0.12255
	0.0673498	0.1863
	0.44285	0.125
	0.27345	0.074
	0.54715	0.37275
	0.0817	0.2663
	0.47665	0.15695
	0.3127	0.19055
	0.39305	0.19305
	0.1398	0.2952
	0.28035	0.2429
	0.42855	0.38205
	0.3809	0.2289
	0.44425	0.0622
	0.17	0.1836
	0.38035	0.18485
	0.21755	0.3783
	0.4351	0.5658
	0.5189	0.0693
	0.3811	0.0577502
	0.0817	0.2414
	0.4185	0.10435
	0.4854	0.4424
	0.1814	0.1276
	0.46345	0.28535
	0.5378	0.3514
	0.4469	0.72705
	0.3629	0.25655
	0.1731	0.15715
	0.51335	0.36585
	0.11785	0.32195
	0.5175	0.2493
	0.24025	0.4548
	0.2192	0.26055
	0.1471	0.43885
	0.0973498	0.25955
	0.1863	0.0956502
	0.27465	0.21985
	0.3978	0.1024
	0.51105	0.1099
	0.43915	0.3787
	0.14055	0.0994
	0.0258498	0.4956
	0.34625	0.18345
	0.41635	0.3952
	0.2564	0.3275
	0.2745	0.22085
	0.22225	0.2311
	0.2779	0.16485
	0.32455	0.32435
	0.30715	0.25065
	0.3442	0.11765
	0.1429	0.0523
	0.44955	0.2392
	0.34755	0.17595
	0.29025	0.1547
	0.47515	0.16845
	0.18675	0.2058
	0.155	0.0638
	0.2337	0.22595
	0.3541	0.16215
	0.4566	0.0809
	0.46825	0.0855502
	0.2943	0.0817
	0.44185	0.0703
	0.26535	0.11555
	0.33105	0.45295
	0.23125	0.49895
	0.1982	0.15065
	0.28595	0.1007
	0.3655	0.0898498
	0.35195	0.0883498
	0.33335	0.0817
	0.12445	0.379
	0.3471	0.1584
	0.2779	0.1402
	0.1879	0.133
	0.39265	0.28415
	0.2538	0.0902498
	0.36815	0.23215
	0.223	0.0693
	0.22935	0.29715
	0.3448	0.35835
	0.2193	0.11415
	0.1096	0.0984
	0.16635	0.0365498
	0.1062	0.3726
	0.18435	0.28695
	0.1642	0.4708
	0.33335	0.18665
	0.19855	0.17045
	0.2587	0.3603
	0.2475	0.3928
	0.25065	0.0698
	0.16095	0.29595
	0.2541	0.1727
	0.0748	0.2523
	0.22875	0.0902498
	0.23295	0.22595
	0.16765	0.23005
	0.2607	0.20175
	0.2811	0.3297
	0.1642	0.1705
	0.17155	0.10235
	0.3353	0.28595
	0.19675	0.0365498
	0.1427	0.21585
	0.36355	0.1099
	0.17235	0.17945
	0.2331	0.2192
	0.1578	0.10465
	0.1224	0.4885
	0.18625	0.0883498
	0.2079	0.2472
	0.2212	0.242
	0.21305	0.37725
	0.14405	0.20785
	0.134	0.28595
	0.4576	0.33435
	0.36435	0.0743498
	0.2831	0.5805
	0.1473	0.28485
	0.4609	0.7813
	0.37535	0.0868502
	0.49815	0.68025
	0.25165	0.1473
	0.26675	0.14475
	0.2314	0.29565
	0.2049	0.37195
	0.12065	0.3989
	0.1903	0.2018
	0.12675	0.1837
	0.15265	0.0589
	0.2319	0.2018
	0.0959	0.6562
	0.22075	0.2352
	0.315	0.1799
	0.2301	0.31865
	0.32095	0.4579
	0.12255	0.2626
	0.17225	0.0548
	0.32165	0.8438
	0.29425	0.29205
	0.2786	0.3691
	0.12365	0.12845
	0.1685	0.0658498
	0.30525	0.3399
	0.3295	0.36865
	0.2952	0.3985
	0.51245	0.253
	0.3208	0.4137
	0.32915	0.42375
	0.30465	0.3272
	0.2538	0.5375
	0.29845	0.60285
	0.2339	0.2403
	0.304	0.46885
	0.1928	0.30505
	0.4412	0.20425
	0.58055	0.0931502
	0.3617	0.49135
	0.29455	0.2716
	0.4362	0.2963
	0.3103	0.28205
	0.1843	0.13985
	0.3577	0.3449
	0.4897	0.3262
	0.3109	0.35865
	0.4055	0.4412
	0.36395	0.0931502
	0.26485	0.4536
	0.31535	0.22595
	0.3963	0.36575
	0.1491	0.23695
	0.3401	0.50625
	0.26675	0.5326
	0.29285	0.3825
	0.3851	0.4737
	0.46575	0.133
	0.39005	0.6026
	0.44955	0.21585
	0.1766	0.28075
	0.12145	0.42785
	0.1636	0.2599
	0.2126	0.43725
	0.109	0.31645
	0.23125	0.24525
	0.10345	0.27825
	0.19815	0.2276
	0.30965	0.30565
	0.2083	0.23915
	0.26155	0.1615
	0.15665	0.2985
	0.0735498	0.15715
	0.14045	0.3979
	0.18145	0.2853
	0.36295	0.22595
	0.4482	0.2394
	0.2351	0.2297
	0.24855	0.4408
	0.22595	0.2212
	0.38725	0.22225
	0.5499	0.49815
	0.52395	0.32245
	0.3153	0.31905
	0.30465	0.2941
	0.317	0.2311
	0.0931502	0.1687
	1.17205	0.2206
	0.2839	0.29615
	0.62355	0.3669
	0.2778	0.049
	0.3531	0.3109
	0.63245	0.16665
	0.4275	0.14105
	0.688	0.3111
	0.38365	0.25055
	0.34205	0.55135
	0.182	0.4578
	0.4246	0.2537
	0.32935	0.2889
	0.3288	0.10795
	0.2174	0.39215
	0.29215	0.14705
	0.19145	0.1932
	0.37205	0.0956502
	0.59925	0.0577502
	0.39235	0.17175
	0.4463	0.29515
	0.4967	0.33535
	0.40305	0.23915
	0.3281	0.2646
	0.37495	0.3859
	0.3629	0.2936
	0.44695	0.26895
	0.40505	0.15805
	0.32295	0.2537
	0.0658498	0.0775
	0.23915	0.0984
	0.1881	0.2495
	0.4351	0.132
	0.1491	0.3026
	0.43	0.0658498
	0.4095	0.31835
	0.117	0.22435
	0.2192	0.2215
	0.5225	0.26575
	0.37485	0.2429
	0.32525	0.11895
	0.4611	0.0902498
	0.49865	0.1964
	0.10745	0.3618
	0.2842	0.17495
	0.1827	0.0497
	0.3691	0.1161
	0.29285	0.0924498
	0.2403	0.1915
	0.37845	0.34255
	0.2003	0.32555
	0.3024	0.0703
	0.3232	0.2021
	0.0753	0.0834
	0.2324	0.15265
	0.2517	0.7442
	0.3447	0.2124
	0.27465	0.45385
	0.33535	0.4085
	0.2192	0.0572
	0.2817	0.12065
	0.3265	0.2301
	0.36585	0.34015
	0.3581	0.2761
	0.1886	0.2099
	0.3651	0.1696
	0.23045	0.2932
	0.3884	0.32295
	0.37615	0.28225
	0.34625	0.32415
	0.16845	0.41105
	0.30525	0.22725
	0.247	0.0387
	0.35755	0.1186
	0.25535	0.0875
	0.3943	0.4305
	0.3497	0.0359502
	0.2601	0.22135
	0.22085	0.2848
	0.3024	0.19965
	0.2878	0.2046
	0.28315	0.21365
	0.26835	0.1955
	0.4202	0.1431
	0.2451	0.2354
	0.3878	0.2059
	0.4079	0.2354
	0.332	0.64475
	0.133	0.3109
	0.3422	0.18045
	0.5826	0.2046
	0.33335	0.26385
	0.3953	0.26935
	0.4573	0.8136
	0.393	0.25315
	0.3733	0.8642
	0.13695	0.43075
	0.51075	0.9419
	0.2302	0.1255
	0.35995	0.1832
	0.0622	0.24105
	0.36805	0.17285
	0.56855	0.26545
	0.53485	0.2963
	0.50225	0.6014
	0.54585	0.2974
	0.3895	0.2523
	0.3111	0.31555
	0.513	0.36875
	0.46375	0.81175
	0.28595	0.8901
	0.41675	0.2625
	0.4331	0.59475
	0.39915	0.25405
	0.38975	0.18495
	0.44125	0.21055
	0.31215	0.18635
	0.36135	0.73085
	0.22595	0.2046
	0.3963	0.1196
	0.18655	0.201
	0.32105	0.2507
	0.3114	0.18495
	0.3759	0.21055
	0.2534	0.18635
	0.2807	0.73085
	0.45085	0.2046
	0.55515	0.1196
	0.327	0.201
	0.50955	0.2507
	0.25365	0.1368
	0.51815	0.1228
	0.49155	0.46485
	0.4142	0.0341
	0.5304	0.27555
	0.33045	0.15015
	0.26155	0.0838
	0.35695	0.2862
	0.35485	0.31495
	0.3574	0.2613
	0.29425	0.25815
	0.4249	0.6374
	0.3976	0.2238
	0.32405	0.1615
	0.349	0.366
	0.4935	0.407
	0.1942	0.16385
	0.35755	0.35
	0.30685	0.19635
	0.51025	0.39095
	0.23335	0.433
	0.5082	0.2523
	0.26675	0.15005
	0.30395	0.3664
	0.33825	0.29315
	0.25655	0.1928
	0.0931502	0.28785
	0.32185	0.24155
	0.3203	0.30165
	0.44935	0.3314
	0.43995	0.1318
	0.2489	0.15905
	0.1247	0.335
	0.1578	0.2843
	0.3127	0.37065
	0.3204	0.35495
	0.61105	0.1595
	0.6222	0.0819502
	0.74195	0.0889
	0.48265	0.25915
	0.5493	0.2182
	0.37975	0.28185
	0.3798	0.26665
	0.1988	0.27725
	0.4509	0.26915
	0.51625	0.1262
	0.3219	0.17785
	0.47455	0.2246
	0.3672	0.1262
	0.3541	0.23985
	0.17005	0.23815
	0.1473	0.2869
	0.4219	0.2
	0.51185	0.23425
	0.4677	0.3205
	0.15865	0.3386
	0.47365	0.1955
	0.21605	0.1001
	0.15865	0.21365
	0.21395	0.50675
	0.3864	0.0547502
	0.4741	0.0887498
	0.33585	0.622
	0.28725	0.11465
	0.3432	0.0454502
	0.0833	0.17485
	0.41335	0.2718
	0.0853	0.1477
	0.36505	0.20285
	0.4057	0.12955
	0.35445	0.0841
	0.44575	0.27005
	0.36095	0.1977
	0.27405	0.2662
	0.4173	0.3593
	0.19745	0.2227
	0.43575	0.2683
	0.44485	0.15685
	0.4679	0.33215
	0.2779	0.20685
	0.4272	0.25105
	0.4349	0.39785
	0.43115	0.35045
	0.47365	0.2159
	0.4393	0.30085
	0.16525	0.4162
	0.42255	0.25575
	0.16845	0.1992
	0.424	0.32665
	0.2904	0.1615
	0.5009	0.39645
	0.38035	0.1431
	0.4331	0.42685
	0.2517	0.27405
	0.26165	0.33585
	0.13475	0.22225
	0.21005	0.0920502
	0.38475	0.0762
	0.28535	0.0575
	0.301	0.1113
	0.3976	0.32015
	0.28215	0.28455
	0.3359	0.1336
	0.3224	0.1906
	0.42155	0.7013
	0.0698	0.39715
	0.3224	0.25555
	0.5131	0.2458
	0.54505	0.24915
	0.30315	0.2034
	0.52185	0.3572
	0.4268	0.3169
	0.33725	0.14235
	0.2901	0.4745
	0.3023	0.18355
	0.37725	0.12985
	0.41545	0.10685
	0.31725	0.14015
	0.4704	0.23095
	0.50165	0.3619
	0.40255	0.1708
	0.4343	0.24695
	0.14785	0.0803502
	0.3192	0.2095
	0.4579	0.12745
	0.266	0.2831
	0.31945	0.15685
	0.3258	0.3652
	0.532	0.35
	0.23595	0.3228
	0.3911	0.12215
	0.40245	0.32525
	0.22	0.5985
	0.3592	0.17725
	0.088	0.0160502
	0.1628	0.0437
	0.36535	0.0437
	0.4202	0.0341
	0.22	0.0437
	0.2566	0.2046
	0.29915	0.5118
	0.19075	0.63255
	0.3466	0.46485
	0.45025	0.1955
	0.30505	0.0366502
	0.32105	0.2475
	0.34625	0.29915
	0.3626	0.89475
	0.26195	0.3823
	0.32435	0.15455
	0.3232	0.2869
	0.4463	0.45675
	0.3662	0.12955
	0.3528	0.1618
	0.3366	0.4863
	0.75045	0.1161
	0.2719	0.3521
	0.5097	0.11895
	0.4456	0.3111
	0.13095	0.1897
	0.38035	0.3126
	0.53105	0.26675
	0.19675	0.1659
	0.3618	0.3636
	0.3466	0.50465
	0.2629	0.1689
	0.21305	0.075
	0.23005	0.12985
	0.3024	0.3251
	0.4773	0.327
	0.2701	0.25915
	0.5392	0.10945
	0.48745	0.1607
	0.2124	0.43515
	0.14795	0.10945
	0.37805	0.13655
	0.36135	0.10475
	0.1062	0.36815
	0.2817	0.40985
	0.3161	0.14015
	0.4764	0.21735
	0.35955	0.1738
	0.5053	0.18995
	0.2534	0.20325
	0.3109	0.1152
	0.2716	0.5507
	0.54675	0.0971
	0.50105	0.50815
	0.5948	0.3853
	0.18665	0.2778
	0.25965	0.13365
	0.2878	0.1881
	0.2878	0.14055
	0.55105	0.13955
	0.52485	0.29995
	0.132	0.62025
	0.15545	0.39525
	0.39485	0.86025
	0.19125	0.9492
	0.2171	0.1373
	0.37205	0.19615
	0.3004	0.11155
	0.2534	0.33805
	0.0833	0.12955
	0.21195	0.27765
	0.4896	0.3687
	0.6151	0.20325
	0.51585	0.26525
	0.307	0.2217
	0.3036	0.34255
	0.45575	0.1627
	0.49615	0.19025
	0.38505	0.3858
	0.2163	0.15515
	0.2517	0.2989
	0.37385	0.3002
	0.35685	0.29065
	0.56135	0.2748
	0.4086	0.29895
	0.28885	0.4837
	0.3414	0.40305
	0.22435	0.30085
	0.31535	0.2565
	0.5556	0.10165
	0.39095	0.88225
	0.40565	0.368
	0.3234	0.2612
	0.2545	0.58655
	0.26195	0.15825
	0.0673498	0.115
	0.44725	0.2058
	0.26155	0.36385
	0.29195	0.2664
	0.4317	0.0614
	0.30405
	0.25835
	0.1096
	0.0658498
	0.15485
	0.47955
	0.1561
	0.3788
	0.49975
	0.55505
	0.489
	0.5054
	0.22
	0.4378
	0.3594
	0.2678

## Sheet: Fig 4C
	-shGMN	+shGMN	siFBH1 -shGMN	siFBH1 +shGMN	siRAD51 -shGMN	siRAD51 +shGMN
	14.56	18.77	18.88	20.38
	13.94	17.23	19.61	18.86
	14.86	17.75	20.83	16.39	18.83	11.69
	14.9	19.37			15.64	8.6
	9.83	13.8			11.9	15.2

## Sheet: Fig 4D
	+shGMN 24h	+shGMN 72h	+shGMN 72h +siRad51
	11.2676	35.7143	13.5714
	7.31707	38.4058	4.7619

## Sheet: Fig 4E
	-shGMN	+shGMN	+shGMN +Olaparib
	0.27216	0.24124	0.44096
	0.31364	0.15032	0.24404
	0.478	0.31832	0.29376
	0.1854	0.39956	0.32492
	0.35136	0.42624	0.22224
	0.25456	0.31088	0.29024
	0.18424	0.21428	0.16548
	0.22124	0.3486	0.21516
	0.28648	0.3328	0.13332
	0.40672	0.05584	0.20292
	0.33768	0.05624	0.06536
	0.24324	0.41764	0.13332
	0.23996	0.3424	0.29148
	0.6792	0.14548	0.3572
	0.34088	0.13988	0.22828
	0.33328	0.14348	0.3942
	0.54252	0.3532	0.33268
	0.10516	0.4644	0.32512
	0.34876	0.24324	0.31812
	0.25016	0.02356	0.20136
	0.3636	0.01848	0.11524
	0.481	0.32972	0.62396
	0.50096	0.31496	0.04976
	0.39284	0.31544	0.05544
	0.27728	0.3992	0.23384
	0.1482	0.57104	0.3532
	0.36288	0.3676	0.39832
	0.27824	0.39368	0.543
	0.3728	0.13908	0.21936
	0.71376	0.26144	0.2442
	0.30404	0.32696	0.23164
	0.48392	0.04184	0.36544
	0.32668	0.04184	0.40416
	0.4566	0.4522	0.1934
	0.5906	0.4322	0.31912
	0.20932	0.18976	0.564
	0.46352	0.1	0.0392
	0.14392	0.34924	0.14392
	0.2704	0.32032	0.2362
	0.55324	0.42108	0.47856
	0.26916	0.2582	0.50804
	0.43188	0.2822	0.20636
	0.40488	0.12488	0.39052
	0.4486	0.24344	0.0846
	0.3974	0.29764	0.44564
	0.12624	0.14744	0.15828
	0.46828	0.24872	0.28212
	0.13988	0.46804	0.14688
	0.22464	0.25652	0.30856
	0.32452	0.10956	0.1574
	0.37348	0.25032	0.35008
	0.29936	0.19	0.4548
	0.36536	0.36	0.31768
	0.675	0.18852	0.95836
	0.54232	0.19528	0.36608
	0.53932	0.10028	0.46632
	0.23676	0.13024	0.32884
	0.31032	0.10544	0.10564
	0.45684	0.3206	0.1064
	0.39488	0.29992	0.27296
	0.08056	0.22812	0.25332
	0.51956	0.40528	0.14932
	0.537	0.23024	0.15424
	0.434	0.32048	0.39868
	0.20884	0.27744	0.43732
	0.267	0.32052	0.38268
	0.30804	0.26308	0.27828
	0.636	0.2936	0.3518
	0.1346	0.25872	0.6432
	0.45376	0.21568	0.19608
	0.29228	0.15956	0.84084
	0.33284	0.37232	0.46376
	0.21924	0.18604	0.3012
	0.30404	0.2572	0.46068
	0.30832	0.07308	0.2918
	0.44852	0.0392	0.18328
	0.40268	0.16076	0.42196
	0.38812	0.21484	0.57564
	0.47068	0.31864	0.21076
	0.09652	0.44616	0.42608
	0.31924	0.07872	0.17156
	1.10028	0.1744	0.23384
	0.25948	0.18032	0.1674
	0.05844	0.16392	0.09956
	0.42044	0.11764	0.2706
	0.22356	0.17984	0.56848
	0.41736	0.52064	0.25896
	0.34636	0.08268	0.27528
	0.48556	0.31948	0.7338
	0.288	0.30668	0.58936
	0.41092	0.14032	0.51684
	0.47348	0.19328	0.1336
	0.4634	0.0592	0.20916
	0.30044	0.18856	0.28572
	0.23164	0.33352	0.35268
	0.35464	0.1414	0.67384
	0.36568	0.36668	0.51684
	0.21076	0.134	0.37804
	0.29492	0.44588	0.23516
	0.30072	0.18452	0.15592
	0.41244	0.24532	0.124
	0.30216	0.6572	0.5872
	0.09804	0.36168	0.37552
	0.41976	0.3944	0.32896
	0.14688	0.19116	0.43828
	0.2612	0.15568	0.37912
	0.3982	0.4412	0.35692
	0.25432	0.49872	0.2948
	0.31024	0.05624	0.47948
	0.35196	0.09152	0.68188
	0.24476	0.38732	0.26568
	0.26468	0.56524	0.4994
	0.27236	0.28788	0.7922
	0.38792	0.26668	0.2916
	0.33144	0.4316	0.45752
	0.401	0.11692	0.42128
	0.18404	0.74128	0.0352
	0.42156	0.5694	0.42784
	0.1962	0.0864	0.56456
	0.22924	0.16636	0.5066
	0.09532	0.23356	0.17588
	0.2042	0.12436	0.15808
	0.16592	0.42392	0.53892
	0.4108	0.15904	0.1766
	0.23076	0.49088	0.29796
	0.24152	0.16076	0.568
	0.35168	0.06536	0.26676
	0.25056	0.25232	0.1574
	0.44708	0.29988	0.09976
	0.34668	0.17156	0.14788
	0.07624	0.3234	0.45088
	0.2776	0.1444	0.15204
	0.43984	0.05228	0.29476
	0.27012	0.04184	0.46604
	0.34964	0.14512	0.16236
	0.42696	0.22676	0.45532
	0.40552	0.17156	0.14512
	0.52624	0.35672	0.23564
	0.26144	0.06664	0.2822
	0.4574	0.11636	0.0352
	0.28824	0.17148	0.07452
	0.24892	0.23876	0.26668
	0.4252	0.1056	0.11692
	0.31324	0.0852	0.26028
	0.05844	0.42792	0.40396
	0.24472	0.4186	0.05268
	0.45524	0.13	0.09368
	0.35788	0.17644	0.22576
	0.31024	0.40788	0.16108
	0.32512	0.20104	0.11168
	0.41452	0.14392	0.37984
	0.41496	0.20916	0.19312
	0.3714	0.11132	0.07496
	0.33276	0.2116	0.3204
	0.31516	0.07308	0.312
	0.48068	0.39908	0.11416
	0.31788	0.26552	0.37768
	0.151	0.23128	0.2042
	0.32852	0.24972	0.27296
	0.2302	0.26348	0.30228
	0.11544	0.13256	0.1574
	0.42196	0.14916	0.12572
	0.30372	0.19124	0.50344
	0.09824	0.3638	0.26396
	0.36248	0.3368	0.16668
	0.43916	0.27288	0.23676
	0.17772	0.42404	0.26796
	0.04184	0.2806	0.25256
	0.36488	0.34764	0.03976
	0.37836	0.09172	0.26796
	0.48796	0.11244	0.27272
	0.42744	0.18632	0.17268
	0.24032	0.45008	0.1284
	0.30272	0.06492	0.38664
	0.42244	0.3276	0.36676
	0.31088	0.30988	0.62432
	0.20324	0.24204	0.72496
	0.0628	0.16392	0.26184
	0.39408	0.358	0.49152
	0.3432	0.11416	0.20736
	0.33904	0.26448	0.10208
	0.11132	0.33944	0.04384
	0.14616	0.03332	0.24516
	0.14688	0.13476	0.11284
	0.40184	0.1638	0.53528
	0.3536	0.36496	0.22308
	0.29024	0.06536	0.37312
	0.21224	0.20216	0.37132
	0.17628	0.21684	0.06024
	0.36748	0.29024	0.19868
	0.2128	0.48616	0.32916
	0.13476	0.18956	0.25344
	0.52276	0.18488	0.49448
	0.21048	0.1784	0.09716
	0.34704	0.27848	0.43032
	0.221	0.15752	0.47912
	0.4008	0.3068	0.4848
	0.3178	0.24096	0.31184
	0.2742	0.34324	0.25752
	0.41252	0.21608	0.27136
	0.3594	0.28424	0.38072
	0.3508	0.28548	0.26104
	0.339	0.18108	0.1482
	0.41708	0.18956	0.45784
	0.22192	0.28228	0.19608
	0.36892	0.26632	0.36084
	0.36656	0.45096	0.23276
	0.34088	0.30924	0.48356
	0.28196	0.15712	0.23052
	0.14088	0.06728	0.3564
	0.38672	0.33844	0.18872
	0.29672	0.38264	0.18512
	0.12436	0.18144	0.18488
	0.464	0.33996	0.11488
	0.24608	0.31976	0.24972
	0.16876	0.22688	0.21108
	0.184	0.2702	0.24264
	0.27308	0.18232	0.8496
	0.362	0.33648	0.31364
	0.387	0.34788	0.27212
	0.34952	0.2478	0.514
	0.27488	0.16344	0.27576
	0.3648	0.41356	0.1674
	0.09152	0.38128	0.17368
	0.17108	0.40084	0.1988
	0.28652	0.48016	0.30628
	0.46368	0.09824	0.23792
	0.23972	0.2804	0.07452
	0.16432	0.13688	0.07952
	0.3764	0.15536	0.2522
	0.3532	0.52356	0.36556
	0.23972	0.11284	0.2956
	0.13236	0.11112	0.10084
	0.34328	0.08496	0.13788
	0.35464	0.28788	0.19148
	0.25436	0.193	0.18316
	0.58628	0.43996	0.33456
	0.3394	0.32688	0.34444
	0.43396	0.17856	0.19848
	0.4068	0.22988	0.10168
	0.36444	0.37536	0.352
	0.58276	0.46672	0.19088
	0.29372	0.05268	0.19088
	0.4366	0.44372	0.387
	0.53136	0.26152	0.19824
	0.21328	0.0768	0.49144
	0.53908	0.09288	0.2382
	0.50568	0.2354	0.22804
	0.3118	0.19608	0.2246
	0.35032	0.16664	0.26184
	0.33992	0.08768	0.29988
	0.47604	0.29204	0.5378
	0.40948	0.18968	0.06024
	0.43444	0.18536	0.1778
	0.32896	0.21568	0.11692
	0.29024	0.1346	0.08792
	0.1782	0.26876	0.10512
	0.47604	0.23724	0.3436
	0.67352	0.40712	0.47776
	0.38612	0.18264	0.35748
	0.40564	0.13724	0.6084
	0.15928	0.33752	0.49696
	0.3948	0.09428	0.28368
	0.5288	0.19512	0.10476
	0.39632	0.3228	0.1064
	0.46792	0.46248	0.537
	0.46656	0.26276	0.25896
	0.55772	0.19432	0.32976
	0.50764	0.27484	0.23164
	0.24048	0.353	0.46052
	0.35032	0.17268	0.33332
	0.28172	0.0352	0.28972
	0.36536	0.07652	0.39156
	0.40484	0.1322	0.304
	0.40132	0.1994	0.35128
	0.40252	0.34836	0.56548
	0.65232	0.11112	0.34352
	0.41876	0.11784	0.09652
	0.5206	0.18616	0.27584
	0.33032	0.22912	0.35856
	0.19928	0.26144	0.31076
	0.74912	0.32092	0.10168
	0.27744	0.70416	0.10208
	0.3698	0.02772	0.31732
	0.1228	0.1712	0.26828
	0.39008	0.64072	0.08268
	0.4258	0.24112	0.2894
	0.57324	0.124	0.27524
	0.54188	0.04132	0.35436
	0.2724	0.358	0.36096
	0.87624	0.20992	0.27712
	0.21076	0.1696	0.21944
	0.426	0.41224	0.27284
	0.30736	0.50428	0.20952
	0.47996	0.22536	0.20188
	0.38204	0.18652	0.37496
	0.16604	0.06472	0.65724
	0.3802	0.16	0.2146
	0.34076	0.05884	0.3022
	0.42484	0.26712	0.344
	0.38028	0.4282	0.38676
	0.69764	0.43304	0.411
	0.39216	0.55172	0.51264
	0.41836	0.50004	0.23528
	0.43144	0.20524	0.07308
	0.24888	0.26796	0.2354
	0.32284	0.11168	0.25564
	0.443	0.18956	0.7024
	0.14468	0.32052	0.62176
	0.61524	0.28844	0.3796
	0.28104	0.41028	0.41224
	0.39092	0.27516	0.45756
	0.50276	0.1374	0.09244
	0.39632	0.30072	0.12488
	0.4798	0.06824	0.12984
	0.46012	0.28684	0.32856
	0.43364	0.13208	0.44112
	0.26176	0.3932	0.18964
	0.34696	0.2982	0.27484
	0.44276	0.07188	0.26648
	0.33096	0.1072	0.22348
	0.16144	0.0798	0.47064
	0.57548	0.12488	0.7256
	0.33968	0.35928	0.07952
	0.2602	0.29528	0.79896
	0.3526	0.2666	0.23528
	0.2616	0.14616	0.16024
	0.33608	0.15536	0.50984
	0.23756	0.20136	0.183
	0.29672	0.13788	0.24836
	0.12052	0.15904	0.33224
	0.33768	0.20308	0.24912
	0.49648	0.0694	0.12572
	0.45248	0.3464	0.5414
	0.23164	0.05104	0.2422
	0.47824	0.14616	0.92296
	0.38652	0.45172	0.82504
	0.429	0.1374	0.52288
	0.38268	0.30636	0.11784
	0.26144	0.25384	0.2364
	0.33328	0.10148	0.64152
	0.57428	0.18416	0.41196
	0.23564	0.22828	0.4532
	0.2362	0.09152	0.1526
	0.49524	0.16804	0.22232
	0.33096	0.1074	0.1978
	0.1322	0.16716	0.11636
	0.15384	0.08268	0.11112
	0.32244	0.16016	0.64152
	0.26796	0.26836	0.38112
	0.40872	0.19404	0.49692
	0.15712	0.35256	0.68412
	0.3602	0.12332	0.23612
	0.47796	0.04576	0.3474
	0.27944	0.09172	0.62916
	0.23464	0.05884	0.59188
	0.29996	0.07308	0.26276
	0.32048	0.28764	0.29904
	0.19132	0.29996	0.709
	0.19432	0.19648	0.11244
	0.37944	0.11928	0.04132
	0.4914	0.17648	0.17008
	0.25564	0.19128	0.34028
	0.29492	0.15104	0.4188
	0.32088	0.17156	0.25052
	0.27944	0.26864	0.2224
	0.25624	0.13788	0.35588
	0.3374	0.21052	0.33652
	0.36324	0.1574	0.1438
	0.37644	0.15032	0.34364
	0.38432	0.1322	0.37348
	0.27084	0.33492	0.52352
	0.3234	0.28112	0.32916
	0.306	0.1272	0.3724
	0.33936	0.25144	0.36096
	0.50204	0.0704	0.27452
	0.36608	0.41836	0.38776
	0.38964	0.0704	0.18404
	0.311	0.16736	0.54936
	0.1992	0.18076	0.39992
	0.18312	0.07396	0.50512
	0.3274	0.12756	0.39236
	0.31276	0.3368	0.4086
	0.26752	0.28476	0.63504
	0.32724	0.20304	0.47188
	0.328	0.32404	0.30128
	0.36568	0.07452	0.05584
	0.33436	0.11908	0.39036
	0.24912	0.21284	0.5098
	0.39992	0.23432	0.67528
	0.26796	0.18676	0.11416
	0.30128	0.39352	0.09824
	0.3838	0.17612	0.20824
	0.3464	0.33268	0.36272
	0.23756	0.22064	0.2818
	0.08928	0.18672	0.39876
	0.27172	0.13864	0.08596
	0.3474	0.21704	0.32448
	0.36324	0.1294	0.34648
	0.2538	0.0832	0.46632
	0.2696	0.14616	0.157
	0.39244	0.11112	0.50536
	0.32048	0.56276	0.77156
	0.32264	0.35672	0.15988
	0.33988	0.1054	0.5294
	0.32376	0.21856	0.18312
	0.44444	0.08636	0.15088
	0.38116	0.15224	0.27452
	0.38364	0.28328	0.08496
	0.31616	0.285	0.264
	0.4078	0.14376	0.41832
	0.38568	0.13004	0.2354
	0.35392	0.0798	0.47076
	0.35096	0.1474	0.41836
	0.21644	0.21924	0.12052
	0.32132	0.21636	0.1054
	0.3726	0.3538	0.5888
	0.37908	0.14816	0.36624
	0.36812	0.11244	0.52968
	0.2942	0.31268	0.13864
	0.3418	0.26468	0.07624
	0.34348	0.08268	0.09152
	0.33236	0.35512	0.22376
	0.60432	0.09172	0.11784
	0.35444	0.21456	0.87756
	0.42852	0.28156	0.24844
	0.12892	0.195	0.68248
	0.4652	0.21776	0.4718
	0.24936	0.08792	0.36608
	0.506	0.55236	0.05884
	0.30732	0.31248	0.06024
	0.18956	0.17156	0.15032
	0.41852	0.43232	0.07452
	0.31408	0.2588	0.21656
	0.37496	0.27952	0.1574
	0.29592	0.25644	0.1054
	0.13864	0.30192	0.10268
	0.46408	0.33912	0.61452
	0.39868	0.33968	0.44464
	0.186	0.13236	0.76472
	0.17108	0.25564	0.183
	0.44488	0.26916	0.51288
	0.27484	0.18208	0.28788
	0.3018	0.49348	0.173
	0.31704	0.11244	0.13788
	0.34388	0.21648	0.09892
	0.48072	0.1846	0.72896
	0.297	0.27856	0.16
	0.3602	0.1784	0.29872
	0.23464	0.28076	0.1438
	0.26948	0.15364	0.22884
	0.2944	0.32824	0.3268
	0.49452	0.12488	0.30128
	0.49452	0.09956	0.157
	0.37632	0.04712	0.70084
	0.42728	0.08496	0.28824
	0.36652	0.24708	0.24836
	0.36184	0.40164	0.22912
	0.32992	0.21924	0.3148
	0.09968	0.77052	0.36812
	0.63612	0.5002	0.20924
	0.33992	0.441	0.23564
	0.34212	0.545	0.23564
	0.41912	0.4086	0.5014
	0.43384	0.1784	0.08768
	0.42336	0.37276	0.20524
	0.42156	0.26804	0.20524
	0.18964	1.02648	0.76604
	0.35392	0.3796	0.52784
	0.47064	0.29476	0.12692
	0.13136	0.1374	0.09892
	0.35444	0.33988	0.49704
	0.20428	0.40608	0.34796
	0.28876	0.07188	0.65008
	0.32208	0.30724	0.20924
	0.27484	0.3486	0.57516
	0.28328	0.46448	0.67348
	0.29024	0.30128	0.22988
	0.5884	0.13088	0.6432
	0.41832	0.47784	0.75084
	0.26996	0.31544	0.87132
	0.31052	0.2422	0.29864
	0.35348	0.43216	0.26804
	0.39632	0.48	0.26804
	0.2876	0.60416	0.536
	0.35476	0.08496	0.6748
	0.726	0.40608	0.20304
	0.23024	0.41304	0.3288
	0.3746	0.23676	0.26804
	0.30632	0.3018	0.34168
	0.41432	0.43156	0.18144
	0.11112	0.36	0.52572
	0.24912	0.32028	0.38372
	0.2942	0.157	0.31372
	0.42664	0.28788	0.3138
	0.28824	0.41048	0.06824
	0.30968	0.5752	0.39564
	0.38612	0.4318	0.21076
	0.34648	0.17192	0.18748
	0.3464	0.20428	0.30092
	0.3874	0.17648	0.18312
	0.20924	0.17756	0.48796
	0.43948	0.3314	0.2158
	0.20956	0.19	0.18312
	0.33988	0.26916	0.39264
	0.2084	0.43868	0.32972
	0.348	0.32028	0.13648
	0.28788	0.35676	0.24372
	0.35948	0.42804	0.09576
	0.3148	0.3146	0.1444
	0.32688	0.10336	0.81048
	0.3408	0.36504	0.66012
	0.16484	0.32872	0.80816
	0.38568	0.21612	0.5256
	0.1962	0.02616	0.12436
	0.2282	0.35424	0.56896
	0.32244	0.22796	0.30092
	0.33912	0.09824	0.22232
	0.10736	0.13332	0.55052
	0.2646	0.11244	0.3138
	0.42804	0.07872	0.18348
	0.22308	0.44792	0.24924
	0.39868	0.36952	0.39916
	0.19652	0.22116	0.17176
	0.38964	0.2666	0.2876
	0.2822	0.30724	0.26276
	0.24404	0.22524	0.1766
	0.43588	0.22588	0.20272
	0.26176	0.27816	0.19608
	0.26144	0.30544	0.17044
	0.37276	0.1634	0.86172
	0.17008	0.05884	0.1526
	0.19652	0.12212	0.08308
	0.34648	0.15036	0.54548
	0.45136	0.11836	0.2216
	0.41876	0.2422	0.17648
	0.387	0.11432	0.07308
	0.20924	0.13244	0.34812
	0.28796	0.18868	0.21816
	0.32312	0.29412	0.05228
	0.40572	0.12764	0.58484
	0.13088	0.08372	0.5048
	0.38184	0.10456	0.33704
	0.15088	0.14468	0.51492
	0.38584	0.22696	0.28772
	0.37916	0.06024	0.24836
	0.27672	0.12512	0.08888
	0.3374	0.13024	0.1978
	0.26276	0.11092	0.1438
	0.28764	0.3192	0.61332
	0.33392	0.15712	0.54692
	0.1978	0.29492	0.245
	0.28376	0.31248	0.56436
	0.41568	0.10208	0.07888
	0.3666	0.07844	0.05104
	0.359	0.34044	0.13332
	0.32452	0.47512	0.27452
	0.38612	0.29936	0.30132
	0.24192	0.3078	0.30072
	0.16392	0.41836	0.3532
	0.28876	0.1374	0.24872
	0.35948	0.0462	0.19704
	0.28112	0.46632	0.09804
	0.432	0.07872	0.23164
	0.2876	0.39332	0.30896
	0.26804	0.12876	0.22308
	0.33032	0.20272	0.232
	0.33232	0.41912	0.24452
	0.23836	0.24324	0.31912
	0.28112	0.22876	0.22224
	0.344	0.09652	0.66744
	0.27584	0.1064	0.29248
	0.19092	0.15916	0.06728
	0.22828	0.08372	0.77208
	0.17124	0.12692	0.58184
	0.28944	0.39156	0.39916
	0.34936	0.06024	0.4398
	0.2538	0.20228	0.74264
	0.2602	0.20016	0.24404
	0.28536	0.04576	0.1242
	0.46448	0.2194	0.12436
	0.32824	0.25248	0.60352
	0.2318	0.26028	0.06568
	0.31644	0.07308	0.40948
	0.28712	0.10476	0.14392
	0.30092	0.23668	0.41196
	0.11932	0.09428	0.4496
	0.29024	0.15244	0.2246
	0.29476	0.09716	0.39456
	0.31704	0.14336	0.36236
	0.2666	0.09804	0.34648
	0.1444	0.0462	0.653
	0.36184	0.27204	0.29476
	0.23208	0.15676	0.8248
	0.41276	0.11024	0.05624
	0.1744	0.18348	0.18312
	0.4078	0.11636	0.24912
	0.28292	0.29728	0.4714
	0.22524	0.15916	0.19224
	0.36244	0.14724	0.39264
	0.12624	0.45444	0.64508
	0.32452	0.64676	0.1634
	0.5018	0.14788	0.3808
	0.257	0.11112	0.44076
	0.20924	0.05624	0.05388
	0.2464	0.32488	0.26504
	0.3474	0.22872	0.33308
	0.25896	0.05388	0.8294
	0.38364	0.12016	0.29376
	0.26468	0.24784	0.63948
	0.1784	0.31368	0.24492
	0.29536	0.44796	0.72884
	0.29012	0.31428	0.83256
	0.32908	0.15916	0.1574
	0.25624	0.14824	0.55708
	0.14392	0.36584	0.58332
	0.35464	0.45708	0.60272
	0.3068	0.26752	0.56532
	0.25624	0.29644	0.1346
	0.38896	0.161	0.35356
	0.19032	0.27496	0.20956
	0.28736	0.23128	0.29556
	0.2958	0.095	1.0486
	0.14528	0.18216	0.10956
	0.70652	0.34024	0.28872
	0.38712	0.18716	0.27116
	0.44488	0.1426	0.20048
	0.2354	0.23108	0.73708
	0.29068	0.31432	0.277
	0.1766	0.51996	0.06536
	0.21608	0.09892	0.17192
	0.06536	0.1242	1.221
	0.28876	0.1634	0.12212
	0.09152	0.08084	0.45976
	0.24888	0.46704	0.62932
	0.153	0.31156	0.21104
	0.14512	0.20408	0.27488
	0.31616	0.20272	0.20472
	0.23924	0.17256	0.15712
	0.62192	0.17924	0.38072
	0.22876	0.1078	0.42384
	0.4196	0.39952	0.29988
	0.49936	0.13476	0.6428
	0.31108	0.12572	0.509
	0.10336	0.12692	0.6644
	0.3394	0.12556	0.12332
	0.1228	0.1322	0.70756
	0.53624	0.38072	0.45512
	0.48904	0.23852	0.20668
	0.10956	0.14512	0.35372
	0.32712	0.42812	0.81488
	0.54168	0.48068	0.68648
	0.17044	0.2538	0.13604
	0.15088	0.43716	0.55832
	0.26796	0.10476	0.9114
	0.1978	0.11132	0.53956
	0.27248	0.22884	0.51748
	0.3876	0.13756	0.59268
	0.30072	0.09716	0.14512
	0.43876	0.22912	0.88256
	0.08268	0.04576	0.92968
	0.34796	0.15496	0.71936
	0.5546	0.42516	0.91816
	0.23676	0.27264	0.73216
	0.37284	0.26244	0.82284
	0.95212	0.31468	0.72168
	0.72652	0.32688	0.74048
	0.16872	0.66844	0.6518
	0.23748	0.03976	0.36992
	0.31256	0.42508	0.31756
	0.3408	0.11828	0.47388
	0.38	0.74892	0.74588
	0.5086	0.05544	0.89332
	0.43904	0.32692	0.33988
	0.50584	0.50428	0.66124
	0.06948	0.3882	0.1532
	0.3374	0.40044	0.08084
	0.34212	0.24316	0.17948
	0.38	0.19652	0.2612
	0.42576	0.40108	0.11132
	0.15868	0.10456	0.34012
	0.09456	0.22792	0.29896
	0.5832	0.39756	0.22876
	0.24184	0.09956	0.20176
	0.34608	0.56724	0.4486
	0.37864	0.27304	0.062
	0.61576	0.17948	0.05268
	0.32784	0.06664	0.17948
	0.23612	0.16024	0.35204
	0.47716	0.06024	0.09956
	0.39664	0.1526	0.20568
	0.38	0.12052	0.2666
	0.17108	0.3044	0.2218
	0.15032	0.58476	0.3466
	0.33988	0.37284	0.39096
	0.16752	0.07624	0.39892
	0.1444	0.22032	0.5464
	0.2436	0.29412	0.2638
	0.35472	0.20844	0.4568
	0.16052	0.14308	0.31972
	0.37876	0.13604	0.0936
	0.42108	0.22508	0.25856
	0.6064	0.5334	0.62144
	0.29412	0.2194	0.72572
	0.2076	0.24264	0.35108
	0.42868	0.06168	0.06948
	0.3336	0.35136	0.47132
	0.49232	0.13788	0.14908
	0.74204	0.1638	0.26028
	0.5002	0.25924	0.28952
	0.33936	0.4278	0.44832
	0.42488	0.04384	0.38064
	0.27576	0.2128	0.54532
	0.21288	0.21848	0.16168
	0.16664	0.32048	0.35324
	0.1374	0.1374	0.16024
	0.42564	0.0476	0.37548
	0.59348	0.37908	0.34152
	0.51104	0.02924	0.39588
	0.47176	0.21608	0.19468
	0.79748	0.34312	0.40096
	0.1054	0.24484	0.40556
	0.70636	0.35952	0.23852
	0.0722	0.45032	0.46036
	0.29808	0.10876	0.06948
	0.32352	0.06024	0.1
	0.20524	0.3412	0.34844
	0.21076	0.34292	0.11416
	0.29156	0.29808	0.64836
	0.3234	0.34536	0.07068
	0.277	0.30968	0.50884
	0.42728	0.33284	0.08084
	0.31944	0.1284	1.08188
	0.31432	0.31112	1.19272
	0.36748	0.27296	1.05304
	0.31704	0.28288	0.27452
	0.25908	0.32152	0.65908
	0.31532	0.3018	0.32308
	0.08596	0.18076	0.09716
	0.41224	0.22356	0.1228
	0.16024	0.42	0.13236
	0.14468	0.49604	0.49624
	0.44612	0.3374	0.49208
	0.15048	0.21048	0.07396
	0.29736	0.17696	0.23968
	0.51248	0.39112	0.11112
	0.22048	0.1056	0.08656
	0.22376	0.353	0.31456
	0.67412	0.24324	0.23384
	1.18556	0.27736	0.2014
	0.441	0.24568	0.32596
	0.59552	0.13236	0.50712
	0.62228	0.32192	0.7858
	0.4086	0.2076	0.7858
	0.50612	0.344	0.22576
	0.35444	0.09428	0.1082
	0.50812	0.37908	0.18276
	0.51404	0.38384	0.20008
	0.6028	0.06568	0.14336
	0.48996	0.10336	0.2456
	0.35448	0.09364	0.35704
	0.25052	0.1408	0.42136
	0.37704	0.3082	0.24192
	0.08084	0.13072	0.23428
	0.20428	0.454	0.45888
	0.10456	0.30468	0.6718
	0.625	0.24404	0.1078
	0.43644	0.36584	0.21984
	0.25524	0.34808	0.03268
	0.35952	0.24972	0.31568
	0.30768	0.24104	0.37204
	0.22564	0.31216	0.1322
	0.38176	0.4614	0.7642
	0.19224	0.38072	0.12332
	0.48648	0.42044	0.2472
	0.39236	0.1064	0.15048
	0.38112	0.24192	0.54008
	0.41304	0.32284	0.42264
	0.0352	0.38112	0.25
	0.09364	0.40376	0.45828
	0.39876	0.40996	0.34612
	0.4662	0.1816	0.39532
	0.15916	0.11572	0.9328
	0.4646	0.38344	0.43812
	0.40796	0.43868	0.176
	0.42564	0.39236	0.30276
	0.09804	0.1438	0.1064
	0.0936	0.11112	0.33332
	0.23308	0.13544	0.48828
	0.199	0.30072	0.22896
	0.38344	0.09428	0.09244
	0.35444	0.46516	0.60484
	0.29528	0.27208	0.0852
	0.471	0.32816	0.03976
	0.49416	0.39172	0.11928
	0.29528	0.19992	0.6342
	0.31608	0.35032	0.34752
	0.2206	0.12436	0.39264
	0.27452	0.15904	0.19056
	0.47752	0.07188	0.6076
	0.34568	0.2572	0.31832
	0.3044	0.16392	0.40284
	0.45828	0.14688	0.34212
	0.2746	0.2144	0.84376
	0.27512	0.11112	0.4906
	0.24972	0.14392	0.30072
	0.29412	0.38944	0.45952
	0.0592	0.3182	0.56904
	0.24096	0.36456	0.30504
	0.29488	0.15904	0.1202
	0.33992	0.3032	0.07844
	0.54264	0.52372	0.06536
	0.1346	0.29428	0.09892
	0.17044	0.20024	0.5302
	0.38064	0.13236	0.0352
	0.3532	0.09956	0.0908
	0.21728	0.1784	0.296
	0.5848	0.09516	0.48392
	0.26732	0.21932	0.07952
	0.25692	0.11692	0.43528
	0.3922	0.20852	1.06108
	0.32192	0.35148	0.23316
	0.27676	0.55568	0.15556
	0.29824	0.63396	0.43724
	0.19652	0.35444	0.11132
	0.07952	0.15048	0.16648
	0.28764	0.0908	0.0798
	0.35512	0.47472	0.25044
	0.2474	0.13332	0.38112
	0.48252	0.35536	0.1638
	0.24836	0.27636	0.67552
	0.36	0.19796	0.9208
	0.26144	0.21048	1.09428
	0.1438	0.1634	0.475
	0.12692	0.24644	0.8598
	0.4462	0.40364	0.08084
	0.31432	0.63744	0.33136
	0.3776	0.09244	0.22232
	0.07844	0.1158	0.3118
	0.39992	0.1682	0.2046
	0.2422	0.12488	0.15496
	0.50396	0.37816	0.17984
	0.42564	0.24872	0.15796
	0.3876	0.26348	0.15244
	0.55564	0.34048	0.13476
	0.45868	0.49484	0.35372
	0.1962	0.05268	0.68884
	0.53324	0.43448	0.60216
	0.33544	0.15808	0.06536
	0.43712	0.11784	1.64104
	0.38072	0.15528	0.32184
	0.44448	0.24912	0.2456
	0.75828	0.10208	0.08268
	0.06568	0.17108	0.23792
	0.22168	0.06728	0.28764
	0.38564	0.16992	0.2792
	0.41388	0.52788	0.12052
	0.33996	0.5416	0.41544
	0.41544	0.25792	0.59664
	0.15088	0.24984	0.45304
	0.39364	0.11112	0.46792
	0.41672	0.13196	0.33332
	0.30812	0.27304	0.07624
	0.07624	0.16664	0.22828
	0.21924	0.91912	0.43452
	0.25044	0.4802	0.80712
	0.55672	0.2354	0.21728
	0.81472	0.18964	0.4816
	0.13704	0.24612	0.82884
	0.16076	0.27808	0.43824
	0.5308	0.09152	0.61792
	0.13848	0.14336	0.23564
	0.1054	0.25624	0.81864
	0.40608	0.10484	0.24804
	0.6498	0.38872	0.49444
	0.39216	0.52816	0.44888
	0.2128	0.19768	0.0352
	0.04976	0.11416	0.73728
	0.38048	0.67976	0.13236
	0.31436	0.6748	0.05844
	0.39728	0.54672	0.01848
	0.24728	0.30812	0.231
	0.3056	0.10208	0.76012
	0.28384	0.40932	0.67188
	0.45364	0.15316	0.69964
	0.76596	0.11564	0.51768
	0.26924	0.12052	0.153
	0.23564	0.35244	0.7344
	0.25996	0.28196	0.43556
	0.16536	0.23776	0.436
	0.30112	0.28492	0.459
	0.29376	0.1858	0.23428
	0.39308	0.5192	0.23428
	0.1634	0.65428	0.4322
	0.44056	0.39988	0.08768
	0.3018	0.2456	0.03268
	0.19996	0.69108	0.234
	0.38736	0.25624	0.14468
	0.32184	0.17044	0.02924
	0.37592	0.36236	0.64912
	0.33628	0.03268	0.17856
	0.56576	0.54312	0.11692
	0.66256	0.03696	0.3374
	0.28324	0.87584	0.26892
	0.08188	0.19952	0.16956
	0.12488	0.21228	0.17664
	0.06948	0.14744	0.45304
	0.20304	0.24888	0.16236
	0.38924	0.28548	0.1082
	0.30948	0.45608	0.4064
	0.47332	0.1078	0.46768
	0.26144	0.20008	0.1988
	0.32668	0.11168	0.55016
	0.09288	0.04576	0.30124
	0.2966	0.04576	0.228
	0.42132	0.13096	0.62788
	0.24812	0.3116	0.14336
	0.75512	0.25524	0.54404
	0.2354	0.50664	0.16992
	0.17044	0.25748	0.23208
	0.30928	0.24836	0.07308
	0.45148	0.25152	0.3778
	0.39172	0.1582	0.09428
	0.51932	0.2322	0.60248
	0.8616	0.52816	0.30404
	0.4134	0.31872	0.06024
	0.55056	0.07308	0.09716
	0.38012	0.06948	0.6738
	0.50364	0.65736	0.30156
	0.34968	0.11788	0.52908
	0.34816	0.18124	0.26892
	0.2972	0.11692	0.17852
	0.21368	0.5038	0.05228
	0.0872	0.05388	0.07624
	0.35232	0.35428	0.343
	0.17304	0.23024	0.2812
	0.28104	0.4718	0.65112
	0.28736	0.68392	0.45076
	0.3162	0.06472	0.09428
	0.27196	0.12624	0.28068
	0.30204	0.06536	0.06024
	0.79148	1.14204
	0.3816	0.88016
		0.4064
		0.13724
		0.27584
		0.30616
		0.2246
		0.17696
		0.3978
		0.20272
		0.124
		0.0392
		0.27008
		0.3138
		0.49676
		0.4722
		0.16312
		0.20676
		0.07952
		0.10476
		0.11416
		0.24252
		0.11132
		0.69676
		0.08672
		0.5798

## Sheet: Fig 4F
	-shGMN	+shGMN	Olap 1uM -shGMN	Olap 1uM +shGMN
	3.58	23.2	3.28	27.5
	3.31	19.9	3.38	25.3
	4.41	19	3.64	22.6
	4.48	12.1	3.66	21.6

## Sheet: Fig 4G
	-shGMN	+shGMN	siFBH1 +shGMN	siRAD51 +shGMN
	3.004	13.858	2.778	33.118
	4.761	7.573	12.368	21.099
	7.844	14.164	2.739	68.51
	6.622	16.573	5.342	21.208
	4.833	5.281	10.596	6.286
	12.016	3.447	14.061	2.946
	2.923	13.552	6.474	20.12
	11.461	15.212	2.047	22.82
	12.103	11.39	10.527	27.335
	10.131	4.47	6.731	16.425
	7.19	3.1	2.778	17.312
	7.708	16.034	6.462	20.803
	11.658	3.587	11.059	30.569
	8.553	9.027	6.617	39.417
	9.584	24.842	11.419	28.647
	9.872	23.277	2.66	35.674
	19.535	8.843	7.925	17.516
	7.306	4.326	3.122	15.65
	15.831	20.832	17.13	10.386
	12.959	29.441	5.949	5.832
	13.271	16.37	10.403	36.366
	6.507	26.571	9.149	15.51
	6.636	4.351	4.445	16.433
	8.126	8.66	3.369	15.871
	12.444	37.61	8.092	30.799
	21.768	7.225	11.765	21.284
	8.843	13.884	4.255	17.059
	7.887	14.062	14.278	20.463
	4.036	5.002	5.335	30.618
	7.747	21.418	8.551	22.85
	7.508	7.441	4.862	29.297
	5.065	19.429	5.454	20.159
	9.262	3.156	6.185	23.258
	16.832	4.159	7.065	6.373
	15.86	9.5	3.232	4.277
	9.226	13.903	9.589	11.208
	3.256	34.936	1.461	37.244
	6.211	4.248	6.125	23.48
	6.105	3.173	8.046	5.28
	6.587	15.964	7.838	11.74
	6.375	5.395	12.851	12.842
	14.408	4.248	8.975	27.32
	6.269	7.819	2.854	15.995
	7.886	10.621	12.653	13.292
	6.809	8.666	5.85	26.44
	4.46	3.733	4.772	15.189
	2.941	13.3	9.781	16.629
	7.629	9.475	1.461	13.844
	12.728	4.825	8.533	4.493
	3.333	11.767	9.315	7.837
	8.204	12.552	16.36	7.124
	3.497	23.832	13.902	14.885
	3.122	8.54	6.243	5.782
	4.25	11.112	12.212	5.211
	1.144	7.552	20.806	3.584
	1.48	21.934	10.607	13.081
	10.611	8.14	11.196	8.435
	3.137	5.269	6.746	7.219
	3.21	13.073	17.057	3.628
	3.464	11.854	7.708	4.913
	8.648	7.151	4.312	17.341
	11.112	3.654	6.887	5.408
	16.342	34.835	10.973	5.076
	8.479	8.224	12.445	7.65
	4.858	13.57	4.033	9.009
	7.237	23.44	5.76	9.507
	8.628	10.636	1.461	6.505
	5.19	13.372	4.445	8.085
	8.78	13.44	3.769	39.735
	8.055	12.681	4.095	17.144
	3.139	7.259	2.824	15.981
	5.388	5.846	6.587	14.004
	7.208	11.279	2.451	26.078
	3.284	36.14	4.108	13.125
	1.096	36.629	2.451	14.966
	4.705	10.276	5.315	3.654
	2.322	11.779	6.381	17.78
	7.456	8.988	5.885	20.774
	16.52	3.219	8.83	20.487
	5.939	15.014	5.623	2.357
	4.496	14.649	4.705	25.615
	2.783	8.373	3.431	26.752
	2.311	2.988	6.309	33.88
	9.646	14.614	6.892	11.999
	3.447	12.844	3.405	23.264
	5.615	8.351	11.727	13.04
	7.964	5.898	6.965	18.551
	4.166	5.529	5.439	34.134
	4.75	10.904	4.94	3.928
	2.923	8.715	3.587	13.367
	8.434	8.709	3.762	8.407
	8.622	10.353	4.166	10.003
	5.329	12.201	2.54	7.164
	5.275	16.922	8.44	9.249
	6.358	7.344	5.231	6.125
	8.274	5.33	2.858	9.962
	6.234	14.038	6.82	17.837
	14.551	6.802	1.968	7.256
	13.913	7.559	2.13	3.324
	7.978	5.49	5.529	6.871
	9.825	4.682	3.173	11.716
	11.905	8.046	1.471	18.53
	4.97	5.913	7.85	63.598
	6.472	10.217	7.049	8.83
	5.406	6.936	2.231	5.207
	2.811	6.551	12.623	1.506
	1.178	9.5	1.906	11.794
	5.919	4.424	12.286	8.786
	4.79	7.795	4.424	17.309
	5.082	9.59	3.598	9.927
	5.068	5.432	5.239	10.57
		5.634	7.028	18.842
		2.895	7.858	22.034
		4.913	3.527	18.807
		4.846	7.062	7.858
		9.264	3.173	20.43
		7.082	12.753	12.419
		4.441	11.025	16.119
		7.818	11.065	6.886
		11.795	9.384	3.936
		3.365	3.925	10.967
		6.105	2.614	6.872
		5.778	7.167	17.756
		8.813	2.124	29.231
		3.466	5.905	12.518
		3.083	12.259	3.319
		4.262	5.107	22.581
		5.076	7.355	6.081
		7.471	2.899	9.837
		7.708	8.505	6.102
		5.74	4.578	6.686
		6.462	7.85	19.647
		6.483	9.338	9.58
		9.295	7.635	5.262
		9.254	5.108	14.129
		7.826	1.805	17.786
		7.389	3.925	16.332
		7.768	6.107	2.64
		6.345	5.744	12.406
		7.904		8.484
		8.117		4.159
		4.277		10.838
		7.659		12.983
		9.354		12.352
		4.085		20.542
		8.758		14.349
		10.541		6.569
		5.481		14.71
		7.404		18.529
		6.243		10.751
		8.172		13.158
		2.093		5.634
		17.186		7.713
		2.507		13.487
		4.527		8.711
		5.193		6.826
		5.402		6.831
		7.532		11.668
		7.418		20.623
		3.628		11.605
		17.795		8.349
		5.068		30.02
		5.432		10.152
		9.872		2.66
		2.946		13.566
		5.432		7.708
		5.719		10.582
		5.728		11.304
		4.926		12.201
		3.846		15.583
		9.425		10.741
		7.926		5.265
		3.369		8.837
		5.74		32.847
		2.982		7.728
		9.937		10.17
		5.721		7.601
		3.493		24.486
		4.913		4.806
		13.433		23.683
		5.672		14.56
		6.345		11.26
		4.261		4.543
		2.222		6.406
		4.759		9.4
		5.322		5.756
		6.932		14.505
		3.435		6.511
		4.114		20.582
		2.212		5.941
		2.276		19.844
		4.587		10.458
		4.201		9.851
		7.711		13.562
		7.904		14.637
		7.095		8.988
		4.764		4.036
		5.328		2.386
		7.234		3.431
		12.618		12.783
		22.975		10.316
		15.731		65.565
		3.109		6.155
		5.089		12.6
		2.293		15.202
		2.451		2.552
		5.845		12.185
		5.128		6.665
		5.479		24.409
		9.143		10.848
		4.741		13.438
		16.724		9.523
		10.037		4.252
		3.758		10.84
		8.685		8.846
		8.007		8.333
		11.601		2.293
		5.989		3.772
		6.701		20.686
		14.219		12.951
		5.119		29.111
		6.49		7.941
		6.256		18.794
		9.626		2.021
		3.053		15.086
		2.957		9.174
		5.231		6.515
		5.571		5.841
		6.292		13.243
		4.911		6.048
		15.972		1.995
		13.141		6.271
		6.254		26.622
		4.946		6.294
				1.863
				3.889
				2.854
				34.951
				17.76
				4.445
				29.438
				21.266
				2.451
				6.066
				5.178
				7.582
				9.311
				4.679
				13.218
				13.506
				6.243
				8.604
				22.888
				4.315
				5.939
				9.06
				12.202
				5.74
				3.108
				13.921
				4.88
				3.598
				12.064
				3.369
				4.141
				3.173
				9.529
				12.372
				20.485
				13.38
				17.058
				4.264
				9.998
				6.796
				1.48
				1.76
				3.466
				23.47
				8.013
				14.422
