# Supplementary material for: RAD51 restricts DNA over-replication from re-activated origins
Source: EMBO J. 2024 Feb 15;43(6):7. doi: 10.1038/s44318-024-00038-z (PMC10942984; doi:10.1038/s44318-024-00038-z)
Supplement: Supplementary file 10 — Source Data Fig. 5 [file 44318_2024_38_MOESM10_ESM.zip › Fig 5.xlsx]

## Sheet: Fig 5A
	-shGMN	+shGMN	+shGMN +siRad51
	0	37.61	24.4
	0	35.06	21.17
	0.4	35.29	21.11

## Sheet: Fig 5B
	-shGMN	+shGMN	+shGMN +siRad51
	0	0	0
	0	0	11
	0	0	45
	0	0	62
	0	0	0
	0	0	1
	0	0	0
	0	0	0
	0	0	0
	0	0	0
	0	0	0
	0	0	0
	0	0	0
	0	0	0
	0	0	0
	0	0	0
	0	0	1
	0	0	0
	0	0	0
	0	104	21
	0	59	48
	0	47	217
	0	220	0
	0	52	0
	0	28	0
	0	185	0
	0	156	147
	0	6	213
	0	0	0
	0	0	0
	0	0	0
	0	0	0
	0	0	42
	0	0	0
	0	0	16
	0	0	0
	0	1	186
	0	0	7
	0	0	0
	0	15	0
	0	0	0
	0	0	0
	0	12	0
	0	20	0
	0	0	0
	0	2	0
	0	0	0
	0	0	0
	0	2	0
	0	3	9
	0	0	0
	0	2	0
	0	0	0
	0	0	0
	0	0	15
	0	0	12
	0	0	1
	0	0	1
	0	0	17
	0	0	0
	0	0	6
	0	0	0
	0	0	0
	0	0	0
	0	0	0
	0	0	0
	0	102	0
	0	20	0
	0	68	9
	0	48	9
	0	66	0
	0	79	0
	0	92	0
	0	137	2
	0	354	4
	0	38	2
	0	6	0
	0	0	0
	0	0	1
	0	0	0
	0	18	0
	0	0	0
	0	0	1
	0	0	0
	0	0	0
	0	0	0
	0	0	0
	0	0	0
	0	0	0
	0	0	0
	0	0	0
	0	0	53
	0	0	3
	0	0	0
	0	0	18
	0	0	0
	0	119	7
	0	18	21
	0	23	1
	0	61	45
	0	109	11
	0	107	1
	0	93	0
	0	138	0
	0	146	0
	0	120	108
	0	13	0
	0	95	0
	0	33	193
	0	38	33
	0	0	69
	0	9	26
	0	7	0
	0	13	3
	0	0	1
	0	0	0
	0	0	0
	0	0	0
	0	0	0
	0	0	0
	0	0	0
	0	0	0
	0	0	1
	0	0	0
	0	0	0
	0	0	0
	0	0	0
	0	0	0
	0	0	0
	0	0	0
	0	0	214
	0	80	2
	0	101	2
	0	155	1
	0	19	0
	0	229	0
	0	216	163
	0	68	18
	0	42	0
	0	55	1
	0	17	0
	0	0	0
	0	3	0
	0	4	0
	0	0	0
	0	0	0
	0	0	0
	0	0	0
	0	4	0
	0	0	26
	0	3	34
	0	16	0
	0	1	0
	0	0	0
	0	0	0
	0	0	0
	0	0	0
	0	0	0
	0	0	0
	0	0	0
	0	0	0
	0	0	0
	0	0	0
	0	0	0
	0	0	0
	0	0	0
	0	184	5
	0	9	0
	0	27	0
	0	32	0
	0	51	0
	0	89	0
	0	126	0
	0	387	3
	0	216	3
	0	68	2
	0	102	0
	0	22	0
	0	105	0
	0	0	0
	0	0	0
	0	0	0
	0	7	0
	0	0	0
	0	0	0
	0	0	0
	0	0	1
	0	0	0
	0	0	0
	0	0	0
	0	0	0
	0	0	0
	0	0	0
	0	0	0
	0	0	0
	0	0	33
	0	0	134
	0	0	0
	0	0	0
	0	0	1
	0	0	0
	0	0	0
	0	0	0
	0	0	0
	0	0	0
	0	0	0
	0	0	0
	0	0	91
	0	0	98
	0	0	12
	0	0	0
	0	0	0
	0	0	0
	0	0	0
	0	0	0
	0	0	0
	0	27	0
	0	279	0
	0	32	0
	0	92	0
	0	189	0
	0	33	0
	0	42	0
	0	39	97
	0	24	2
	0	126	11
	0	59	0
	0	5	0
	0	0	0
	0	0	0
	0	0	1
	0	1	0
	0	0	1
	0	0	0
	0	1	0
	0	0	1
	0	3	0
	0	0	0
	0	0	0
	0	0	1
	0	0	0
	0	0	0
	0	0	37
	0	0	8
	0	0	0
	0	0	0
	0	0	0
	0	0	0
	0	0	0
	0	0	0
	0	0	159
	0	0	29
	0	0	33
	0	0	0
	0	0	7
	0	0	14
	0	261	0
	0	135	1
	0	226	1
	0	139	0
	0	32	0
	0	71	1
	0	188	0
	0	0	0
	0	0	2
	0	0	0
	0	7	0
	0	0	1
	0	0	9
	0	0	2
	0	5	0
	0	0	0
	0	0	0
	0	0	0
	0	0	0
	0	14	0
	0	0	1
	0	0	0
	0	0	0
	0	1	0
	0	14	0
	0	0	0
	0	0	0
	0	0	0
	0	2	0
	0	0	0
	0	0	14
	0	0	3
	0	0	5
	0	0	0
	0	0	1
	0	0	0
	0	0	0
	0	0	1
	0	0	0
	0	0	0
	0	0	13
	0	0	2
	0	0	0
	0	0	17
	0	0	67
	0	0	11
	0	0	0
	0	0	0
	0	0	0
	0	0	0
	0	0	0
	0	0	0
	0	0	0
	0	0	0
	0	0	0
	0	26	0
	0	19	0
	0	146	0
	0	182	0
	0	53	2
	0	0	0
	0	0	0
	0	0	0
	0	0	0
	0	0	0
	0	0	0
	0	0	0
	0	0	0
	0	0	0
	0	0	0
	0	0	0
	0	0	0
	0	0	0
	0	0	0
	0	0	0
	0	0	0
	0	0	72
	0	0	0
	0	0	1
	0	0	5
	0	0	0
	0	0	1
	0	0	0
	0	0	0
	0	0	0
	0	0	0
	0	0	0
	0	0	1
	0	182	0
	0	217	115
	0	15	75
	0	52	2
	0	152	3
	0	127	0
	0	210	0
	0	115	0
	0	187	0
	0	222	0
	0	187	0
	0	70	0
	0	97	0
	0	159	2
	0	122	0
	0	0	1
	0	0	0
	0	0	0
	0	2	0
	0	9	0
	0	3	41
	0	1	27
	0	0	0
	0	0	0
	0	0	9
	2	1	15
	0	0	0
	0	0	0
	0	1	0
	0	0	0
	0	0	0
	0	0	0
	0	0	0
	0	0	0
	0	0	0
	0	0	147
	0	0	1
	0	0	0
	0	0	0
	0	0	1
	0	0	0
	0	0	135
	0	0	1
	0	0	0
	0	0	0
	0	0	0
	0	47	0
	0	108	12
	0	47	0
	0	39	0
	0	2	0
	0	0	35
	0	2	61
	0	0	6
	0	4	0
	0	0	1
	0	11	0
	0	0	0
	0	0	0
	0	0	0
	0	0	0
	0	0	0
	0	0	0
	0	0	0
	0	0	0
	0	0	0
	0	0	0
	0	0	0
	0	0	76
	0	0	2
	0	0	0
	0	0	0
	0	0	0
	0	0	0
	0	0	0
	0	0	4
	0	0	0
	0	0	0
	0	0	0
	0	0	0
	0	0	0
	0	0	0
	0	156	0
	0	162	0
	0	149	0
	0	37	0
	0	0	0
	0	0	0
	0	1	57
	0	14	39
	0	0	18
	0	0	0
	0	0	0
	0	0	1
	0	0	2
	0	0	0
	0	0	21
	0	1	0
	0	1	0
	0	1	0
	0	0	1
	0	0	0
	0	0	89
	0	0	0
	0	0	0
	0	0	0
	0	0	0
	0	0	0
	0	0	0
	0	0	0
	0	0	0
	0	0	0
	0	0	0
	0	0	0
	0	0	0
	0	0	0
	0	0	0
	0	0	0
	0	35	0
	0	177	0
	0	71	0
	0	49	0
	0	0	0
	0	0	11
	0	0	0
	0	0	0
	0	2
	0	0
	0	0
	0	0
	0	0
	0	0
	0	0
	0	0
	0	0
	0	0
	0	0
	0	0
	0	0
	0	0
	0	0
	0	0
	0	0
	0	0
	0	0
	0	0
	0	0
	0	184
	0	0
	0	0
	0	0
	0	0
	0	0
	0	0
	0	0
	0	0
	0	0
	0	0
	0	0
	0	0
	0	0
	0	0
	0	0
	0	0
	0	0
	0	0
	0	0
	0	0
	0	0
	0	0
	0	0
	0	66
	0	39
	0	31
	0	238
	0	168
	0	61
	0	46
	0	24
	0	151
	0	48
	0	153
	0	29
	0	33
	0	102
	0	23
	0	0
	0	0
	0	7
	0	1
	0	0
	0	3
	0	0
	0	1
	0	0
	0	0
	0	0
	0	0
	0	0
	0	0
	0	0
	0	0
	0	0
	0	0
	0	0
	0	0
	0	0
	0	0
	0	0
	0	0
	0	0
	0	0
	0	0
	0	0
	0	0
	0	0
	0	190
	0	27
	0	60
	0	37
	0	75
	0	44
	0	79
	0	68
	0	86
	0	43
	0	0
	0	0
	0	0
	0	15
	0	3
	0	0
	0	0
	0	0
	0	0
	0	0
	0	10
	0	1
	0	1
	0	3
	0	2
	0	0
	0	0
	0	0
	0	0
	0	0
	0	0
	0	0
	0	25
	0	203
	0	167
	0	293
	0	130
	0	141
	0	147
	0	1
	0	5
	0	2
	0	4
	0	3
	0	0
	0	0
	0	0
	0	0
	0	0
	0	41
	0	24
	0	122
	0	88
	0	74
	0	46
	0	228
	0	68
	0	64
	0	39
	0	79
	0	29
	0	10
	0	0
	0	0
	0	10
	0	7
	0	2
	0	0
	0	0
	0	0
	0	0
	0	0
	0	0
	0	0
	0	0
	0	0
	0	0
	0	0
	0	0
	0	0
	0	0
	0	0
	0	0
	0	0
	0	0
	0	0
	0	0
	0	0
	0	0
	0	0
	0	0
	0	0
	0	0
	0	0
	0	138
	0	132
	0	144
	0	69
	0	23
	0	16
	0	1
	0	0
	0	0
	0	0
	0	0
	0	1
	0	6
	0	0
	0	0
	0	0
	0	0
	0	0
	0	0
	0	0
	0	0
	0	0
	0	0
	0	0
	0	0
	0	3
	0	0
	0	1
	0	0
	0	0
	0	0
	0	0
	0	0
	0	0
	0	0
	0	0
	0	0
	0	0
	0	0
	0	0
	0	108
	0	184
	0	146
	0	19
	0	49
	0	37
	0	1
	0	1
	0	0
	0	0
	0	0
	0	0
	0	0
	0	0
	0	3
	0	2
	0	0
	0	0
	0	0
	0	0
	0	0
	0	0
	0	0
	0	0
	0	0
	0	0
	0	188
	0	65
	0	69
	0	38
	0	50
	0	30
	0	23
	0	71
	0	67
	0	63
	0	37
	0	77
	0	29
	0	1
	0	0
	0	0
	0	0
	0	0
	0	0
	0	0
	0	0
	0	0
	0	0
	0	0
	0	73
	0	16
	0	149
	0	153
	0	165
	0	33
	0	44
	0	32
	0	58
	0	21
	0	47
	0	153
	0	27
	0	77
	0	4
	0	0
	0	0
	0	7
	0	0
	0	0
	0	2
	0	1
	0	0
	0	0
	0	0
	0	0
	0	0
	0	0
	0	0
	0	0
	0	0
	0	0
	0	0
	0	0
	0	0
	0	0
	0	0
	0	0
	0	0
	0	0
	0	0
	0	0
	0	0
	0	0
	0	0
	0	0
	0	138
	0	57
	0	85
	0	167
	0	22
	0	87
	0	40
	0	34
	0	177
	0	149
	0	182
	0	94
	0	28
	0	8
	0	0
	0	0
	0	0
	0	0
	0	0
	0	0
	0	0
	0	0
	0	0
	0	0
	0	0
	0	44
	0	30
	0	16
	0	32
	0	45
	0	152
	0	19
	0	4
	0	0
	0	0
	0	0
	0	1
	0	0
	0	0
	0	0
	1	0
	0	9
	0	0
	0	0
	0	0
	0	0
	0	0
	0	0
	0	0
	0	0
	0	0
	0	0
	0	0
	0	0
	0	0
	0	0
	0	0
	0	0
	0	11
	0	188
	0	153
	0	112
	0	271
	0	68
	0	20
	0	80
	0	160
	0	95
	0	81
	0	0
	0	0
	0	4
	0	1
	0	2
	0	0
	0	0
	0	2
	0	0
	0	0
	0	0
	0	0
	0	0
	0	0
	0	0
	0	0
	0	0
	0	0
	0	0
	0	0
	0	0
	0	0
	0	0
	0	0
	0	0
	0	0
	0	0
	0	0
	0	0
	0	0
	0	0
	0	0
	0	0
	0	0
	0	233
	0	56
	0	37
	0	131
	0	99
	0	79
	0	0
	0	2
	0	5
	0	0
	0	5
	0	0
	0	2
	0	0
	0	0
	0	0
	0	0
	0	0
	0	0
	0	0
	0	0
	0	0
	0	0
	0	0
	0	0
	0	0
	0	0
	0	0
	0	0
	0	0
	0	0
	0	0
	0	0
	0	0
	0	0
	0	0
	0	158
	0	92
	0	20
	0	0
	0	1
	0	0
	0	0
	0	0
	0	0
	0	2
	0	1
	0	0
	0	0
	0	0
	0	0
	0	0
	0	0
	0	0
	0
	0
	0
	0
	0
	0
	0
	0
	0
	0
	0
	0
	0
	0
	0
	0
	0
	0
	0
	0
	0
	0
	0
	0
	0
	0
	0
	0
	0
	0
	0
	0
	0
	0
	0
	0
	0
	0
	0
	0
	0
	0
	0
	0
	0
	0
	0
	0
	0
	0
	0
	0
	0
	0
	0
	0
	0
	0
	0
	0
	0
	0
	0
	0
	0
	0
	0
	0
	0
	0
	0
	0
	0
	0
	0
	0
	0
	0
	0
	0
	0
	0
	0
	0
	0
	0
	0
	0
	0
	0
	0
	0
	0
	0
	0
	0
	0
	0
	0
	0
	0
	0
	0
	0
	0
	0
	0
	0
	0
	0
	0
	0
	0
	0
	0
	0
	0
	0
	0
	0
	0
	0
	0
	0
	0
	0
	0
	0
	0
	0
	0
	0
	0
	0
	0
	0
	0
	0
	0
	0
	0
	0
	0
	0
	0
	0
	0
	0
	0
	0
	0
	0
	0
	0
	0
	0
	0
	0
	0
	0
	0
	0
	0
	0
	0
	0
	0
	0
	0
	0
	0
	0
	0
	0
	0
	0
	0
	0
	0
	0
	0
	0
	0
	0
	0
	0
	0
	0
	0
	0
	0
	0
	0
	0
	0
	0
	0
	0
	0
	0
	0
	0
	0
	0
	0
	0
	0
	0
	0
	0
	0
	0
	0
	0
	0
	0
	0
	0
	0
	0
	0
	0
	0
	0
	0
	0
	0
	0
	0
	0
	0
	0
	0
	0
	0
	0
	0
	0
	0
	0
	0
	0
	2
	0
	0
	0
	0
	0
	0
	0
	0
	0
	0
	0
	0
	0
	0
	0
	0
	0
	0
	0
	0
	0
	0
	0
	0
	0
	0
	0
	0
	0
	0
	0
	0
	0
	0
	0
	0
	0
	0
	0
	0
	0
	0
	0
	0
	0
	0
	0
	0
	0
	0
	0
	0
	0
	0
	0
	0
	0
	0
	0
	0
	0
	0
	0
	0
	0
	0
	0
	0
	0
	0
	0
	0
	0
	0
	0
	0
	0
	0
	0
	0
	0
	0
	0
	0
	0
	0
	0
	0
	0
	0
	0
	0
	0
	0
	0
	0
	0
	0
	0
	0
	0
	0
	0
	0
	0
	0
	0
	0
	0
	0
	0
	0
	0
	0
	0
	0
	0
	0
	0
	0
	0
	0
	0
	0
	0
	0
	0
	0
	0
	0
	0
	0
	0
	0
	0
	0
	0
	0
	0
	0
	0
	0
	0
	0
	0
	0
	0
	0
	0
	0
	0
	0
	0
	0
	0
	0
	0
	0
	0
	0
	0
	0
	0
	0
	0
	0
	0
	0	0	0
	0	0	0
	0	0	0
	0	0	0
	0	0	0
	0	0	0
	0	0	0
	0	0	0
	0	0	0
	0	0	0
	0	0	0
	0	0	0
	0	0	0
	0	0	0
	0	0	0
	0	0	0
	0	0	0
	0	0	0
	0	0	0
	0	0	0
	0	0	0
	0	0	0
	0	0	0
	0	0	0
	0	0	0
	0	0	7
	0	0	0
	0	0	0
	0	0	0
	0	0	0
	0	0	0
	0	0	0
	0	0	0
	0	0	0
	0	0	0
	0	0	0
	0	0	0
	0	0	0
	0	0	0
	0	0	0
	0	0	0
	0	0	0
	0	0	0
	0	0	0
	0	0	74
	0	0	0
	0	0	0
	0	0	0
	0	0	0
	0	0	0
	0	0	0
	0	0	0
	0	0	0
	0	0	0
	0	0	0
	0	0	0
	0	0	0
	0	0	0
	0	0	0
	0	79	0
	0	17	0
	0	60	0
	0	158	0
	0	102	0
	0	122	0
	0	56	0
	0	102	0
	0	101	0
	0	114	0
	0	78	0
	0	61	0
	2	20	0
	1	131	0
	0	72	0
	1	150	0
	2	41	0
	0	175	0
	0	83	0
	0	0	0
	0	0	0
	0	0	0
	0	0	0
	0	0	31
	2	14	103
	0	0	1
	0	0	0
	1	0	0
	0	4	0
	0	4	0
	0	20	0
	0	0	0
	0	0	0
	0	0	0
	0	0	0
	0	0	0
	0	0	0
	0	0	0
	0	0	0
	0	0	0
	0	0	0
	0	0	0
	0	0	0
	0	0	0
	0	0	0
	0	0	0
	0	0	0
	0	0	0
	0	0	0
	0	0	0
	0	0	0
	0	0	0
	0	0	0
	0	0	0
	0	0	0
	0	0	0
	0	0	0
	0	0	34
	0	0	112
	0	0	0
	0	0	2
	0	0	0
	0	0	0
	0	0	0
	0	0	0
	0	0	0
	0	28	0
	0	63	0
	0	22	0
	0	218	0
	0	163	0
	0	23	0
	0	130	0
	0	106	0
	0	93	0
	0	47	77
	0	188	81
	0	20	20
	0	40	0
	0	42	0
	0	139	0
	0	58	0
	0	108	0
	0	89	0
	0	1	0
	0	5	0
	0	24	0
	0	6	0
	0	6	0
	0	15	0
	0	0	0
	0	0	0
	0	3	0
	0	0	136
	0	0	0
	0	0	0
	0	0	0
	0	0	0
	0	0	0
	0	0	0
	0	0	0
	0	0	0
	0	0	0
	0	0	0
	0	0	0
	0	0	0
	0	0	0
	0	0	0
	0	0	0
	1	0	29
	0	0	42
	0	0	0
	0	0	1
	3	0	0
	1	0	0
	3	0	0
	3	0	0
	0	0	0
	0	0	0
	0	0	0
	0	0	0
	0	0	0
	0	0	0
	0	0	0
	0	0	0
	0	0	0
	0	0	0
	0	0	0
	0	0	0
	0	0	0
	0	0	0
	0	0	0
	0	0	0
	0	0	0
	0	0	125
	0	96	15
	0	77
	0	141
	0	149
	0	150
	0	248
	0	82
	0	158
	0	62
	0	94
	0	69
	0	52
	0	22
	0	30
	0	97
	0	145
	0	5
	0	12
	0	14
	0	0
	0	0
	0	0
	0	0
	0	0
	0	0
	0	0
	0	0
	0	0
	0	0
	0	0
	0	0
	0	0
	0	0
	0	0
	0	0
	0	0
	0	0
	0	0
	0	0
	0	0
	0	0
	0	0
	0	0
	0	0
	0	0
	0	0
	0	0
	0	0
	0	0
	0	0
	0	0
	0	0
	0	0
	0	0
	0	0
	0	0
	0	0
	0	0
	0	0
	0	0
	0	0
	0	0
	0	0
	0	0
	0	0
	0	0
	0	185
	0	99
	0	162
	0	117
	0	130
	0	159
	0	29
	0	30
	0	142
	0	133
	0	96
	0	25
	0	83
	0	114
	0	77
	0	74
	0	146
	0	49
	0	122
	0	105
	0	59
	0	5
	0	17
	0	0
	0	4
	0	23
	0	2
	0	12
	0	8
	0	0
	0	0
	0	0
	0	0
	0	0
	0	0
	0	0
	0	0
	0	0
	0	0
	0	0
	0	0
	0	0
	0	0
	0	0
	0	0
	0	0
	0	0
	0	0
	0	0
	0	0
	0	0
	0	0
	0	0
	0	0
	0	0
	0	0
	0	0
	0	0
	0	0
	0	0
	0	0
	0	0
	0	0
	0	0
	0	0
	0	0
	0	0
	0	0
	0	0
	0	0
	0	0
	0	0
	0	0
	0	0
	0	0
	0	0
	0	0
	0	0
	0	0
	0	110
	0	96
	0	91
	0	284
	0	220
	0	205
	0	149
	0	42
	0	162
	0	34
	0	73
	0	132
	0	41
	0	79
	0	123
	0	42
	0	105
	0	0
	0	1
	0	0
	0	0
	0	15
	0	20
	0	1
	0	1
	0	1
	0	0
	0	11
	0	0
	0	1
	0	0
	0	0
	0	0
	0	0
	0	0
	23	0
	22	0
	8	0
	3	0
	2	0
	1	0
	2	0
	0	0
	0	0
	0	0
	0	0
	0	0
	0	0
	0	0
	0	0
	0	0
	0	0
	0	0
	0	0
	0	0
	0	0
	0	0
	0	0
	0	0
	0	44
	0	163
	0	82
	0	74
	0	200
	0	22
	0	176
	0	23
	0	13
	0	0
	0	1
	0	0
	0	0
	0	0
	0	0
	0	7
	0	5
	0	0
	0	0
	0	0
	0	0
	0	0
	0	0
	0	0
	0	0
	0	0
	0	0
	0	0
	0	0
	0	0
	0	0
	0	0
	0	0
	0	0
	0	0
	0	0
	0	0
	0	0
	0	0
	0	0
	0	0
	0	0
	0	0
	0	0
	0	0
	0	0
	0	0
	0	0
	0	0
	0	0
	0	0
	0	0
	0	0
	0	0
	0	0
	0	0
	0	0
	12	0
	2	0
	0	0
	1	56
	0	48
	0	105
	0	26
	0	87
	0	157
	0	28
	0	73
	0	3
	0	1
	0	2
	0	0
	0	0
	0	2
	0	0
	0	0
	0	0
	0	0
	0	0
	0	0
	0	0
	0	0
	0	0
	0	0
	0	0
	0	0
	0	0
	0	0
	0	0
	0	0
	0	0
	0	0
	0	0
	0	0
	0	0
	0	0
	0	0
	0	0
	0	0
	0	0
	0	0
	0	0
	0	0
	0	0
	0	0
	0	72
	0	43
	0	96
	0	147
	0	52
	0	74
	0	79
	0	194
	0	61
	0	41
	0	41
	0	184
	0	49
	0	0
	0	14
	0	7
	0	0
	0	0
	0	0
	0	0
	0	0
	0	0
	0	0
	0	0
	0	0
	0	0
	0	0
	0	0
	0	0
	0	0
	0	0
	0	0
	0	0
	0	0
	0	0
	0	0
	0	0
	0	0
	0	0
	0	0
	0	0
	0	0
	0	0
	0	0
	1	0
	3	0
	0	0
	0	0
	1	0
	1	0
	0	0
	7	0
	2	0
	0	0
	1	0
	0	0
	0	0
	0	0
	0	0
	0	0
	0	0
	0	0
	0	0
	0	0
	0	0
	0	0
	0	0
	0	0
	0	0
	0	0
	0	0
	0	0
	0	0
	0	0
	0	0
	0	0
	0	0
	0	0
	0	0
	0	0
	0	0
	0	0
	0	0
	0	0
	0	0
	0	0
	0	92
	0	78
	0	140
	0	129
	0	29
	0	120
	0	82
	0	102
	0	16
	0	139
	0	57
	0	100
	0	41
	0	71
	0	63
	0	57
	0	0
	0	2
	0	0
	0	13
	0	23
	0	17
	0	14
	0	2
	0	15
	0	6
	0	1
	0	1
	0	1
	0	0
	0	0
	0	0
	0	0
	0	0
	0	0
	0	0
	0	0
	0	0
	0	0
	0	0
	0	0
	0	0
	0	0
	0	0
	0	0
	0	0
	0	0
	0	0
	0	0
	0	0
	0	0
	0	0
	0	0
[truncated: 4,392 more rows]

## Sheet: Fig 5C
	-shGMN	+shGMN	siPrimpol -shGMN	siPrimpol +shGMN
	2.7	43	3.53	14.3
	2.32	28.1	2.27	5.08
	1.81	27.9	2.01	4.91

## Sheet: Fig 5D
	-shGMN	+shGMN	siPPol -shGMN	siPPol +shGMN	siRad51 -shGMN	siRad51 +shGMN	siPPol+siRad51 -shGMN	siPPol+siRad51 +shGMN
	3.39	14.9	2.93	5.87	8.17	27.2	5.85	23.6
	3.44	19.8	3.31	5	12.9	27.9	10.8	19
	3.23	22.1	2.96	6.39	9.31	25	5.99	18

## Sheet: Fig 5E
	-shGMN	+shGMN	Mirin -shGMN	Mirin +shGMN
	2.61	12.7	2.39	23.4
	2	16.5	2.28	29.1
	2.28	16.6	2.79	28.9
