# Supplementary material for: RAD51 restricts DNA over-replication from re-activated origins
Source: EMBO J. 2024 Feb 15;43(6):7. doi: 10.1038/s44318-024-00038-z (PMC10942984; doi:10.1038/s44318-024-00038-z)
Supplement: Supplementary file 11 — Source Data EV Figures [file 44318_2024_38_MOESM11_ESM.zip]

Archive with 13 entries (12 files):
- Fig_EV1.xlsx
- __MACOSX/
- __MACOSX/._Fig_EV1.xlsx
- Fig_EV2.xlsx
- __MACOSX/._Fig_EV2.xlsx
- Fig_EV4.xlsx
- __MACOSX/._Fig_EV4.xlsx
- Fig_EV5.xlsx
- __MACOSX/._Fig_EV5.xlsx
- Fig_EV6.xlsx
- __MACOSX/._Fig_EV6.xlsx
- WBs FIG EVs.pdf
- __MACOSX/._WBs FIG EVs.pdf
