# Supplementary material for: RAD51 restricts DNA over-replication from re-activated origins
Source: EMBO J. 2024 Feb 15;43(6):7. doi: 10.1038/s44318-024-00038-z (PMC10942984; doi:10.1038/s44318-024-00038-z)
Supplement: Supplementary file 11 — Source Data EV Figures [file 44318_2024_38_MOESM11_ESM.zip › Fig_EV1.xlsx]

## Sheet: Fig EV1A_Cytometry
	-shGMN	+shGMN	FBH1-1 -shGMN	FBH1-1 +shGMN	FBH1-2 -shGMN	FBH1-2 +shGMN
	4.62	27.2	5.26	7.97	4.37	17.3
	4.65	25.1	5.45	12.9	5.55	12.8
	5.23	22.3	5.3	9.61	4.99	12.1

## Sheet: Fig EV1A_qPCR
	-shGMN	+shGMN	FBH1-1 -shGMN	FBH1-1 +shGMN	FBH1-2 -shGMN	FBH1-2 +shGMN
	1	1.62	0.3	0.3	0.2	0.21
	1	0.65	0.13	0.19	0.11	0.24
	1	0.82	0.25	0.41	0.32	0.24

## Sheet: Fig EV1B
	-shGMN	+shGMN	RAD51-1 -shGMN	RAD51-1 +shGMN	RAD51-2 -shGMN	RAD51-2 +shGMN
	3.29	19.9	10.1	39.8	8.5	33.7
	2.82	24.7	7.15	41.3	7.99	40.9
	2.64	23.1	7.95	38
	2.89	23.2			7.81	31

## Sheet: Fig EV1C
	CTRL	MLN	siRAD51+MLN
	3.18	13.2	17.3
	2.85	13.5	20.8
	3.4	14.8	23.2

## Sheet: Fig EV1D
	CTRL	siGMN	siRAD51	siGMN+siRAD51
	2.04	10.3	9.21	14.9
	2.91	11.7	5.98	18.6
		10.8	5.68	16.6
	2.3	8.25	3.27	12.1
	3.7	10.7	7.71	18.4
