# Supplementary material for: RAD51 restricts DNA over-replication from re-activated origins
Source: EMBO J. 2024 Feb 15;43(6):7. doi: 10.1038/s44318-024-00038-z (PMC10942984; doi:10.1038/s44318-024-00038-z)
Supplement: Supplementary file 11 — Source Data EV Figures [file 44318_2024_38_MOESM11_ESM.zip › Fig_EV2.xlsx]

## Sheet: Fig EV2B
	-shGMN 24h	+shGMN 24h	-shGMN 48h	+shGMN 48h
	1.62	1.96	1.29	12.7
	1.04	1.43	1.68	9.97
	0.92	5.29	1.3	16.5

## Sheet: Fig EV2C
	-shGMN	+shGMN 72h
	0.25	17.75
	2.5	16
	0	27

## Sheet: Fig EV2D
	-shGMN	+shGMN 72h
	0.75	24.75
	0.5	26.5
	0.25	23.75

## Sheet: Fig EV2G
		ctrl			siMUS81
	G1	53.2	43.5	43.5	62.1	49.9	52.1
	S	27.2	34.3	34.9	21.3	29.4	29.9
	G2/M	14.6	17.2	18.9	12.6	16.2	16.3
