# Supplementary material for: RAD51 restricts DNA over-replication from re-activated origins
Source: EMBO J. 2024 Feb 15;43(6):7. doi: 10.1038/s44318-024-00038-z (PMC10942984; doi:10.1038/s44318-024-00038-z)
Supplement: Supplementary file 11 — Source Data EV Figures [file 44318_2024_38_MOESM11_ESM.zip › Fig_EV4.xlsx]

## Sheet: Fig EV4A
	Ctrl	siFBH1
	486.549	662.128
	489.324	575.432
	659.164	569.952
	635.577	717.701
	659.569	688.341
	512.97	692.304
	539.39	777.914
	519.781	762.794
	569.561	641.992
	588.492	713.799
	666.457	701.16
	594.278	774.08
	588.642	759.75
	607.659	1159.34
	603.269	982.727
	664.924	790.889
	592.12	968.663
	597.946	768.906
	604.924	866.171
	619.666	567.132
	568.282	668.628
	575.402	898.239
	690.288	828.733
	646.381	676.489
	569.957	581.357
	643.873	558.053
	620.006	788.112
	528.813	532.244
	645.76	822.739
	607.499	534.233
	621.092	716.422
	750.199	624.212
	865.671	651.653
	617.587	777.94
	645.363	647.727
	682.457	655.76
	584.988	677.333
	595.51	717.325
	813.355	549.72
	673.631	603.974
	768.043	703.974
	1067.35	627.971
	740.199	734.976
	1037.53	751.165
	691.668	761.343
	702.261	739.969
	613.368	828.532
	696.369	690.318
	604.613	696.96
	627.008	886.705
	598.668	698.539
	629.757	663.299
	1051.74	751.73
	451.475	818.83
	506.786	773.36
	655.679	508.788
	647.024	793.937
	640.658	703.392
	826.601	596.214
	644.474	608.887
	617.939	610.445
	623.643	520.666
	701.348	565.248
	619.193	588.19
	645.902	559.463
	425.426	575.888
	526.155	568.068
	485.874	711.016
	528.877	619.962
	455.3	734.54
	444.571	599.857
	493.198	711.967
	525.409	640.401
	569.097	664.161
	669.084	694.841
	833.846	791.464
	584.754	728.089
	633.936	551.121
	481.354	851.157
	462.986	759.112
	658.414	542.213
	478.452	601.112
	476.515	740.597
	504.981	571.889
	560.68	644.141
	516.269	690.247
	623.753	639.144
	558.606	691.507
	655.34	628.164
	490.747	717.364
	594.275	769.461
	516.345	679.109
	444.46	809.092
	571.336	700.745
	648.34	658.297
	568.026	828.896
	837.844	795.704
	497.348	661.347
	514.957	750.52
	514.177	1059.83
	571.34	959.351
	593.461	537.032
	562.037	463.782
	512.586	582.205
	533.547	538.149
	684.144	604.973
	504.447	670.277
	598.725	604.659
	595.433	607.573
	566.219	663.543
	573.006	833.229
	536.751	712.231
	535.283	652.961
	646.193	698.928
	569.755	816.654
	620.434	914.649
	573.301	501
	701.428	1099.84
	597.487	939.229
	1022.7	617.246
	616.689	657.646
	577.763	652.627
	636.398	652.029
	675.272	647.031
	596.107	615.632
	612.739	705.022
	541.875	778.378
	607.219	848.572
	644.697	562.236
	672.882	724.901
	673.275	1123.53
	627.395	638.617
	634.378	676.987
	712.722	648.514
	742.91	643.83
	712.967	661.995
	667.055	703.848
	627.534	748.572
	649.411	623.714
	879.216	624.178
	666.403	765.771
	1115.94	618.917
	511.637	600.895
	472.777	700.223
	717.081	693.538
	661.87	771.803
	619.291	662.757
	713.724	806.49
	643.202	609.902
	1072.76	745.833
	846.558	593.185
	650.607	691.796
	542.832	703.482
	601.727	815.904
	880.312	1023.97
	735.142	810.231
	489.71	1067.56
	519.436	759.391
	557.738	476.875
	636.283	825.732
	589.437	549.723
	530.381	506.149
	567.821	755.561
	539.575	515.24
	653.937	724.735
	863.761	581.502
	831.798	674.006
	588.248	904.615
	532.946	641.791
	510.234	702.892
	499.407	724.21
	544.694	769.809
	505.968	898.886
	673.158	768.028
	550.025	840.744
	577.815	586.32
	521.459	677.615
	597.48	1069.8
	633.487	1369.95
	548.78	1080.14
	870.224	879.099
	601.005	886.156
	622.997	760.674
	561.554	571.171
	555.717	742.135
	589.018	622.194
	549.194	613.649
	801.14	633.276
	629.74	581.698
	562.302	637.916
	572.388	653.459
	573.285	660.327
	606.044	775.119
	811.569	692.596
	650.521	693.535
	704.288	841.567
	581.409	952.321
	1200.66	839.776
	673.553	904.609
	653.253	784.439
	654.554	866.56
	709.673	834.654
	681.041	835.859
	731.162	685.447
	713.483	623.276
	683.768	737.812
	653.61	723.739
	667.172	673.574
	635.795	783.506
	671.291	904.499
	682.711	684.925
	690.193	636.905
	692.848	747.688
	719.777	679.49
	616.284	721.341
	756.922	741.427
	843.765	689.438
	530.389	848.664
	490.468	870.107
	932.542	927.166
	673.649	927.099
	991.53	950.077
	659.098	639.573
	697.673	659.097
	686.844	718.247
	781.948	712.406
	702.172	638.324
	704.293	977.374
	630.553	1269.95
	576.537	655.572
	589.594	663.146
	873.845	967.526
	830.119	819.977
	546.389	994.97
	620.874	711.16
	620.479	593.809
	635.818	655.741
	570.897	797.691
	648.143	894.099
	620.402	927.271
	779.989	827.705
	608.921	730.601
	827.559	988.727
	734.19	634.75
	620.939	623.473
	584.81	819.919
	615.845	701.136
	638.344	735.449
	804.121	655.519
	629.644	760.613
	700.944	657.736
	737.453	952.195
	633.528	663.06
	667.146	763.168
	755.945	716.641
	718.473	845.386
	1007.02	703.22
	710.104	839.063
	606.955	853.655
	844.806	867.054
	832.392	773.825
	887.673	792.105
	731.249	777.232
	896.222	671.007
	816.101	698.188
	620.958	775.803
	651.678	1023.6
	846.404	936.812
	722.372	841.412
	615.545	878.209
	1039.33	815.187
	705.242	907.846
	697.648	799.792
	656.744	642.244
	901.295	946.451
	963.153	721.516
	1004.41	765.182
	789.281	854.867
	756.593	767.699
	510.399	774.229
	760.253	721.358
	818.769	775.256
	864.472	803.014
	505.013	625.085
	530.009	976.123
	682.918	924.129
	547.107	795.648
	1840.81	823.424
	534.751	764.169
	716.245	896.244
	509.971	762.483
	612.737	822.988
	561.295	656.73
	718.551	822.413
	1027.02	640.258
	567.23	811.495
	609.829	720.453
	734.743	735.539
	729.006	682.469
	779.339	594.073
	687.696	738.827
	766.84	716.23
	702.026	585.51
	676.157	580.575
	662.434	568.674
	672.041	827.501
	610.346	714.14
	634.867	785.097
	859.787	790.095
	800.327	751.073
	888.377	811.258
	835.546	721.356
	708.302	891.463
	805.383	961.126
	577.771	875.194
	669.726	857.311
	526.278	776.735
	502.077	710.944
	501.169	624.609
	572.594	1261.73
	500.26	739.604
	617.122	660.495
	609.262	818.598
	838.639	1355.22
	580.56	1094.49
	568.232	575.81
	590.904	595.864
	633.911	886.001
	684.079	508.987
	797.591	718.155
	589.763	1263.12
	735.497	817.102
	616.046	678.066
	826.901	711.963
	608.007	657.615
	591.142	900.967
	589.748	712.796
	552.018	818.702
	565.617	877.155
	581.91	786.86
	542.61	594.68
	607.533	609.746
	606.583	763.375
	648.625	821.327
	589.196	714.05
	605.587	703.666
	673.618	858.836
	675.216	788.044
	702.503	694.171
	833.02	778.838
	702.731	720.932
	717.006	1002.78
	707.435	859.141
	705.932	861.029
	777.18	465.108
	644.876	696.435
	632.012	699.803
	675.779	832.93
	634.246	586.789
	668.329	592.284
	658.768	586.938
	614.271	700.331
	678.875	642.09
	900.429	579.701
	535.104	662.137
	507.288	643.252
	499.728	664.702
	572.865	716.047
	984.779	671.902
	643.033	646.48
	864.618	666.384
	553.898	736.127
	932.093	669.211
	891.521	588.914
	595.949	901.579
	593.835	713.373
	519.26	753.972
	792.264	803.342
	684.653	933.397
	653.879	803.078
	605.746	844.202
	621.151	889.31
	694.51	941.425
	681.49	781.999
	663.769	730.019
	608.439	621.412
	793.035	492.584
	804.669	906.598
	744.699	534.832
	677.54	545.58
	558.451	972.987
	782.361	693.931
	639.574	660.377
	885.706	623.637
	745.063	664.563
	700.455	761.568
	646.354	1045.11
	1136.89	778.447
	726.418	718.202
	716.38	768.172
	593.596	643.613
	574.46	1050.47
	994.052	1098.46
	819.263	1102.55
	862.55	755.628
	758.978	809.046
	973.571	693.974
	672.611	963.749
	694.079	636.432
	712.651	1076.3
	749.366	884.615
	471.045	995.759
	600.906	975.38
	640.542	838.399
	1087.33	752.078
	1138.33	863.649
	489.024	645.652
	625.371	810.923
	562.263	627.412
	550.194	774.528
	833.543	839.911
	823.227	523.462
	505.762	826.288
	561.939	709.099
	522.007	690.836
	565.744	1137.76
	556.95	638.042
	584.911	741.382
	597.044	606.928
	553.414	673.217
	545.375	715.068
	535.319	675.441
	543.181	725.302
	542.032	715.7
	765.629	620.374
	648.287	613.677
	891.343	614.353
	620.449	722.192
	593.777	454.331
	642.103	752.805
	656.004	702.006
	534.949	604.437
	579.263	743.6
	616.114	958.519
	595.851	821.761
	602.043	661.149
	525.286	834.072
	593.881	719.893
	660.033	680.5
	667.496	730.382
	754.141	592.829
	673.558	640.124
	708.443	705.277
	659.008	961.345
	706.774	647.564
	692.486	730.763
	651.264	712.002
	630.835	729.91
	802.92	703.546
	710.778	729.916
	606.533	631.612
	632.651	810.489
	630.707	799.57
	619.074	1396.97
	915.871	766.332
	620.206	1799.1
	626.859	436.714
	612.402	668.813
	597.62	801.67
	901.572	767.419
	708.859	870.635
	687.184	658.326
	527.367	686.852
	809.151	786.482
	746.518	670.338
	885.64	759.715
	609.022	587.003
	752.269	646.449
	598.493	1022.36
	623.423	1115.09
	603.783	797.151
	677.766	890.5
	567.756	934.112
	548.015	773.875
	599.359	782.577
	653.051	767.765
	570.8	957.769
	540.294	909.019
	645.717	805.12
	986.889	757.468
	671.616	707.809
	624.41	690.783
	687.312	1801.07
	590.216	1020.41
	907.457	893.398
	960.239	820.509
	722.837	821.47
	1078.77	640.636
	564.527	567.915
	558.933	718.055
	694.35	711.006
	583.427	723.366
	651.816	803.472
	670.904	707.204
	694.194	810.424
	550.165	957.325
	538.783	745.444
	514.898	946.631
	561.664	868.698
	483.719	1117.62
	536.046	794.218
	597.611	638.391
	632.093	862.547
	611.274	961.177
	641.013	454.778
	595.249	722.645
	586.402	507.841
	808.551	639.314
	526.56	518.561
	672.753	516.455
	540.875	505.492
	588.85	570.523
	457.233	638.21
	716.046	764.264
	770.51	819.546
	719.62	830.195
	683.063	800.855
	703.582	521.908
	694.605	832.635
	697.071	699.005
	677.166	985.509
	656.461	761.594
	764.264	738.712
	649.199	495.192
	696.917	557.189
	729.927	919.691
	766.773	959.873
	659.529	662.259
	690.596	731.53
	665.276	800.112
	713.662	815.35
	655.621	669.422
	606.208	647.944
	605.462	653.192
	582.462	770.705
	764.283	953.841
	748.867	768.163
	833.914	845.447
	774.981	670.506
	756.589	723.861
	853.653	899.73
	712.348	627.746
	782.594	607.794
	1326.65	1059.56
	556.002	709.131
	835.193	837.852
	705.779	653.618
	1108.03	543.272
	553.624	950.139
	1352.67	757.25
	788.067	611.609
	1150.77	682.222
	1295.17	638.305
	517.552	746.044
	977.402	655.979
	592.212	867.899
	851.974	487.062
	589.599	628.699
	610.83	708.444
	564	685.297
	801.416	701.453
	545.606	763.278
	575.616	662.105
	635.959	977.92
	501.122	1081.4
	522.632	998.717
	1124.92	769.782
	592.903	661.887
	866.828	797.787
	595.35	751.823
	579.578	763.577
	658.019	780.281
	599.22	672.363
	697.623	735.059
	862.542	911.804
	710.951	892.161
	633.52	927.755
	634.797	711.769
	653.724	873.004
	670.976	1075.9
	716.695	770.418
	647.322	993.223
	689.268	678.621
	721.232	906.725
	619	645.253
	574.242	776.991
	578.379	608.435
	641.302	882.247
	643.249	496.312
	562.807	726.941
	573.013	533.773
	741.46	744.356
	594.824	488.298
	612.145	780.074
	552.745	592.321
	592.627	761.592
	576.021	739.314
	661.381	824.437
	693.824	863.63
	1391.94	850.437
	833.15	883.381
	673.093	783.858
	818.418	704.578
	740.207	853.169
	889.953	844.186
	833.336	770.273
	493.311	994.025
	528.072	716.711
	721.022	540.991
	689.497	797.311
	526.432	803.131
	962.848	575.062
	1575.94	928.682
	516.851	648.788
	1351.45	598.787
	617.133	819.619
	759.477	847.079
	619.507	793.632
	666.178	932.388
	1054.29	485.629
	1067.07	628.353
	558.563	616.101
	532.081	841.42
	617.274	558.019
	527.835	718.801
	569.179	560.815
	572.622	602.461
	793.944	740.648
	727.605	1010.36
	602.381	804.112
	582.658	957.278
	589.248	1038.14
	586.385	1147.34
	593.035	550.688
	711.377	728.766
	652.637	592.069
	640.992	890.015
	637.279	830.592
	622.499	859.87
	614.58	899.939
	832.541	707.573
	701.807	875.525
	720.083	724.339
	654.837	772.98
	704.719	537.374
	641.837	626.854
	531.053	738.564
	665.368	639.375
	594.901	771.021
	687.43	544.801
	690.498	786.441
	764.976	663.949
	724.053	631.719
	739.181	644.592
	821.947	696.898
	671.734	669.195
	668.848	847.257
	638.257	601.962
	1142.31	593.048
	553.972	910.776
	523.47	917.87
	487.357	780.956
	1226.26	672.827
	1211.21	1066.95
	953.467	689.667
	1019.78	693.024
	682.26	911.598
	806.17	725.942
	557.601	966.128
	545.168	635.36
	616.049	761.968
	530.93	875.101
	621.677	627.478
	629.869	686.758
	519.02	752.254
	967.737	811.818
	722.644	742.832
	688.519	632.65
	562.222	645.172
	741.444	775.317
	626.229	714.203
	597.562	900.892
	630.524	463.012
	672.711	755.136
	668.494	698.726
	572.47	541.69
	594.153	523.483
	688.293	683.117
	579.222	773.621
	693.605	944.265
	810.774	596.028
	943.525	570.175
	834.609	598.906
	968.37	612.995
	652.423	772.518
	592.624	730.063
	624.47	876.947
	602.97	788.719
	687.237	789.842
	578.573	730.694
	839.314	593.874
	497.987	933.868
	556.929	757.128
	626.538	718.601
	538.41	774.711
	668.758	750.754
	491.961	1178.9
	791.687	790.911
	708.31	786.688
	789.368	532.332
	591.405	534.183
	519.575	587.422
	581.741	648.299
	584.347	592.067
	592.919	608.897
	721.632	924.592
	621.644	771.252
	571.17	801.826
	644.653	648.524
	556	1347.06
	572.855	783.837
	779.244	857.114
	577.879	744.602
	561.024	825.155
	596.592	709.011
	626.296	640.156
	662.839	675.106
	671.54	503.754
	711.809	568.544
	763.546	926.306
	585.279	632.869
	627.513	584.016
	598.487	915.14
	630.037	578.783
	614.515	547.192
	731.389	823.47
	584.151	599.988
	668.991	596.599
	642.584	779.637
	881.229	638.209
	606.774	513.19
	660.573	545.39
	712.078	591.006
	767.7	694.691
	811.242	624.342
	650.475	682.605
	582.752	728.221
	634.292	873.071
	709.916	578.569
	742.983	593.24
	693.096	623.082
	747.747	650.966
	808.005	828.922
	1137.13	757.302
	687.825	603.757
	537.607	734.767
	817.412	735.271
	641.055	734.324
	480.488	646.237
	598.826	758.752
	626.151	816.03
	700.611	640.215
	521.33	613.718
	581.75	645.506
	615.937	710.865
	613.831	755.219
	486.144	752.92
	512.739	902.87
	899.154	746.937
	654.002	898.194
	593.352	826.249
	629.675	1016.7
	579.023	1151.18
	638.358	579.811
	635.994	774.722
	684.982	827.455
	657.054	773.513
	602.865	637.755
	661.017	613.116
	629.957	737.656
	775.59	485.944
	697.085	497.75
	793.131	516.532
	679.977	524.956
	709.565	565.015
	595.266	576.553
	643.732	1206.87
	751.414	1009.28
	452.972	543.019
	739.899	596.856
	889.183	566.723
	562.374	575.709
	484.44	576.878
	476.781	857.172
	443.917	719.087
	547.529	591.856
	630.501	615.822
	606.348	604.657
	466.489	574.811
	632.229	583.404
	453.683	950.862
	569.703	899.16
	538.057	618.042
	581.913	615.034
	590.695	592.086
	611.157	564.994
	583.82	590.08
	556.445	815.597
	753.592	755.675
	766.854	882.969
	631.003	626.766
	603.005	738.249
	631.243	777.687
	596.55	676.222
	589.941	759.066
	562.296	957.971
	677.702	780.662
	624.91	689.78
	592.644	700.409
	852.488	666.467
	667.228	869.218
	630.834	903.138
	722.844	604.714
	656.744	826.997
	657.553	768.508
	701.089	737.064
	1110.89	1195.48
	704.643	662.317
	589.691	732.016
	644.752	735.086
	545.274	1069.24
	620.317	1016.59
	540.064	777.929
	1116.57	694.611
	487.924	1041.26
	480.063	747.608
	474.744	840.763
	1012.54	909.878
	1031.22	532.123
	600.217	643.245
	612.568	621.577
	640.028	975.39
	611.939	680.592
	636.593	571.431
	649.494	482.725
	749.289	666.492
	528.868	489.837
	622.659	602.85
	591.96	517.058
	558.865	445.795
	579.031	583.183
	569.463	1035.62
	611.957	846.862
	566.31	683.499
	605.51	702.929
	588.416	549.334
	616.62	886.303
	592.594	722.344
	664.947	729.439
	604.394	634.986
	593.131	686.068
	644.371	610.281
	599.24	680.72
	647.128	562.425
	588.927	589.071
	544.862	602.245
	596.086	1066.48
	596.742	609.391
	549.699	503.688
	576.408	640.783
	641.678	636.544
	657.83	691.454
	602.125	694.451
	683.594	915.387
	643.57	807.792
	625.723	482.541
	697.004	559.414
	1296.48	683.737
	658.125	595.194
	660.877	790.882
	631.993	613.491
	677.769	688.25
	623.352	1075.98
	754.15	644.211
	751.639	669.678
	711.619	960.479
	629.813	596.929
	658.997	626.794
	603.845	584.486
	594.944	705.309
	648.279	628.666
	684.295	562.352
	683.686	693.501
	666.961	1017.13
	621.901	749.31
	753.572	726.07
	984.059	698.447
	648.964	801.117
	688.941	882.732
	679.537	751.9
	521.569	797.278
	470.222	620.776
	673.579	614.901
	657.202	835.88
	523.899	723.034
	499.248	612.416
	586.681	660.104
	581.543	773.716
	511.646	750.78
	705.831	771.135
	581.887	483
	530.033	853.083
	1282.93	684.691
	619.167	508.742
	1162.71	511.162
	503.231	516.758
	1389.44	912.48
	673.359	511.703
	704.685	720.162
	590.293	676.841
	501.414	690.61
	538.223	619.358
	574.752	923.653
	554.15	695.568
	603.595	614.178
	530.655	597.559
	596.044	767.812
	518.243	635.649
	581.364	617.102
	636.845	656.985
	606.766	808.574
	586.964	813.051
	658.862	651.507
	755.199	597.729
	677.352	657.721
	674.106	599.947
	692.194	893.198
	557.713	648.947
	585.807	607.9
	1112.12	659.089
	562.361	612.749
	564.709	659.984
	649.779	766.773
	562.601	822.852
	546.473	697.828
	648.058	636.534
	623.549	847.36
	640.039	759.142
	604.682	973.884
	591.207	582.235
	810.223	685.808
	639.027	753.286
	890.74	809.928
	758.689	738.364
	589.217	837.951
	758.277	717.969
	676.132	717.417
	645.098	731.764
	693.398	727.792
	599.615	673.831
	616.119	727.211
	667.964	746.726
	646.7	832.597
	653.323	735.896
	689.604	758.356
	898.576	1000.21
	781.44	1121.15
	758.388	632.554
	719.008	1175.32
	707.842	983.571
	648.987	884.266
	816.369	521.955
	793.036	559.128
	552.884	589.155
	667.97	603.752
	927.034	639.923
	524.273	702.513
	650.767	723.323
	504.024	731.871
	1074.26	786.94
	624.036	824.216
	547.165	767.108
	607.199	924.853
	506.866	624.766
	517.573	879.537
	575.593	812.869
	651.307	696.333
	628.895	596.562
	548.37	706.55
	518.017	738.439
	433.251	513.038
	463.368	737.388
	428.678	573.947
	459.309	686.382
	469.806	548.7
	486.21	460.256
	609.181	542.213
	442.045	455.309
	475.54	501.167
	463.373	473.328
	474.123	746.966
	447.331	536.907
	482.561	512
	458.012	507.052
	413.836	463.653
	561.901	501.159
	487.16	532.664
	443.508	607.103
	524.862	552.258
	473.753	511.92
	438.01	534.902
	451.37	468.901
	801.279	499.342
	407.024	512.972
	433.638	545.312
	423.848	581.036
	646.522	542.103
	623.044	980.039
	454.738	614.861
	416.038	567.806
	449.637	634.538
	502.464	535.779
	414.966	523.341
	556.098	693.313
	522.529	1002.53
	446.088	569.731
	483.426	588.8
	783.999	571.422
	626.588	539.844
	410.026	812.876
	444.303	485.822
	412.824	508.213
	444.119	552.534
	579.434	486.513
	418.579	469.584
	438.779	436.093
	483.972	520.917
	427.368	577.298
	428.485	463.875
	421.838	789.762
	430.576	664.091
	424.274	519.42
	425.963	449.205
	454.093	501.262
	453.748	586.487
	455.881	536.29
	448.854	644.237
	444.594	483.996
	409.109	520.011
	455.778	497.306
	431.298	479.15
	460.013	531.309
	419.907	532.96
	449.812	539.241
	425.974	661.322
	443.03	589.245
	531.785	666.081
	415.271	487.205
	447.064	683.165
	423.11	545.78
	477.171	476.666
	446.853	655.671
	499.196	546.513
	474.122	537.807
	460.732	540.091
	656.191	495.602
	436.405	539.309
	505.384	622.802
	506.319	557.893
	455.053	524.68
	445.847	471.027
	495.429	539.375
	465.666	617.791
	467.057	532.206
	556.186	513.14
	492.695	594.139
	487.129	539.024
	480.002	506.991
	476.794	666.181
	515.129	509.736
	428.993	555.541
	906.081	557.288
	513.458	542.072
	508.795	556.14
	440.025	531.698
	441.305	528.364
	413.906	618.994
	467.827	549.406
	435.774	591.716
	419.319	681.976
	457.59	637.132
	543.418	551.123
	433.296	543.276
	479.309	608.114
	466.428	558.887
	494.017	605.036
	443.834	577.196
	540.086	598.246
	562.678	560.644
	541.114	675.446
	504.139	472.824
	419.227	465.454
	472.526	458.633
	441.579	547.053
	433.493	520.542
	511.808	467.057
	429.882	522.428
	440.691	561.002
	432.333	513.722
	481.633	466.829
	435.788	571.104
	430.163	653.296
	467.678	496.853
	429.708	658.557
	419.597	514.405
	429.091	535.078
	443.512	622.393
	477.395	701.83
	461.314	528.901
	429.986	594.202
	472.456	571.865
	474.667	652.604
	525.224	641.462
	491.739	488.488
	493.712	485.772
	474.62	505.242
	442.451	460.599
	473.487	469.301
	588.489	469.054
	476.227	500.401
	508.965	471.469
	516.723	703.175
	425.757	479.823
	437.591	645.904
	434.298	483.209
	474.476	500.273
	444.312	531.642
	441.177	586.138
	474.779	532.851
	513	486.392
	503.593	625.482
	469.511	514.307
	450.237	490.226
	513.474	485.891
	454.334	559.334
	434.477	482.384
	543.905	536.238
	451.594	550.494
	477.182	526.329
	543.316	515.823
	459.27	526.783
	501.22	582.263
	457.463	513.174
	597.864	509.306
	445.582	506.843
	437.177	536.587
	513.835	714.641
	520.167	541
	467.646	674.596
	725.283	733.863
	417.429	559.404
	568.162	490.499
	483.078	543.702
	462.132	491.803
	439.247	471.356
	426.714	509.633
	421.955	542.609
	736.715	485.363
	489.217	554.836
	764.623	761.162
	464.144	727.838
	581.287	565.529
	416.908	488.078
	468.235	507.104
	570.898	477.442
	515.681	480.506
	415.178	577.922
	455.625	460.887
	900.591	468.515
	551.65	652.979
	483.898	489.232
	713.708	478.451
	505.048	502.669
	437.558	476.838
	488.588	597.915
	456.942	494.264
	397.857	500.365
	470.488	489.367
	445.874	460.617
	458.77	482.345
	462.423	441.995
	510.326	439.643
	420.188	505.375
	467.401	491.207
	459.947	499.989
	490.301	478.747
	486.076	484.136
	447.228	515.024
	497.37	555.497
	522.557	546.498
	445.056	508.362
	435.35	538.539
	519.138	587.621
	428.07	515.547
	573.378	479.206
	499.101	545.839
	559.62	461.375
	538.974	467.207
	461.498	435.726
	403.756	452.129
	516.627	449.386
	442.618	555.027
	453.736	726.686
	493.475	650.827
	495.549	629.397
	602.792	489.987
	524.218	519.556
	495.62	670.496
	489.823	661.087
	538.493	485.762
	565.298	551.63
	403.143	635.89
	571.707	539.603
	439.779	440.896
	445.495	430.184
	456.466	454.738
	413.012	571.833
	437.955	451.673
	459.036	478.379
	502.807	682.4
	520.679	454.125
	552.14	474.81
	456.448	487.079
	466.19	446.951
	446.562	489.664
	529.298	465.129
	454.113	537.432
	429.428	444.619
	486.36	455.248
	454.685	524.229
	405.217	530.482
	524.903	662.303
	436.613	461.775
	431.662	482.051
	386.002	421.343
	426.408	526.351
	455.084	474.184
	410.009	509.926
	515.945	552.185
	460.136	490.742
	408.233	481.735
	445.752	456.743
	442.519	623.025
	421.185	486.211
	419.043	999.774
	510.155	481.911
	591.217	797.026
	403.051	511.39
	415.192	462.882
	420.81	451.017
	406.307	481.206
	417.758	550.915
	414.383	490.861
	452.509	567.263
	438.262	652.56
	441.511	587.377
	413.505	458.287
	463.676	560.317
	412.633	484.003
	423.238	509.562
	432.454	538.681
	420.712	438.492
	430.398	465.661
	472.517	461.793
	465.686	463.491
	461.693	565.084
	433.995	445.303
	477.875	447.751
	444.089	515.766
	445.178	476.429
	643.545	527.941
	474.637	474.182
	468.856	564.112
	436.587	488.047
	416.565	554.335
	500.606	532.536
	585.869	703.834
	564.728	504.128
	455.556	534.29
	463.583	607.716
	449.32	597.508
	489.612	699.467
	438.611	691.753
	504.859	487.397
	464.699	543.241
	403.789	466.8
	444.277	598.176
	430.816	505.181
	423.58	529.396
	421.635	476.253
	418.518	494.253
	436.212	502.195
	500.82	478.999
	407.522	471.738
	397.597	507.081
	409.045	505.692
	439.556	455.667
	552.222	560.683
	482.108	442.911
	448.195	382.652
	383.587	479.542
	397.534	467.841
	402.944	410.624
	393.668	413.51
	391.927	410.803
	428.255	459.833
	442.003	474.887
	455.516	445.486
	431.838	482.977
	455.008	633.033
	411.688	583.556
	438.813	489.265
	409.982	557.337
	404.272	539.191
	420.166	667.256
	417.968	520.281
	424.816	511.854
	448.543	432.701
	417.342	411.544
	407.575	815.639
	456.916	793.106
	546.744	512.518
	471.679	442.758
	434.096	629.285
	457.968	505.688
	411.348	654.59
	445.481	481.396
	416.485	471.398
	579.92	529.928
	491.42	512.467
	464.936	500.538
	469.568	616.182
	461.379	495.261
	454.811	458.821
	500.716	599.768
	455.277	502.913
	418.92	468.311
	460.969	603.066
	462.36	640.612
	516.823	543.457
	419.437	493.684
	445.739	425.574
	435.378	799.391
	431.434	704.633
	455.331	512.812
	416.307	744.006
	404.938	640.529
	406.041	746.162
	431.23	576.147
	478.013	551.575
	521.987	515.9
	404.207	600.208
	413.793	491.437
	432.803	551.286
	439.013	558.227
	433.43	777.696
	472.026	797.692
	456.14	520.602
	454.324	588.61
	570.301	585.654
	459.228	686.967
	532.321	494.383
	427.46	530.078
	453.119	497.841
	422.147	524.356
	434.567	418.513
	436.804	628.426
	533.315	474.844
	496.472	473.471
	493.348	439.158
	493.533	487.545
	514.755	557.508
	481.994	543.722
	458.105	592.176
	471.496	625.564
	466.425	627.473
	528.037	523.368
	465.207	433.351
	476.81	471.391
	498.923	664.186
	538.298	501.323
	443.032	554.6
	534.499	511.521
	541.613	461.546
	518.303	508.362
	463.549	493.632
	439.973	476.42
	428.284	528.259
	500.846	720.044
	473.119	510.577
	418.609	598.776
	556.086	561.178
	462.139	499.563
	422.438	534.352
	480.151	478.405
	499.945	495.074
	454.124	465.375
	490.821	570.303
	426.723	511.634
	431.204	456.902
	470.878	672.201
	486.719	513.579
	470.578	476.338
	461.13	487.405
	471.163	501.139
	485.449	469.932
	674.981	496.7
	472.878	603.246
	485.252	530.984
	506.633	497.227
	497.182	563.833
	427.389	577.263
	504.016	765.359
	452.607	615.855
	605.653	501.95
	421.689	610.251
	439.588	537.75
	457.071	550.873
	416.681	500.856
	409.903	554.448
	427.753	594.029
	403.043	566.62
	394.054	564.853
	443.353	598.229
	410.382	584.324
	435.65	719.504
	382.736	559.629
	395.477	504.046
	468.028	450.44
	524.75	519.142
	446.124	553.589
	471.138	483.252
	471.084	500.676
	460.996	616.004
	494.938	514.233
	406.129	545.783
	405.445	618.65
	446.248	472.896
	413.702	498.889
	397.964	562.777
	481.068	470.685
	431.737	423.827
	558.69	751.194
	439.225	551.25
	521.793	667.573
	463.854	410.261
	461.937	417.766
	454.944	415.714
	436.83	436.426
	463.929	529.489
	479.759	547.17
	466.564	448.824
	512.177	435.889
	487.724	449.076
	444.406	611.783
	434.685	514.438
	456.38	610.034
	479.033	450.194
	412.443	557.56
	503.428	704.419
	437.745	502.409
	465.916	457.915
	469.219	452.634
	457.618	490.114
	459.584	513.235
	569.305	499.496
	462.554	450.891
	468.26	509.201
	470.908	516.789
	463.244	566.054
	461.883	472.102
	426.582	608.341
	438.023	548.611
	409.871	482.843
	479.079	487.968
	405.644	784.226
	453.607	528.565
	369.35	478.088
	402.899	615.601
	426.591	662.957
	409.25	482.361
	383.807	530.742
	390.815	514.028
	394.822	523.639
	491.654	458.716
	452.265	501.895
	405.883	583.847
	419.509	548.443
	412.594	457.997
	423.228	435.91
	402.903	596.608
	427.705	656.007
	526.783	496.568
	478.336	440.188
	418.867	450.279
	415.817	465.729
	441.529	525.376
	514.215	460.618
	457.775	465.981
	454.272	455.698
	454.599	508.282
	432.292	490.68
	485.533	493.301
	463.397	563.973
	431.234	482.551
	443.184	454.6
	439.667	505.365
	451.221	534.141
	486.454	594.731
	429.209	481.684
	450.606	482.359
	425.009	556.184
	435.687	491.408
	416.555	510.505
	438.599	529.787
	440.113	482.013
	456.81	517.431
	461.531	469.929
	432.817	497.868
	439.896	443.519
	482.695	441.15
	478.24	458.616
	482	584.411
	410.055	509.38
	390.069	454.538
	427.65	502.31
	413.022	480.796
	425.24	422.131
	414.07	499.342
	469.145	777.912
	451.459	415.574
	471.233	425.705
	441.968	432.915
	445.457	463.762
	486.483	554.158
	435.084	508.628
	435.193	718.78
	421.318	428.509
	536.629	413.158
	470.43	442.862
	476.42	438.869
	457.305	566.597
	441.245	465.587
	497.709	513.92
	427.901	468.755
	473.485	461.207
	471.322	456.653
	491.83	452.955
	446.269	482.156
	435.615	541.464
	483.335	508.074
	453.26	463.462
	430.53	550.576
	446.189	403.057
	543.146	436.203
	480.63	412
	438.415	403.679
	442.139	484.836
	464.59	464.178
	462.056	455.577
	464.643	481.921
	465.081	487.322
	445.961	451.214
	476.525	457.49
	520.92	449.143
	398.038	449.724
	430.207	751.358
	428.242	445.064
	499.494	505.121
	536.04	471.6
	528.852	393.737
	419.635	471.753
	469.352	501.052
	384.959	539.697
	407.638	472.687
	455.119	443.164
	408.873	628.098
	423.698	439.952
	429.116	428.282
	361.278	488.761
	380.352	499.079
	442.021	546.425
	402.647	588.257
	484.181	540.328
	377.303	445.134
	406.203	463.051
	405.715	441.067
	376.882	427.771
	530.71	447.891
	403.21	484.323
	405.535	441.856
	431.078	475.102
	426.367	444.983
	422.613	445.707
	451.671	467.423
	414.421	480.149
	475.658	496.641
	411.247	588.01
	403.277	460.795
	435.557	482.947
	403.352	489.464
	432.582	564.687
	438.736	497.745
	404.664	455.262
	389.609	474.414
	385.677	447.17
	390.599	453.921
	393.94	499.146
	370.286	559.022
	394.494	575.858
	390.304	661.597
	394.514	695.2
	432.608	432.098
	407.172	772.168
	398.883	432.414
	425.532	490.086
	387.433	457.358
	417.2	439.329
	396.903	469.678
	391.979	473.542
	409.893	456.188
	404.37	531.106
	415.938	513.406
	415.84	545.157
	429.604	463.149
	413.401	446.955
	398.702	553.964
	428.442	465.062
	433.785	501.204
	440.972	465.752
	417.43	605.46
	426.765	561.878
	524.79	475.622
	436.09	550.442
	390.043	487.998
	408.813	454.078
	391.312	451.286
	406.226	450.408
	433.762	462.633
	381.6	442.623
	432.832	582.986
	450.841	594.871
	423.741	496.711
	428.995	465.59
	458.849	462.132
	427.499	532.416
	400.558	439.881
	409.024	434.446
	408.49	454.588
	395.1	469.866
	420.016	492.708
	428.244	607.479
	397.69	451.128
	426.361	413.69
	467.873	480.519
	532.689	604.663
	436.777	532.833
	438.554	519.641
	448.663	514.938
	453.141	536.166
	403.42	544.969
	471.078	575.116
	448.084	422.976
	464.128	429.762
	465.972	515.462
	428.483	491.446
	442.49	523.706
	454.357	721.84
	393.167	574.862
	411.086	504.923
	414.073	539.642
	417.621	536.316
	485.198	478.811
	456.041	487.697
	478.045	458.99
	495.432	585.788
	477.809	463.806
	473.096	697.345
	434.328	933.818
	469.949	685.242
	471.325	565.061
	541.023	470.341
	432.911	467.714
	481.613	469.242
	466.616	482.959
	478.193	431.84
	426.875	466.939
	505.81	554.44
	457.887	542.186
	443.792	537.907
	422.011	537.7
	426.433	462.512
	444.782	373.59
	430.301	566.648
	402.894	491.231
	445.983	537
	563.932	552.359
	615.632	582.559
	474.391	465.794
	437.819	511.159
	434.89	433.918
	459.319	454.911
	381.697	460.314
	431.236	540.59
	463.816	461.513
	412.636	435.868
	420.393	514.433
	384.249	661.947
	399.437	456.701
	447.653	543.119
	414.391	518.269
	402.305	585.348
	428.541	506.674
	395.492	705.321
	407.851	780.605
	444.354	505.7
	440.529	568.745
	460.9	533.354
	414.493	481.061
	415.354	507.794
	444.94	485.092
	454.377	510.627
	433.554	724.595
	423.086	596.121
	458.256	480.73
	436.488	442.11
	602.036	526.366
	428.492	572.036
	480.618	491.183
	441.383	489.547
	426.952	464.242
	492.605	476.322
	462.287	471.292
	443.008	480.089
	429.065	491.103
	388.023	487.883
	394.572	570.427
	442.656	449.388
	406.736	479.519
	436.377	530.575
	500.901	567.333
	410.856	541.517
	456.167	683.751
	447.95	880.337
	478.487	538.833
	542.404	523.696
	460.314	521.958
	422.493	483.713
	438.801	571.54
	410.64	460.731
	466.213	477.326
	678.254	471.168
	488.332	642.515
	455.62	433.925
	437.123	512.102
	444.846	441.941
	424.93	467.675
	419.485	450.47
	396.728	483.61
	420.155	532.651
	453.272	536.105
	433.578	478.615
	451.558	570.674
	467.618	642.946
	392.267	486.34
	472.665	602.295
	395.948	497.606
	476.107	451.193
	379.703	449.592
	403.209	555.899
	366.547	476.908
	401.394	469.367
	417.399	515.752
	417.07	589.778
	386.814	600.58
	364.462	751.178
	390.195	464.08
	385.639	490.498
	446.151	547.707
	465.118	452.232
	403.359	529.26
	420.412	492.563
	394.258	484.375
	420.931	541.919
	408.433	498.677
	397.869	465.307
	520.931	546.349
	425.98	526.669
	420.568	506.663
	454.966	711.978
	401.892	508.564
	405.233	506.681
	433.55	669.622
	446.274	477.914
	413.393	516.003
	405.137	507.51
	451.93	719.252
	452.449	525.857
	649.313	515.901
	439.518	537.355
	390.729	572.85
	411.039	500.651
	407.513	621.839
	395.917	618.675
	407.107	522.964
	433.45	779.708
	393.969	469.375
	395.825	514.578
	413.425	472.79
	400.885	755.13
	421.769	585.953
	407.048	549.139
	426.729	454.245
	461.079	439.006
	417.521	776.504
	389.639	489.233
	412.459	471.656
	463.592	485.615
	407.22	713.861
	423.292	482.539
	459.166	615.153
	413.795	510.953
	537.489	601.169
	742.01	466.751
	406.692	463.228
	392.664	532.781
	398.054	466.078
	393.605	459.285
	398.233	464.922
	408.269	441.214
	429.639	478.766
	448.187	579.375
	429.934	515.549
	401.036	558.705
	393.522	509.325
	394.174	484.151
	438.691	560.371
	436.516	580.648
	447.409	603.807
	483.493	514.199
	444.226	546.905
	406.74	488.055
	429.334	603.38
	424.249	613.727
	443.161	552.154
	417.284	589.246
	437.097	478.641
	457.844	503.477
	415.083	537.692
	428.358	510.47
	433.275	519.799
	512.482	510.33
	439.628	475.168
	436.886	524.31
	480.374	559.529
	422.265	442.25
	555.402	672.112
	428.856	629.399
	458.909	498.943
	452.611	696.649
	449.62	550.714
	437.029	455.572
	414.399	590.634
	435.928	621.045
	497.986	547.198
	434.802	499.157
	485.032	479.391
	620.227	459.079
	411.893	507.785
	429.98	451.5
	428.668	602.442
	446.127	523.98
	439.584	442.263
	504.089	461.615
	382.49	578.885
	500.306	614.532
	410.923	855.363
	415.007	697.265
	411.761	686.374
	375.329	504.836
	470.574	464.811
	585.76	512.169
	408.31	598.532
	431.799	471.791
	461.929	470.708
	481.418	717.083
	416.206	838.964
	394.319	486.916
	417.775	491.062
	435.617	754.049
	518.57	506.914
	437.238	466.873
	445.579	437.576
	424.536	557.59
	526.508	658.906
	523.929	447.764
	673.701	610.531
	431.887	474.606
	525.309	551.351
	464.865	511.749
	715.925	521.096
	414.874	546.41
	371.629	515.278
	502.571	443.599
	616.333	636.705
	417.332	487.23
	397.611	600.154
	489.858	481.167
	479.062	587.481
	520.094	462.563
	633.768	519.764
	413.422	462.47
	445.081	487.96
	517.97	567.119
	442.026	548.819
	392.568	524.837
	459.347	606.767
	403.901	461.127
	377.309	509.294
	406.876	525.408
	442.13	478.261
	451.086	531.133
	427.482	531.14
	452.291	630.592
	427.04	482.871
	421.337	502.005
	489.262	471.877
	424.734	640.076
	417.103	521.104
	443.331	503.282
	411.074	549.263
	467.034	482.046
	451.267	441.874
	397.614	465.435
	466.477	512.697
	398.239	468.284
	413.204	462.055
	450.332	460.193
	432.818	488.99
	447.93	533.106
	439.979	514.849
	456.041	497.735
	456.896	465.144
	392.844	520.123
	410.247	484.171
	440.969	487.458
	436.135	582.247
	427.714	550.007
	438.064	535.205
	401.579	509.984
	419.098	457.141
	374.172	526.499
	605.606	550.105
	436.486	511.158
	385.81	548.246
	377.266	544.776
	527.108	605.153
	403.918	470.5
	419.349	480.395
	429.907	709.005
	427.662	775.027
	407.983	405.161
	403.145	502.97
	423.732	507.336
	419.502	590.351
	429.24	437.944
	428.633	422.535
	388.055	553.265
	383.969	485.918
	399.532	488.199
	417.103	467.64
	394.517	447.711
	391.918	518.847
	592.668	676.726
	408.369	521.327
	393.48	469.105
	410.298	681
	418.509	451.936
	419.667	454.67
[truncated: 1 more rows]

## Sheet: Fig EV4B
	Ctrl	siRAD54
	878.116	982.247
	946.76	843.943
	881.116	829.367
	855.003	781.591
	801.702	940.862
	830.429	957.621
	846.356	976.36
	1022.43	906.682
	894.622	863.49
	837.425	884.911
	903.127	835.596
	791.776	914.265
	855.044	946.277
	831.777	916.96
	871.217	1237.25
	932.263	1028.85
	990.644	751.56
	810.833	936.716
	830.152	922.748
	889.924	1286.04
	779.081	789.873
	902.358	751.52
	1140.11	905.658
	750.351	819.838
	740.461	779.904
	822.951	812.161
	763.008	887.847
	874.711	801.799
	845.96	1065.97
	715.161	984.159
	672.078	1057.33
	740.497	1456.47
	979.132	872.802
	795.31	1847.11
	831.134	1534.71
	682.056	927.593
	616.049	1231.62
	699.387	880.016
	1004.25	932.622
	713.153	912.916
	732.793	1109.68
	765.496	758.18
	875.572	989.335
	825.03	885.887
	822.539	1112.21
	818.867	950.336
	832.3	932.263
	936.742	711.885
	705.283	1451.27
	739.836	1013.19
	1112.47	1329.61
	846.572	772.715
	734.15	764.413
	801.381	755.629
	867.909	702.748
	805.504	692.675
	747.359	938.656
	717.952	707.97
	891.215	984.043
	903.918	842.794
	867.517	816.667
	951.659	1130.12
	905.427	773.974
	858.202	804.672
	875.08	869.209
	888.635	711.804
	999.504	983.433
	1049.1	895.278
	1042.65	954.435
	1013.98	1251.68
	913.102	803.231
	763.128	794.083
	878.438	755.797
	897.26	695.122
	865.355	761.676
	909.611	729.125
	1000.37	968.289
	1026.83	754.105
	635.196	646.278
	862.806	701.164
	673.199	1430.45
	784.261	1134.21
	723.501	989.407
	711.206	727.865
	850.318	865.165
	1053.91	975.453
	1082.96	697.783
	704.738	772.922
	788.471	785.307
	786.359	671.41
	836.56	726.66
	959.333	776.228
	767.229	688.214
	834.861	852.607
	768.797	740.693
	711.068	805.51
	789.444	758.604
	1165.38	690.166
	1245.31	708.555
	764.391	698.637
	735.478	702.098
	700.4	1441.98
	712.845	645.275
	694.205	708.278
	719.538	898.452
	698.436	730.637
	1247.12	840.977
	736.602	1469.83
	834.49	1033.99
	804.216	963.307
	869.62	810.369
	1124.52	692.481
	801.656	752.878
	955.473	714.014
	752.906	830.743
	640.379	644.191
	745.846	706.64
	745.017	1486.66
	707.891	957.783
	829.12	844.55
	705.091	750.483
	822.009	847.967
	685.068	1013.77
	734.581	680.812
	790.975	868.893
	669.311	1291.47
	786.78	785.685
	811.015	726.731
	690.061	859.584
	734.04	769.905
	733.807	698.686
	710.116	983.297
	649.309	924.544
	857.925	863.564
	873.605	857.591
	837.778	826.557
	696.725	774.592
	696.574	855.402
	664.134	758.149
	971.76	696.381
	1066.1	781.949
	633.051	694.934
	672.823	734.454
	596.533	757.358
	912.986	753.888
	756.91	709.764
	648.713	835.996
	729.683	777.888
	668.67	729.514
	662.565	896.252
	722.503	702.235
	644.449	767.418
	598.059	764.134
	626.885	703.792
	651.365	858.803
	766.707	708.898
	887.171	745.959
	625.483	810.533
	651.879	944.252
	723.912	804.469
	698.6	1438.67
	682.206	725.033
	1425.57	849.152
	708.185	1012.68
	722.278	945.289
	699.278	785.31
	631.589	680.389
	783.427	621.527
	755.363	1093.72
	693.243	1028.6
	699.443	711.592
	725.161	740.806
	785.011	1244.77
	739.514	717.186
	720.405	984.904
	770.992	1104.96
	754.357	778.919
	754.407	749.331
	652.483	712.342
	747.905	792.292
	697.987	737.353
	730.146	772.307
	911.282	837.214
	684.29	686.573
	723.72	940.181
	644.38	821.061
	632.218	1739.08
	652.063	906.257
	778.554	951.396
	684.071	918.143
	592.602	873.111
	777.206	966.519
	582.278	1420.97
	584.699	1124.68
	708.764	647.799
	636.25	673.68
	734.014	676.353
	680.223	795.171
	740.796	666.183
	582.379	966.318
	674.866	840.988
	901.302	822.123
	670.43	1243.16
	936.372	733.247
	618.809	608.61
	792.662	800.455
	636.79	1008.81
	610.982	837.185
	709.682	742.825
	577.232	1004.44
	676.518	964.294
	667.618	951.383
	700.153	1121.2
	683.152	1089.82
	700.189	806.638
	659.883	799.218
	803.423	812.759
	585.462	1338.55
	735.057	1851.82
	1083.37	845.784
	833.4	1003.56
	726.006	986.634
	675.189	794.054
	687.453	681.559
	711.573	778.979
	684.502	811.85
	715.401	993.557
	653.155	666.832
	719.281	871.451
	624.697	780.931
	658.565	1364.98
	693.564	969.265
	630.385	675.55
	676.893	869.918
	706.832	866.528
	663.01	850.124
	792.873	885.545
	642.753	877.015
	673.166	1068.16
	752.951	968.373
	582.735	702.327
	739.843	657.469
	715.1	1170.39
	773.817	754.388
	732.736	627.656
	797.183	838.038
	757.201	832.718
	733.595	963.325
	820.968	729.664
	758.413	776.95
	674.115	661.584
	699.11	698.108
	717.528	770.067
	807.372	869.083
	725.579	769.903
	864.547	734.871
	872.935	731.933
	688.89	742.946
	847.003	742.645
	813.873	850.053
	743.648	817.962
	748.776	883.118
	785.638	891.402
	954.346	660.047
	634.929	1224.68
	710.647	1523.17
	756.483	674.215
	689.942	1009.07
	676.438	1262.15
	707.135	854.666
	649.56	683.844
	800.33	732.472
	702.974	1295.54
	710.093	1077.66
	645.884	1038.07
	772.377	2534.43
	715.946	724.023
	689.796	825.452
	765.92	690.278
	729.504	808.216
	671.545	923.16
	799.082	762.718
	1216.38	819.238
	824.479	885.235
	723.774	1658.13
	702.162	821.566
	791.899	787.201
	696.709	799.517
	695.542	775.93
	1576.88	757.778
	718.399	775.027
	1025.71	858.32
	1627.09	926.924
	664.679	893.945
	728.505	791.217
	685.343	1078.84
	707.821	842.551
	756.678	964.261
	661.411	1217.08
	1137.58	790.199
	711.283	908.255
	594.755	767.591
	765.6	798.531
	720.393	774.157
	1001.2	1119.43
	557.169	785.83
	682.904	879.398
	609.817	820.922
	700.665	882.486
	805.427	872.252
	685.066	838.292
	568.78	884.119
	903.708	1115.47
	891.18	872.91
	729.424	1165.42
	619.298	1539.98
	611.265	925.405
	655.822	866.495
	739.822	1195.9
	718.175	925.482
	628.048	976.434
	629.573	779.322
	522.758	844.512
	704.972	903.003
	675.994	706.299
	714.614	1024.36
	615.842	1257.77
	621.288	697.265
	635.59	750.702
	660.261	816.752
	673.895	1109.39
	699.202	804.557
	628.51	774.449
	603.696	1045.99
	623.467	851.035
	602.981	976.854
	612.276	758.95
	546.452	728.589
	675.866	888.117
	670.603	953.272
	779.421	928.237
	580.87	1132.47
	699.107	1488.14
	741.075	996.776
	686.184	1064.56
	666.998	1331.31
	675.302	940.13
	847.611	1162.24
	948.512	856.037
	655.682	803.242
	694.46	1052.1
	626.463	804.933
	690.492	964.96
	641.477	953.485
	711.689	1208.73
	705.454	989.231
	735.278	960.773
	729.183	680.634
	683.159	777.234
	760.167	802.276
	791.154	1175.08
	622.753	741.584
	683.138	1694.42
	597.681	610.43
	619.279	695.825
	660.903	717.701
	610.173	918.415
	684.764	800.217
	631.365	1022.24
	606.857	924.633
	611.439	1165.77
	650.395	869.542
	615.517	756.409
	656.987	679.595
	749.524	1038.43
	654.986	683.098
	659.168	649.188
	711.579	676.717
	727.945	803.869
	627.985	863.474
	736.107	703.299
	687.342	852.815
	775.279	734.188
	713.224	738.134
	740.565	969.792
	710.927	970.649
	646.52	909.752
	618.093	670.848
	606.792	712.134
	662.006	773.341
	606.518	849.194
	625.557	651.245
	693.609	861.078
	672.932	872.436
	614.434	805.021
	664.404	765.635
	664.749	1182.49
	721.943	1819.89
	751.78	863.755
	655.711	805.971
	651.727	821.977
	633.197	768.714
	686.608	698.464
	632.633	825.781
	596.34	906.569
	769.105	852.736
	748.592	959.197
	712.768	883.005
	624.502	1031.02
	709.532	1336.29
	736.444	986.254
	674.746	1123.98
	680.975	1288.88
	636.335	972.326
	629.188	775.182
	597.38	1165.22
	728.165	1814.73
	674.423	913.889
	879.566	871.645
	851.463	862.784
	830.416	1887.12
	664.829	850.423
	616.005	772.082
	672.04	1089.41
	696.613	821.986
	776.659	934.431
	995.201	944.742
	717.952	1009.26
	713.694	837.13
	1043.11	711.868
	756.441	1045.84
	606.953	929.312
	748.258	650.141
	612.068	769.713
	621.69	1002.81
	639.495	731.071
	753.305	819.44
	630.331	1006.87
	658.135	891.076
	679.966	948.764
	734.008	1396.28
	591.848	726.869
	774.468	1406.22
	678.187	1107.59
	676.817	1150
	661.864	1000.52
	683.532	941.587
	656.614	921.092
	741.913	969.477
	686.05	950.554
	667.808	723.315
	737.587	764.93
	792.404	1048.54
	751.925	794.573
	619.635	793.838
	686.508	1305.36
	683.572	926.886
	707.4	861.997
	796.281	810.665
	668.733	1707.56
	722.783	908.056
	790.727	937.888
	732.584	942.297
	640.321	1297.11
	675.947	962.616
	658.966	963.682
	624.204	1039.91
	741.435	772.373
	617.751	755.104
	661.335	600.362
	738.125	718.574
	624.404	813.487
	705.599	806.845
	626.525	926.47
	633.976	645.183
	666.043	779.181
	667.509	773.569
	649.543	853.598
	622.107	675.016
	691.894	1085.5
	644.385	796.624
	593.734	858.477
	639.071	814.589
	627.493	802.923
	660.138	777.236
	700.286	685.933
	676.942	847.739
	690.143	779.491
	702.734	874.196
	680.169	735.05
	680.367	620.616
	680.455	805.117
	705.167	931.001
	684.687	797.104
	712.363	915.848
	739.965	981.435
	686.786	844.311
	682.809	694.548
	719.332	883.46
	709.09	706.297
	700.11	737.441
	699.296	788.151
	690.028	842.686
	638.883	674.777
	721.629	848.932
	660.473	788.435
	640.6	1441.67
	718.445	761.813
	618.598	668.055
	732.477	742.256
	772.591	680.813
	640.665	644.453
	685.786	630.9
	968.128	651.133
	847.485	767.299
	691.252	681.164
	739.81	909.423
	701.94	731.263
	718.536	807.458
	723.304	722.126
	689.188	841.061
	749.299	1656.18
	690.302	763.389
	712.665	659.332
	1090.08	692.769
	1324.73	830.659
	896.397	1061.02
	707.233	807.351
	764.032	846.313
	881.692	711.128
	1206.98	729.075
	688.354	658.297
	1216.87	767.578
	957.867	766.107
	825.449	719.381
	802.404	680.83
	734.911	717.888
	643.231	792.836
	736.99	784.863
	729.868	663.852
	728.307	727.735
	731.481	902.077
	750.994	843.58
	712.05	752.897
	880.804	738.62
	695.904	748.305
	704.72	884.566
	626.11	861.924
	685.425	917.726
	760.587	781.495
	795.127	698.47
	634.022	611.39
	629.856	706.247
	597.791	695.626
	1111.78	758.514
	1547.17	784.826
	807.763	856.384
	650.038	706.889
	696.275	803.473
	830.362	750.777
	757.535	738.768
	820.063	884.842
	724.092	704.258
	789.413	1804.47
	1156.31	822.826
	761.362	771.462
	766.082	1073.85
	1264.05	791.123
	764.714	924.982
	962.078	827.284
	1474.28	713.145
	801.307	726.124
	732.258	662.487
	901.624	956.864
	909.649	781.294
	1263.37	929
	1295.87	929.914
	623.349	969.96
	734.828	878.115
	671.311	830.051
	691.671	787.099
	708.045	883.28
	812.317	764.826
	773.85	762.559
	679.678	951.906
	872.694	713.109
	778.817	872.643
	1260.29	790.595
	689.312	753.427
	925.449	701.919
	800.068	893.895
	1028.83	877.618
	965.583	888.649
	662.921	817.917
	881.668	779.699
	760.805	740.114
	695.494	681.667
	1156.22	765.268
	887.121	836.745
	748.519	718.46
	709.226	850.966
	797.19	882.89
	818.96	842.432
	707.564	1135.69
	933.987	845.499
	999.532	944.343
	1239.52	989.745
	714.558	680.563
	684.75	825.264
	573.976	721.447
	860.788	752.878
	1390.29	811.047
	809.903	1425.91
	787.305	748.495
	896.151	989.404
	750.774	885.134
	657.89	849.163
	649.189	1364.79
	1021.25	712.515
	818.247	834.359
	785.875	977.632
	821.105	1013.87
	920.374	1029.11
	840.037	1035.65
	912.539	1131.28
	982.518	929.893
	819.823	1101.88
	618.435	914.003
	839.554	746.812
	1156.05	867.616
	838.486	1092.01
	705.932	858.58
	713.907	757.234
	879.452	1169.69
	581.281	861.13
	634.237	882.05
	645.125	858.213
	777.778	884.009
	628.381	823.154
	831.99	981.813
	788.288	986.017
	729.827	946.466
	830.276	925.36
	789.659	933.722
	696.22	944.557
	786.305	1005.14
	759.814	980.293
	815.139	741.156
	723.776	846.323
	834.106	847.387
	772.772	985.8
	640.1	998.61
	656.946	1001.42
	644.304	869.886
	819.393	984.092
	759.512	752.876
	932.911	577.499
	613.491	700.825
	600.866	760.007
	843.857	868.759
	747.574	1438.82
	709.213	1074.6
	629.12	754.19
	705.146	840.613
	701.83	724.776
	719.275	667.624
	786.39	884.444
	704.658	684.746
	677.664	879.42
	653.598	822.926
	735.237	682.823
	891.338	800.115
	714.032	772.842
	657.882	780.813
	805.284	710.269
	861.287	779.139
	772.935	871.417
	619.194	707.531
	876.749	670.838
	587.508	1461.84
	630.306	1129.22
	675.81	1559.95
	727.395	921.054
	874.072	1090.23
	689.563	1203.86
	933.362	1129.96
	685.766	970.346
	597.845	662.287
	724.427	781.586
	659.271	825.63
	710.014	862.784
	592.283	939.772
	590.862	995.946
	855.1	744.677
	714.814	611.916
	732.334	734.976
	694.596	716.081
	748.281	751.841
	711.819	798.375
	637.827	670.152
	584.755	667.335
	567.277	870.021
	690.479	616.59
	667.883	775.306
	884.58	698.088
	672.848	687.197
	592.26	938.688
	641.106	724.722
	764.701	1146.2
	618.265	911.655
	525.007	861.507
	1194.5	659.71
	814.523	858.542
	841.029	898.418
	645.311	728.473
	605.961	702.484
	660.329	682.342
	624.297	795.141
	642.665	711.773
	628.823	930.254
	625.021	826.273
	583.74	933.062
	638.233	719.513
	590.796	799.164
	799.407	766.588
	591.088	1680.02
	646.183	719.858
	713.599	783.302
	700.654	781.14
	807.577	780.69
	941.083	929.688
	755.683	724.029
	647.465	832.229
	731.094	1291.43
	643.411	709.854
	672.515	823.793
	663.586	810.593
	642.238	720.131
	647.418	761.527
	691.529	694.329
	695.956	803.949
	640.418	906.847
	705.923	825.428
	840.533	685.785
	619.999	688.434
	722.15	693.149
	670.234	788.909
	691.14	683.291
	631.249	687.371
	959.728	746.045
	550.053	850.308
	580.256	716.475
	576.826	925.875
	645.92	685.829
	587.501	1016.66
	618.312	850.708
	646.327	707.744
	810.778	751.998
	553.327	858.023
	567.355	808.905
	574.05	789.22
	639.447	891.023
	655.075	736.805
	687.283	898.143
	688.486	1373.74
	628.262	951.442
	721.209	816.953
	632.221	864.003
	1612.62	775.823
	701.197	682.215
	698.545	828.29
	716.842	665.891
	769.513	825.968
	657.513	751.766
	562.62	788.59
	1582.79	768.352
	597.794	923.994
	667.404	914.928
	678.723	1274.65
	657.436	1443.32
	740.351	846.549
	951.055	932.261
	809.328	909.577
	695.794	703.451
	641.275	805.595
	832.636	776.521
	674.755	979.557
	640.622	982.678
	679.902	907.043
	725.882	1316.92
	735.312	1044.26
	698.559	1198.27
	637.055	1478.53
	987.96	839.324
	697.677	1419.97
	751.366	1294.16
	728.15	1031.02
	674.383	873.079
	694.906	804.348
	828.026	1166.44
	705.606	1098.05
	646.064	1409.75
	725.368	1203.08
	994.906	2098.81
	802.328	919.554
	625.389	1292.73
	668.325	1382.1
	709.407	1566.32
	619.041	762.533
	907.339	825.209
	818.382	804.393
	981.576	950.432
	650.778	941.534
	560.776	974.49
	568.568	1910.73
	739.543	749.435
	573.02	853.57
	750.638	1137.3
	772.124	768.487
	708.383	1130.82
	1448.15	1054.16
	681.422	872.032
	614.408	1246.53
	744.687	1005.27
	630.323	915.057
	698.836	883.397
	583.821	933.962
	613.551	1149.2
	797.074	872.85
	657.394	839.703
	639.646	1089.34
	639.086	1583.52
	1017.1	1016.7
	1180.98	1295.4
	766.341	910.069
	784.316	869.769
	678.244	1000.32
	771.304	811.632
	898.496	962.235
	731.14	793.104
	653.49	978.169
	646.817	777.533
	688.47	1084.06
	728.249	850.515
	810.62	826.37
	653.459	713.377
	623.914	638.077
	700.812	742.168
	667.92	712.609
	833.729	924.875
	719.539	1071.38
	656.875	1035
	981.466	712.632
	733.717	774.15
	623.857	717.372
	696.517	854.17
	770.649	760.385
	831.056	717.628
	765.374	687.833
	577.5	899.146
	622.451	689.038
	685.639	791.002
	690.905	1037.12
	559.705	925.492
	638.772	781.346
	581.343	719.493
	664.765	811.831
	644.291	869.434
	756.944	757.535
	673.145	949.508
	642.176	824.069
	666.581	780.086
	593.715	835.405
	817.911	1724.75
	674.561	790.163
	695.379	698.511
	611.743	811.752
	610.019	938.734
	625.95	799.563
	738.879	772.349
	676.745	911.681
	694.339	908.612
	756.267	815.298
	703.74	777.765
	805.504	772.173
	742.326	990.016
	737.035	960.379
	744.808	848.153
	679.592	948.594
	639.25	852.398
	889.61	785.261
	870.669	985.635
	758.538	808.76
	701.67	1162.45
	621.211	650.206
	697.842	852.737
	928.26	849.929
	856.143	759.927
	741.504	757.836
	686.873	684.201
	671.426	754.647
	1245.74	1170.94
	1167.34	1856.72
	772.988	825.511
	671.582	958.993
	808.095	845.497
	772.294	1315.89
	1110.21	1286.15
	927.073	1359.95
	805.481	1100.95
	832.028	1057.44
	804.838	1086.67
	756.89	899.447
	706.683	849.905
	676.876	1118.27
	790.482	926.031
	783.208	945.613
	928.019	859.359
	660.827	1017.68
	792.347	857.608
	722.489	1028.76
	677.489	964.639
	758.402	730.625
	706.697	1225.03
	781.762	733.269
	910.472	921.678
	723.676	981.417
	845.907	835.825
	722.058	941.86
	746.556	893.87
	683.73	849.547
	742.719	786.107
	823.852	973.14
	717.044	802.019
	831.88	990.264
	791.03	842.771
	687.977	747.064
	811.124	722.258
	715.472	858.916
	1343.79	754.56
	919.429	771.318
	781.072	859.928
	801.929	770.399
	947.613	806.547
	1004.41	776.034
	901.127	735.647
	917.879	702.004
	882.301	749.249
	984.37	1704.76
	1000.88	851.521
	1275.73	688.465
	925.485	1064.48
	782.154	737.015
	901.684	1457.49
	930.511	946.744
	812.154	1345.91
	888.535	979.004
	755.091	962.485
	1005.73	1374.11
	950.382	1316.09
	820.171	695.826
	795.872	1037.29
	941.337	708.299
	1007.71	739.42
	700.795	803.597
	903.884	1152.41
	786.619	1137.91
	746.305	912.248
	849.78	887.034
	737.499	871.048
	844.925	1056.94
	771.347	1269.86
	730.581	988.212
	733.683	907.363
	734.405	965.272
	840.5	712.663
	790.693	866.399
	972.994	807.1
	1132.21	946.503
	766.136	1377.46
	789.032	853.874
	779.015	896.868
	806.698	1267.52
	800.52	697.967
	1149.67	679.631
	811.272	857.989
	1827.99	773.744
	735.375	785.258
	884.31	999.618
	800.119	752.143
	859.95	939.227
	1031.52	927.042
	836.417	703.779
	1066.78	716.674
	791.173	785.862
	747.705	846.244
	1117.93	720.961
	1257.12	836.583
	850.117	938.864
	722.506	839.054
	912.842	909.37
	754.052	992.669
	861.432	1248.52
	861.806	812.266
	844.742	923.312
	1168.71	1020.17
	1177.76	1036.12
	930.001	1474.71
	1272.34	805.263
	736.977	1279.07
	718.341	999.472
	1009.98	790.918
	1144.31	890.593
	887.189	946.77
	613.565	899.507
	669.87	896.658
	804.778	945.385
	935.481	1128.9
	942.811	1096.74
	845.196	1147.39
	1409.37	1064.63
	1455.46	1021.17
	858.597	1167.03
	957.949	1512.58
	710.298	1305.49
	1047.44	1113.62
	905.136	1596.06
	1047.21	797.344
	653.307	1371.22
	986.975	859.993
	1532.24	1151.95
	842.278	975.302
	1243.94	987.168
	921.033	1134.89
	770.811	1173.33
	606.627	1146.71
	802.344	1159.95
	678.835	1127.63
	659.137	812.377
	942.922	751.423
	836.142	834.302
	838.023	824.432
	964.239	782.738
	791.458	904.863
	687.491	889.819
	737.371	1108.28
	745.231	836.328
	738.449	1155.25
	719.934	1180.71
	988.767	869.569
	855.728	892.68
	886.385	1521.78
	1120.88	888.747
	735.147	936.02
	710.257	882.717
	802.935	792.798
	792.572	768.953
	599.738	930.421
	643.96	897.4
	712.249	1329.8
	701.751	865.726
	671.562	1086.56
	837.195	1281.3
	782.451	1019.23
	734.288	923.059
	728.977	929.593
	856.466	1048.95
	660.842	1069.6
	758.915	1029.98
	697.289	967.849
	835.056	1017.2
	870.489	1062.67
	836.748	1080.98
	802.373	982.778
	884.271	1032.95
	753.671	922.505
	834.837	956.057
	918.348	967.988
	847.435	845.356
	938.99	1099.1
	685.766	1076.83
	717.799	982.937
	802.139	1122.56
	704.241	1180.82
	1045.79	1260.23
	837.78	834.535
	795.739	1076.31
	740.643	1480.11
	700.059	1303.11
	665.173	1590.72
	928.356	967.777
	1304.75	1000.26
	1317.67	762.358
	1174.53	894.429
	898.474	827.313
	801.61	847.501
	1010.68	830.805
	1201.6	1334.94
	957.095	1631.36
	937.541	1416.14
	733.243	1276.04
	715.223	1311.88
	629.949	1919.73
	577.589	1459.69
	646.647	967.175
	824.855	1668.61
	1107.68	1909.65
	690.537	1315.1
	735.624	1127.52
	784.853	1337.4
	839.88	1136.63
	729.856	885.278
	806.64	1309.96
	760.98	1230.26
	769.792	1507.69
	778.329	1969.65
	712.747	1020.16
	761.953	1153.46
	659.262	1746.04
	784.386	1012.33
	677.046	1265.68
	747.943	1605.72
	711.423	1208.6
	873.444	1194.99
	703.015	1200.2
	755.281	1196.57
	781.504	1001.49
	792.623	1035.44
	871.986	1160.3
	1003.37	1078.91
	761.646	1216.27
	752.912	1201.78
	715.476	931.6
	965.306	1568.17
	731.067	1339.56
	884.476	1341.18
	847.015	1345.07
	761.763	1279.7
	762.106	1186.36
	824.947	953.634
	1398.17	1121.77
	876.805	1156.43
	771.993	2107.06
	970.031	2048.37
	902.109	1018.1
	1285.32	1303.05
	892.194	1627.64
	771.819	1026.04
	855.355	917.718
	868.31	1034.06
	796.258	955.145
	878.08	1467.6
	928.942	2044.48
	938.066	1192.1
	950.128	1052.57
	835.807	1113.37
	1022.96	1180.32
	734.461	1142.7
	947.379	1228.37
	798.878	1524.28
	982.491	1358.6
	845.615	1236.99
	793.418	1609.98
	818.367	1234.5
	1536.48	940.864
	795.849	1522.41
	832.334	1025.63
	864.497	1030.74
	837.484	1122.68
	872.488	1092.93
	834.895	1444.17
	849.517	1118.81
	860.658	1209.38
	720.699	901.658
	776.737	1045.34
	846.246	1051.01
	802.428	1650.77
	853.6	1165.26
	831.351	894.291
	668.854	1076.61
	1011.71	1266.87
	932.767	1818.21
	1020.29	1278.27
	655.567	1269.71
	862	955.474
	864.029	894.433
	708.386	1093.89
	1109.2	1146.93
	924.99	1015.13
	889.503	945.895
	616.044	880.881
	786.365	1029.89
	1013.89	1007.94
	1062.87	946.314
	779.682	940.144
	755.246	1043.64
	862.126	882.168
	764.352	1053
	767.889	994.159
	671.886	992.664
	833.077	1074.45
	846.035	1339.03
	981.399	991.479
	1159.12	943.899
	1132.59	936.792
	1004.31	1196.72
	745.282	1292.93
	692.041	960.433
	892.427	1185.74
	776.025	1199.63
	622.865	884.242
	798.049	1086.91
	643.253	1520.7
	965.062	1937.9
	718.508	1264.87
	778.393	805.234
	740.077	1542.33
	902.903	904.011
	868.204	1578.75
	737.321	1329.6
	1573.41	1121.24
	894.462	999.556
	585.401	931.073
	608.818	1644.89
	671.352	1711.66
	648.028	1102.51
	1052.51	887.694
	690.871	943.2
	644.897	1027.47
	710.024	989.496
	808.566	1159.36
	790.153	930.668
	768.528	1326.34
	789.166	1333.49
	1007.09	1028.99
	941.847	894.399
	796.923	1039.57
	610.853	1364.5
	795.168	1646.31
	1094.38	1487.41
	983.61	1402.8
	730.517	1009.23
	894.203	961.586
	760.693	1214.7
	679.039	954.055
	744.433	990.302
	620.559	1181.33
	749.081	886.762
	767.405	1648.81
	785.917	1183.33
	801.595	968.529
	736.303	1404.97
	803.676	959.734
	690.478	943.316
	745.209	985.041
	880.647	1055.06
	658.414	1348.49
	670.579	1014.73
	797.821	1068.99
	849.299	972.692
	706.328	1062.29
	745.123	1035.64
	921.451	1092.05
	923.807	1077.07
	861.482	1198.48
	683.372	1208.13
	709.692	932.898
	747.531	1144.42
	721.405	990.448
	809.654	1313.5
	698.919	884.251
	1029.19	1246.83
	724.088	888.645
	740.994	1334.17
	707.71	1166.47
	869.786	1764.2
	740.529	1769.77
	769.87	1185.66
	725.908	1110.67
	683.194	1398.58
	706.58	1054.52
	768.264	1225.93
	910.565	1029.01
	837.42	1065.91
	947.481	1059.86
	716.801	1209.2
	1221.23	770.517
	934.238	765.737
	964.004	1035.63
	933.697	1593.84
	1002.41	1298.8
	846.472	1194.1
	1075.64	1349.99
	1021.51	986.342
	962.884	2166.64
	904.003	1486.86
	1138.85	1050.85
	827.167	1296.4
	1340.02	1291.77
	803.963	1154.44
	778.861	853.063
	984.926	1178.05
	744.399	1284.66
	829.991	1381.92
	807.724	1089.03
	756.878	1433.81
	799.006	1300.35
	1081.72	904.903
	1110.36	976.445
	748.785	1285.66
	729.386	793.997
	999.815	949.087
	1099.44	736.306
	1433.61	842.531
	919.077	985.758
	886.418	1436.67
	874.972	1670.68
	1107.72	1479.72
	713.231	723.067
	1122.92	904.636
	781.067	894.252
	839.733	1295.14
	713.766	777.027
	772.021	853.89
	848.772	734.571
	849.815	1089.92
	1004.65	1075.16
	785.361	1167.37
	747.253	1256.83
	1120.21	917.702
	891.801	1184.86
	958.948	963.42
	894.135	862.092
	774.249	1323.17
	789.662	1084.45
	764.062	918.449
	981.703	1320.35
	1022.05	853.495
	777.862	840.508
	790.467	990.422
	869.316	1124.88
	809.988	971.779
	920.861	1501.14
	792.834	992.631
	795.079	1079.8
	806.063	1258.68
	949.954	1036.91
	777.904	800.916
	857.818	812.641
	926.54	960.509
	908.436	940.763
	856.12	811.231
	854.15	858.973
	940.49	950.508
	1290.19	662.171
	1522.34	874.589
	1003.09	1119.2
	1021.27	1339.8
	1004.58	950.846
	976.75	1218.95
	1013.08	1003.13
	1245.9	971.519
	814.703	1367.4
	942.603	816.862
	912.455	933.529
	947.349	1249.84
	835.405	903.893
	1085.99	912.505
	1064.06	703.621
	1246.46	1536.24
	1220.64	748.85
	847.527	1234.04
	1046.67	827.013
	975.076	1255.97
	762.951	835.202
	795.283	1565.33
	853.939	800.66
	946.565	1089.3
	1073.1	851.551
	911.615	938.93
	717.238	882.35
	955.813	876.121
	766.055	986.533
	1058.54	1142.51
	1131.04	814.545
	990.189	762.752
	647.701	671.306
	981.946	1600.83
	943.013	934.617
	940.991	807.167
	970.901	999.255
	848	808.045
	712.743	943.511
	1438.64	1023.39
	982.387	1001.36
	751.506	1288.69
	790.432	1006.65
	738.999	962.526
	825.723	1122.92
	831.544	1446.18
	707.616	988.441
	899.778	1357.45
	737.238	1124.86
	716.715	1114.56
	749.594	1025.38
	760.612	1142.49
	776.476	1414.14
	866.634	1156.07
	761.813	1053.65
	1017.44	1243.82
	855.214	1306.89
	942.607	1377.06
	795.055	1191.14
	1578.72	962.856
	1007.54	1243.65
	971.158	885.044
	1074.05	1099.94
	864.612	1107.13
	951.196	961.226
	694.85	1077.89
	728.763	1072.24
	1019.56	1245.11
	993.288	1042.69
	784.921	1355.84
	840.465	1014.23
	821.776	1167.39
	805.146	1197.2
	814.62	1247.77
	924.442	1055.4
	763.749	858.41
	726.374	1072.16
	753.287	1040.82
	745.224	1063.96
	747.913	1588.15
	802.209	1075
	830.393	1039
	849.959	1075.33
	1657.24	1353.57
	815.214	1242.47
	851.329	1081.49
	967.41	1361.19
	785.253	1195.59
	1053.77	1541.62
	958.433	1335.16
	816.96	1192.67
	752.435	1037.16
	806.375	1241.87
	800.053	1116.2
	825.838	1252.69
	787.628	1074.47
	794.777	1546.93
	774.782	1448.77
	789.016	1827.5
	733.056	1142.12
	823.766	1194.29
	1420.03	1134.12
	700.855	1039.49
	848.616	1076.78
	843.56	1215.29
	956.086	793.558
	771.356	966.932
	912.549	1046.58
	942.417	1114.95
	886.932	986.617
	849.853	1243.59
	775.923	1332.04
	1051.86	1130.21
	983.109	1370.95
	805.389	1093.54
	807.532	1016.02
	804.763	1501.64
	915.405	1046.16
	793.432	2140.72
	841.739	1355.6
	747.636	1089.98
	1469.74	1567.29
	822.52	869.76
	831.283	1768.06
	860.641	1375.51
	858.404	1169.83
	972.269	1473.86
	828.839	2601.86
	870.745	1264.88
	839.184	1032.76
	969.292	1580.17
	913.434	1580.67
	969.133	1174.1
	870.321	1224.09
	788.57	821.942
	922.66	1534.16
	859.473	1119.78
	914.932	982.799
	1067.85	900.22
	906.546	1086.37
	1304.45	930.328
	807.943	1008.28
	845.666	1048.15
	866.553	1717
	866.65	1178.72
	870.667	1157.25
	1246.95	1213.88
	779.132	1232.27
	891.373	1525.93
	959.679	1496.88
	951.999	1275.33
	1260.5	1227.13
	910.87	1130.93
	792.07	1458.78
	1099.26	1405.11
	1087.52	1078.18
	932.481	1364.86
	873.952	877.971
	937.696	1072.17
	899.116	1171.53
	909.932	889.232
	955.865	942.56
	836.516	865.447
	1175.38	1640.42
	898.435	1127.02
	984.204	1246.53
	988.34	1093.22
	1234.15	1338.34
	1009.09	925.986
	1100.94	1345.82
	827.312	1117.84
	1050.62	1424.53
	972.258	1551.96
	818.042	1268.07
	813.903	1143.94
	1625.13	1374.71
	862.01	1034.88
	1626.64	876.367
	837.561	1252.73
	870.305	1553.92
	916.799	1069.75
	1049.56	1092.37
	1143.28	1130.17
	951.015	1042.85
	1596.13	1018.76
	876.965	1744.98
	797.708	1117.29
	888.806	1067.8
	1027.07	1088.79
	703.085	1169.31
	969.288	942.788
	867.184	916.377
	999.127	1025.66
	728.997	954.054
	791.605	1014.87
	836.146	1067.14
	1695.69	1384.19
	985.375	1372.86
	1008.11	1488.67
	1212.28	961.382
	1513.23	1119.7
	1017.16	900.619
	1571.47	1314.72
	828.173	1011.83
	889.381	1771.48
	1151.48	1202.77
	1027.39	1000.15
	704.923	1185.19
	777.913	1093.37
	917.833	1036.94
	899.478	977.869
	999.617	1152.41
	930.087	1136.29
	993.7	1725.36
	903.07	1009.61
	999.705	1236.64
	887.59	959.916
	1150.16	1022.63
	936.134	880.897
	785.256	870.519
	820.04	1006.16
	789.533	1220.44
	922.361	1097.33
	747.617	977.918
	852.703	1153.33
	905.471	1179.57
	845.672	1645.1
	739.077	1197.91
	779.404	2465.7
	993.557	1369.99
	836.844	1228.55
	928.134	943.822
	845.377	1119.32
	961.612	1089.63
	896.907	1646.67
	1223.58	1135.52
	1037.11	1153.3
	924.767	1093.9
	986.355	1199.46
	1071.37	1192.05
	968.189	875.332
	1136.51	884.351
	1132.69	1300.05
	1173.75	1149.53
	812.802	1067.24
	941	851.903
	1338.16	1089.23
	952.091	959.28
	982.364	949.717
	983.916	934.102
	1021.45	1008.51
	885.255	1017.89
	988.965	1119.32
	901.672	1071.59
	881.037	1654.65
	950.539	1180.39
	947.043	921.9
	915.436	1312.95
	957.996	1024.57
	920.905	903.872
	988.351	1059.41
	1003.3	1209.98
	1045.73	1057.6
	974.841	1084.48
	1367.31	1264.58
	675.25	1112.19
	1228.99	1245.66
	659.769	1231.78
	969.562	1419.48
	974.547	1457.88
	1074.5	1242.72
	1018.04	1174.11
	1286.86	1446.22
	907.065	1369.59
	1005	1237.58
	960.457	1014.54
	921.482	1257.88
	819.795	1041.94
	1045.08	1281.98
	1250.93	1055.48
	957.683	1005.08
	1101.04	1514.73
	981.262	1470.11
	899.608	1488.59
	1001.49	2454.56
	892.253	1103.04
	1077.99	1821.72
	767.28	1655.45
	997.345	1273.32
	978.359	1006.42
	1066.87	1036.78
	809.554	1209.43
	982.339	1363.82
	804.639	1650.71
	829.46	1066.65
	793.186	1637.46
	830.816	1869.82
	776.048	1525.11
	1068.53	1405.99
	1119.66	1024.12
	903.542	1367.37
	812.93	1583.74
	816.317	2213.51
	803.354	1180.61
	813.151	1531.32
	846.411	1570.25
	986.878	1401.83
	947.738	1528.22
	800.597	1433.44
	1035.35	1270.48
	876.057	964.823
	925.4	1356.62
	967.691	1808.18
	846.077	1251.59
	1000.63	1344.25
	912.628	760.894
	956.962	1750.65
	1332.57	1037.98
	751.477	1447.09
	1136.64	1622.93
	1237.45	2557.54
	1215.78	1118.92
	1078.58	1078.37
	984.719	933.14
	1042.31	1076.48
	990.83	2898.84
	913.337	1536.07
	761.581	2547.47
	759.154	805.399
	756.443	781.642
	911.818	946.135
	941.78	873.079
	802.068	2151.93
	1023.03	1814.34
	893.945	996.353
	798.981	2613.78
	893.985	2511.94
	972.981	2798.48
	939.072	1068.78
	1130.26	1823.89
	1034.89	1752.51
	1196.09	697.343
	940.176	1462.99
	901.21	1164.49
	989.324	2229.5
	974.074	1211.2
	967.989	1461.83
	1152.89	1326.16
	986.393	1043.16
	838.751	986.096
	903.972	969.081
	892.559	1225.86
	936.755	1101.87
	910.782	1095.99
	850.907	1202.01
	989.375	1025.82
	834.226	1283.97
	853.133	1272.66
	702.179	1507.98
	891.498	862.67
	807.481	1040.54
	912.786	1174.9
	814.259	1021.87
	1388.73	1202.81
	1061.25	1029.01
	931.935	2163.32
	1044.57	1393.94
	984.032	1605.5
	991.081	1282.69
	941.75	1304.65
	2363.49	1104.03
	867.243	1218.42
	971.944	2206.04
	1122.99	1267.9
	852.182	1614.7
	835.231	2013.6
	952.521	1372.7
	927.446	1569.62
	940.197	1082.06
	882.508	1897.14
	946.731	2008.31
	1026.01	1492.05
	886.125	1336.32
	819.753	1455.07
	874.324	1096.22
	885.563	1475.67
	908.894	1414.07
	954.569	1213.54
	1019.29	1780.62
	1007.23	1456.38
	876.731	2541.36
	880.567	2233.89
	973.409	1337.65
	905.554	1158.46
	914.83	1353.11
	896.243	1602.72
	924.619	2994.47
	979.161	1041.28
	1072.38	1473.56
	896.917	1541.7
	1374.98	998.186
	833.497	1090.13
	929.81	2813.38
	1024.92	926.123
	945.187	1369.02
	906.957	1403.39
	939.026	1332.64
	940.182	1453.89
	1088.77	1392.39
	942.926	1540.08
	890.506	1237.45
	966.263	1052.61
	1222.41	1084.39
	1137.82	2293.72
	940.848	2671.77
	934.046	1334.09
	1089.46	1510.21
	1036.21	1288.32
	995.367	1840.12
	917.139	1643.18
	1030.38	2124.79
	851.534	2085.86
	964.901	1578.73
	931.534	2185.99
	894.576	2704.53
	896.389	855.392
	819.548	1765.88
	683.331	678.558
	792.151	1607.62
	1145.04	997.493
	989.812	858.757
	742.161	1450.24
	997.999	1288.52
	956.173	962.797
	1272.39	860.993
	1026.34	1267.84
	1091.84	1734.87
	917.943	1888.94
	1055.55	1310.43
	1071	1020.88
	1026.66	714.565
	1099.93	1837.88
	1118.04	1232.18
	1014.92	3717.84
	956.902	1184.68
	802.296	1304.54
	905.883	2320.15
	874.592	2485.07
	781.224	1192.96
	996.151	1454.39
	934.599	1853.6
	858.355	3142.12
	915.753	1870.37
	1120.28	1531
	844.856	1958.72
	865.813	2635.5
	839.38	3321.29
	664.941	1612.75
	1051	2009.47
	1070.54	1673.01
	715.61	2078.93
	719.42	3187.14
	843.785	2028.14
	907.893	1155.44
	1047.12	3300.78
	1038.12	2174.18
	910.333	3257.84
	996.662	1299.45
	773.939	1194.49
	1008.5	1560.36
	822.638	1310.11
	860.591	2642.06
	744.395	1609.68
	790.817	1865.4
	1008.46	2549.16
	824.379	3055.36
	891.392	1744.6
	687.439	1447.01
	690.216	1286.79
	1272.62	1565.11
	809.903	1410.89
	772.862	835.281
	872.716	1549.87
	726.437	1259.26
	812.793	1070.13
	848.351	3083.51
	849.842	1363.72
	927.57	1348.1
	738.08	1600.11
	1059.84	3366.13
	760.011	1907.72
	948.248	1487.97
	975.57	2341.71
	954.687	1240.34
	1058.66	2139.04
	907.524	2661.43
	980.277	2984.28
	901.143	1996.88
	911.085	2433.28
	938.846	2117.13
	964.732	2663.53
	836.354	3072.28
	833.175	1668.76
	1050.2	2691.44
	911.608	2076.58
	830.849	1209.84
	744.269	2485.11
	755.893	3210.03
	857.484	3428.18
	810.323	2730.72
	925.616	2387.18
	904.794	2966.55
	863.194	1626.19
	837.848	1799.91
	914.302	3372.4
	1100.31	3231.93
	885.092	3817.07
	747.461	3370.2
	1015.2	2043.9
	938.066	1415.78
	982.759	1002.22
	847.467	1568.91
	808.119	886.851
	714.525	910.018
	837.602	1151.76
	932.007	1729.93
	812.53	2700.85
	922.006	1046.06
	866.898	2679.68
	828.762	3161.88
	904.564	1961.51
	1005.83	1877.63
	990.677	905.364
	1009.11	1035.72
	886.476	2153.96
	906.662	1093.32
	1003.28	2868.47
	784.913	1961.41
	948.926	898.712
	1157.02	1082.33
	771.932	2929.66
	962.506	2202.87
	837.95	976.648
	956.396	1346.11
	892.359	1276.93
	1086.42	1140.95
	1045.86	2175.73
	984.734	987.303
	1003.79	866.71
	967.569	1923.41
	1280.55	1624.88
	1134.93	1131.23
	1047.4	1050.39
	950.564	1063.99
	1063.53	1017.77
	877.231	1647.64
	936.224	2565.9
	846.907	1280.03
	882.871	2341.53
	1220.54	2823.81
	880.324	955.746
	873.204	1228.48
	888.891	2688.25
	1412.45	1627.39
	941.427	3536.92
	825.199	1862.4
	1376.55	944.25
	1612.76	1002.88
	1016.35	1326.93
	881.334	900.735
	1127.08	922.447
	901.819	1791.13
	862.295	2635.48
	873.191	1619.84
	1982.78	989.904
	967.933	2267.34
	879.628	1054.72
	796.525	956.353
	706.312	1728.82
	918.692	1087.89
	1093.43	950.655
	934.399	998.057
	767.287	1121.48
	988.385	1087.49
	971.549	2615.14
	1122.2	3248.03
	733.586	1074.71
	1092.69	1332.28
	854.239	1101.15
	794.265	1217.06
	723.073	1060.14
	755.766	1675.36
	714.024	2131.12
	1602.51	1057.47
	895.98	2124.63
	823.95	2107.7
	1273.16	2495.72
	780.804	2003.07
	803.548	1431.05
	1072.43	2327
	1001	3066.4
	814.952	1313.4
	920.591	1016.61
	770.282	1806.86
	1016.68	2317.45
	1636.61	1612.24
	768.454	1976.17
	1150.95	1524.57
	892.994	3307.59
	763.863	1989.68
	729.826	1925.56
	897.612	2231.89
	791.632	857.413
	1075.52	2350.23
	1594.74	2840.95
	797.81	2833.63
	784.71	1293.52
	899.037	2267.65
	809.873	2332.46
	816.698	2315.88
	714.645	1400.05
	1166.17	2620.06
	900.557	1483.55
	808.381	1216.27
	877.376	2888.78
	820.036	2110.6
	944.125	2650.57
	707.807	1443.62
	796.057	1385.2
	1033.69	1193.85
	726.015	2570.56
	890.85	1395.03
	932.166	1040.86
	785.505	2156.38
	651.518	1050.62
	734.837	1097.86
	704.564	973.852
	734.837	833.227
	751.85	1888.06
	897.383	793.156
	920.279	1214.57
	1106.69	1165.86
	812.874	1046.61
	759.226	2378.33
	798.361	890.026
[truncated: 1 more rows]

## Sheet: Fig EV4C
	CT	RS1
	0.164959	0.199617
	0.173326	0.195146
	0.160908	0.198797
	0.173132	0.192458
	0.152972	0.180329
	0.163412	0.185092
	0.164019	0.172478
	0.160479	0.249505
	0.153566	0.16338
	0.165604	0.209851
	0.15699	0.168559
	0.168401	0.147514
	0.176529	0.175725
	0.155754	0.187948
	0.16534	0.174652
	0.184905	0.195163
	0.16155	0.190005
	0.159209	0.135388
	0.172376	0.223286
	0.169124	0.140569
	0.153312	0.184122
	0.168861	0.198332
	0.169086	0.177114
	0.1773	0.193134
	0.173095	0.199654
	0.1732	0.188197
	0.171142	0.199501
	0.162631	0.172051
	0.158825	0.173318
	0.217822	0.198182
	0.164269	0.190346
	0.162719	0.146399
	0.205534	0.165317
	0.176386	0.188597
	0.138154	0.170533
	0.152861	0.184181
	0.157843	0.177627
	0.170532	0.19069
	0.147055	0.164304
	0.164562	0.179786
	0.172102	0.207755
	0.151559	0.179303
	0.144416	0.186661
	0.165698	0.190236
	0.149512	0.157907
	0.149005	0.187516
	0.124501	0.194839
	0.157336	0.14125
	0.155399	0.161073
	0.151507	0.171097
	0.159355	0.164151
	0.150761	0.199825
	0.146747	0.151065
	0.146175	0.163795
	0.16014	0.179364
	0.152669	0.146886
	0.152682	0.145311
	0.151249	0.192592
	0.143663	0.194849
	0.168957	0.179154
	0.16084	0.162592
	0.118075	0.166507
	0.14756	0.176419
	0.154883	0.175958
	0.14163	0.216619
	0.147389	0.206832
	0.14883	0.168525
	0.15068	0.147459
	0.143389	0.176398
	0.136807	0.191305
	0.138512	0.180692
	0.133639	0.223107
	0.142347	0.171684
	0.161472	0.165944
	0.159458	0.181086
	0.15205	0.207871
	0.128598	0.187987
	0.119732	0.201912
	0.132313	0.195148
	0.135613	0.201682
	0.122819	0.143896
	0.127464	0.185007
	0.122405	0.208296
	0.10451	0.219018
	0.11522	0.175245
	0.125529	0.172624
	0.139301	0.182969
	0.127125	0.212434
	0.121368	0.208718
	0.133082	0.220704
	0.130946	0.171572
	0.126904	0.1979
	0.137339	0.20839
	0.125243	0.209002
	0.11034	0.202837
	0.143776	0.193181
	0.137643	0.20592
	0.123248	0.213439
	0.140358	0.182607
	0.131694	0.213309
	0.110996	0.179138
	0.10788	0.187784
	0.136266	0.179493
	0.152096	0.212598
	0.144852	0.181727
	0.143372	0.163714
	0.126021	0.211295
	0.112194	0.210003
	0.133634	0.168668
	0.14298	0.195383
	0.163667	0.199187
	0.162456	0.191619
	0.12154	0.180132
	0.137021	0.154664
	0.086739	0.171883
	0.130206	0.196851
	0.12246	0.204739
	0.143457	0.199946
	0.143572	0.206427
	0.137788	0.187978
	0.130017	0.198077
	0.12962	0.166699
	0.115291	0.179492
	0.145381	0.18432
	0.123046	0.190771
	0.11317	0.163969
	0.155712	0.174125
	0.147227	0.156536
	0.126408	0.19326
	0.128666	0.195059
	0.124475	0.120106
	0.102825	0.19512
	0.14324	0.204006
	0.136274	0.172008
	0.100331	0.178961
	0.123397	0.188403
	0.138524	0.160897
	0.136949	0.179992
	0.152538	0.205122
	0.151487	0.171356
	0.167226	0.164812
	0.185549	0.174289
	0.168721	0.208029
	0.207043	0.185783
	0.155517	0.194699
	0.157877	0.200509
	0.151224	0.166812
	0.157012	0.198334
	0.153023	0.22005
	0.157246	0.173652
	0.182016	0.196668
	0.169466	0.204397
	0.136916	0.143596
	0.164337	0.167409
	0.162385	0.180626
	0.168361	0.229499
	0.145489	0.15139
	0.128266	0.183423
	0.151918	0.189235
	0.148636	0.159902
	0.149887	0.171934
	0.135008	0.176434
	0.128096	0.198834
	0.144521	0.190167
	0.143625	0.205357
	0.10039	0.162471
	0.13366	0.194195
	0.141686	0.184172
	0.137418	0.158669
	0.137317	0.253703
	0.161008	0.155649
	0.136142	0.191046
	0.150831	0.205142
	0.11493	0.281617
	0.116942	0.189292
	0.147957	0.174734
	0.143848	0.179832
	0.133631	0.196601
	0.131571	0.1804
	0.145561	0.174808
	0.14636	0.209483
	0.139595	0.209928
	0.157021	0.181466
	0.157922	0.242561
	0.159028	0.177208
	0.120426	0.158508
	0.126717	0.213925
	0.15337	0.246273
	0.134727	0.170111
	0.126443	0.201734
	0.139103	0.216314
	0.122407	0.214085
	0.130761	0.158279
	0.158222	0.1911
	0.133332	0.202343
	0.140184	0.182568
	0.132082	0.196414
	0.118027	0.252838
	0.131016	0.181928
	0.1339	0.205222
	0.21109	0.215948
	0.216357	0.196776
	0.190759	0.179889
	0.189922	0.234099
	0.192339	0.193989
	0.204729	0.210438
	0.187376	0.224858
	0.210768	0.275639
	0.18808	0.20417
	0.1763	0.244646
	0.178293	0.19375
	0.181236	0.199526
	0.167227	0.203482
	0.182495	0.174385
	0.191084	0.208602
	0.173533	0.223201
	0.176175	0.179587
	0.176152	0.226086
	0.145745	0.233507
	0.164147	0.158055
	0.157591	0.238625
	0.177113	0.223779
	0.178331	0.192237
	0.145176	0.193604
	0.15233	0.163289
	0.166362	0.234099
	0.176363	0.231974
	0.157992	0.190484
	0.156142	0.232383
	0.151717	0.211461
	0.17419	0.191267
	0.168488	0.196397
	0.15516	0.161012
	0.139527	0.165331
	0.149739	0.212456
	0.170124	0.211793
	0.140094	0.224237
	0.157933	0.188589
	0.148244	0.213247
	0.141244	0.190394
	0.156524	0.254583
	0.163856	0.207782
	0.151141	0.223502
	0.141201	0.149501
	0.15257	0.185461
	0.130538	0.209898
	0.140066	0.194592
	0.152408	0.216719
	0.149927	0.198854
	0.14257	0.207764
	0.156832	0.180644
	0.217016	0.234155
	0.201922	0.184118
	0.154501	0.188071
	0.184847	0.192357
	0.159793	0.165978
	0.170583	0.189725
	0.156954	0.223049
	0.159626	0.216806
	0.195572	0.169758
	0.178441	0.175288
	0.167102	0.195691
	0.164045	0.207087
	0.223551	0.180325
	0.181401	0.172685
	0.139447	0.197016
	0.175924	0.196575
	0.175817	0.174014
	0.13981	0.16548
	0.15109	0.200677
	0.141445	0.210196
	0.165098	0.193945
	0.136717	0.175058
	0.135429	0.160769
	0.144591	0.174295
	0.153068	0.186209
	0.167097	0.155108
	0.146267	0.189327
	0.169032	0.214325
	0.181346	0.173918
	0.180239	0.162473
	0.150423	0.205571
	0.1577	0.186675
	0.160364	0.196647
	0.165788	0.18335
	0.177125	0.193427
	0.130615	0.177888
	0.162669	0.153772
	0.150244	0.14202
	0.159765	0.172399
	0.163289	0.188092
	0.212388	0.182402
	0.146643	0.158447
	0.114548	0.162289
	0.146612	0.185506
	0.150448	0.20578
	0.169908	0.199233
	0.147549	0.216896
	0.149238	0.227354
	0.149181	0.168656
	0.129895	0.18337
	0.126913	0.195451
	0.162424	0.18213
	0.150248	0.178446
	0.171651	0.227416
	0.164261	0.189216
	0.149513	0.188841
	0.143101	0.197921
	0.151572	0.19017
	0.164173	0.163429
	0.162251	0.176036
	0.143244	0.158453
	0.209609	0.198074
	0.157506	0.19802
	0.133137	0.203503
	0.121075	0.204095
	0.132728	0.183991
	0.138436	0.213849
	0.145844	0.214639
	0.144385	0.165938
	0.117893	0.210219
	0.130898	0.175429
	0.166582	0.194488
	0.146801	0.215392
	0.185751	0.197049
	0.170275	0.209493
	0.167617	0.235986
	0.133144	0.203632
	0.147892	0.208238
	0.144634	0.19426
	0.132661	0.205621
	0.146232	0.206481
	0.159237	0.157247
	0.130677	0.235723
	0.157791	0.199308
	0.154517	0.217733
	0.170922	0.18778
	0.173254	0.168534
	0.151786	0.204351
	0.17062	0.219246
	0.141449	0.219759
	0.158887	0.164989
	0.150448	0.26032
	0.173753	0.190338
	0.151623	0.200587
	0.129209	0.154186
	0.133604	0.210881
	0.133342	0.192741
	0.138945	0.202346
	0.165301	0.184129
	0.135527	0.187612
	0.151827	0.174835
	0.146273	0.204202
	0.150039	0.222771
	0.138159	0.143768
	0.151005	0.189077
	0.141682	0.21078
	0.14706	0.167623
	0.140506	0.172749
	0.137751	0.202152
	0.157484	0.190538
	0.142607	0.251573
	0.143625	0.20379
	0.132889	0.210952
	0.149531	0.19391
	0.152546	0.210402
	0.12492	0.20217
	0.106233	0.178429
	0.136959	0.195272
	0.137098	0.215086
	0.140235	0.173921
	0.136978	0.193748
	0.140953	0.236994
	0.138928	0.191116
	0.192813	0.173192
	0.136042	0.197203
	0.134818	0.196534
	0.132834	0.200025
	0.131064	0.171471
	0.197696	0.172188
	0.122722	0.17795
	0.12384	0.166019
	0.127359	0.214062
	0.113175	0.229102
	0.127163	0.209635
	0.134147	0.186986
	0.123401	0.183315
	0.125273	0.185522
	0.108953	0.165538
	0.113559	0.186429
	0.134183	0.168015
	0.148513	0.17823
	0.13931	0.1688
	0.134896	0.160481
	0.141186	0.211986
	0.149567	0.164423
	0.158722	0.196779
	0.148405	0.212397
	0.152112	0.218231
	0.146423	0.209197
	0.186492	0.205585
	0.146337	0.214427
	0.14664	0.210872
	0.140847	0.20258
	0.144593	0.198314
	0.156066	0.219295
	0.148801	0.199369
	0.148058	0.195815
	0.14473	0.215301
	0.145508	0.207259
	0.139235	0.219535
	0.135717	0.214022
	0.142876	0.215607
	0.119878	0.204364
	0.142775	0.214601
	0.14102	0.200071
	0.136464	0.212305
	0.146367	0.223686
	0.133138	0.224616
	0.128877	0.211283
	0.142308	0.214174
	0.130717	0.219028
	0.143109	0.222324
	0.133653	0.205838
	0.133517	0.202799
	0.13855	0.223181
	0.124893	0.207815
	0.127367	0.209281
	0.14438	0.215624
	0.136367	0.202287
	0.135488	0.203673
	0.160222	0.205014
	0.12679	0.217529
	0.160214	0.183511
	0.147222	0.207928
	0.138014	0.20827
	0.117599	0.209136
	0.119292	0.210048
	0.152793	0.202754
	0.13326	0.188911
	0.142542	0.197173
	0.13399	0.200357
	0.124589	0.193181
	0.135926	0.19448
	0.144853	0.212696
	0.139276	0.216774
	0.139433	0.202515
	0.122857	0.193632
	0.137464	0.221527
	0.135121	0.214282
	0.138352	0.222438
	0.127107	0.17988
	0.136723	0.195448
	0.134712	0.225443
	0.133459	0.258428
	0.14685	0.225117
	0.131406	0.183016
	0.137849	0.242668
	0.143526	0.211107
	0.132603	0.330168
	0.134248	0.250702
	0.132664	0.187238
	0.133132	0.254852
	0.130629	0.196501
	0.131602	0.237544
	0.151426	0.216041
	0.132232	0.218607
	0.138222	0.227809
	0.129128	0.259735
	0.12982	0.221564
	0.148713	0.240076
	0.174516	0.277741
	0.120366	0.211757
	0.12805	0.214575
	0.13565	0.236434
	0.12937	0.295759
	0.129423	0.217439
	0.138997	0.195872
	0.147429	0.239725
	0.140178	0.216245
	0.123442	0.257124
	0.156525	0.224337
	0.151287	0.21184
	0.158061	0.214913
	0.146464	0.23251
	0.155407	0.210345
	0.13352	0.274607
	0.162803	0.211757
	0.13903	0.193668
	0.13487	0.214763
	0.164171	0.222828
	0.141275	0.248933
	0.154599	0.218837
	0.145231	0.21505
	0.147259	0.23724
	0.143515	0.215826
	0.16911	0.20761
	0.123983	0.181862
	0.139935	0.238638
	0.221144	0.275521
	0.181792	0.233757
	0.159434	0.202373
	0.141501	0.184318
	0.150093	0.231312
	0.128931	0.214843
	0.153057	0.218161
	0.137434	0.279702
	0.137375	0.247976
	0.147386	0.175842
	0.142463	0.210972
	0.14212	0.228149
	0.174167	0.244629
	0.146412	0.250061
	0.123762	0.216427
	0.161428	0.206781
	0.154205	0.218659
	0.117634	0.225718
	0.14368	0.212552
	0.133115	0.213197
	0.150964	0.197573
	0.124581	0.237463
	0.157446	0.221278
	0.152377	0.204151
	0.125178	0.24221
	0.142931	0.207248
	0.16047	0.208069
	0.167701	0.181583
	0.217659	0.199967
	0.139677	0.200739
	0.13788	0.220261
	0.167027	0.221263
	0.154602	0.202441
	0.135503	0.23104
	0.13631	0.21163
	0.169153	0.247589
	0.174536	0.219939
	0.169079	0.223556
	0.162885	0.197305
	0.152325	0.217051
	0.153669	0.217023
	0.145664	0.243304
	0.161712	0.219682
	0.159865	0.215166
	0.151207	0.23446
	0.123072	0.228148
	0.137099	0.254321
	0.154147	0.201379
	0.170725	0.233743
	0.156466	0.221038
	0.148199	0.199323
	0.145222	0.222956
	0.150922	0.222392
	0.138995	0.222779
	0.157606	0.218626
	0.151996	0.198092
	0.155776	0.215597
	0.141216	0.207477
	0.152007	0.201367
	0.158886	0.19459
	0.14903	0.217578
	0.144545	0.226976
	0.179772	0.248753
	0.157625	0.182798
	0.145937	0.27354
	0.144349	0.214616
	0.153872	0.190181
	0.139677	0.228878
	0.138144	0.200793
	0.13878	0.213578
	0.134775	0.167154
	0.159041	0.197501
	0.133632	0.212959
	0.159075	0.194186
	0.135282	0.18628
	0.134053	0.283776
	0.131346	0.169682
	0.135124	0.195275
	0.134883	0.155913
	0.135729	0.191398
	0.130637	0.194074
	0.139236	0.186006
	0.11821	0.221916
	0.134898	0.210196
	0.139447	0.206567
	0.152634	0.196163
	0.127021	0.199187
	0.119831	0.208015
	0.113144	0.23408
	0.11891	0.227512
	0.134035	0.234336
	0.122076	0.210459
	0.147385	0.210108
	0.125708	0.209335
	0.126188	0.209976
	0.145652	0.195815
	0.14131	0.197722
	0.137699	0.188633
	0.141692	0.193371
	0.142392	0.207539
	0.135047	0.189548
	0.130865	0.210758
	0.130627	0.208258
	0.149277	0.200979
	0.142336	0.209472
	0.128169	0.207952
	0.138462	0.184661
	0.152294	0.20879
	0.145656	0.231881
	0.141834	0.167931
	0.131007	0.293846
	0.1233	0.200375
	0.125567	0.224097
	0.142022	0.192772
	0.146265	0.20121
	0.131337	0.205919
	0.142359	0.214138
	0.139249	0.205154
	0.132633	0.202471
	0.146385	0.179255
	0.133606	0.202729
	0.147638	0.214482
	0.155243	0.210916
	0.138419	0.217423
	0.151824	0.195946
	0.142481	0.155036
	0.166956	0.191581
	0.132398	0.245772
	0.131591	0.211013
	0.145199	0.24202
	0.141219	0.185747
	0.154436	0.186487
	0.17365	0.167265
	0.144772	0.195958
	0.144219	0.163545
	0.173044	0.181252
	0.143192	0.186692
	0.144778	0.219739
	0.141266	0.252716
	0.140863	0.269586
	0.120088	0.214273
	0.126328	0.205967
	0.125081	0.216981
	0.137605	0.222779
	0.135999	0.243601
	0.143863	0.232315
	0.141906	0.216299
	0.150118	0.234153
	0.129167	0.247725
	0.139167	0.21518
	0.148019	0.230246
	0.13193	0.231114
	0.152353	0.206891
	0.123963	0.224502
	0.132938	0.206675
	0.120261	0.247631
	0.129188	0.275263
	0.146219	0.234645
	0.138943	0.205762
	0.155663	0.212261
	0.132116	0.181891
	0.117301	0.219152
	0.138055	0.20442
	0.136631	0.232401
	0.121509	0.208423
	0.141794	0.221514
	0.129479	0.206647
	0.140092	0.194077
	0.155395	0.193368
	0.158368	0.21895
	0.125851	0.205086
	0.15741	0.246594
	0.132937	0.213641
	0.131062	0.206671
	0.133467	0.176412
	0.149342	0.216832
	0.11694	0.200641
	0.142827	0.181055
	0.130793	0.271868
	0.164831	0.21459
	0.144646	0.189846
	0.148882	0.252915
	0.139332	0.20318
	0.169392	0.163426
	0.139786	0.173895
	0.126179	0.256972
	0.156511	0.20528
	0.147349	0.188993
	0.135857	0.205102
	0.127473	0.216083
	0.137055	0.179272
	0.150459	0.230132
	0.13526	0.267796
	0.136503	0.194594
	0.13376	0.209565
	0.164543	0.198333
	0.124372	0.220553
	0.137963	0.236104
	0.146628	0.199556
	0.134985	0.198867
	0.129207	0.201265
	0.151	0.185903
	0.142584	0.232235
	0.130033	0.203594
	0.149684	0.165832
	0.144471	0.227826
	0.127142	0.208983
	0.142731	0.16539
	0.127605	0.205542
	0.126443	0.215102
	0.146837	0.245933
	0.164866	0.215442
	0.139274	0.185073
	0.145618	0.199205
	0.126786	0.27364
	0.126677	0.191753
	0.135223	0.1879
	0.174434	0.160462
	0.11601	0.171153
	0.150988	0.207994
	0.144033	0.185188
	0.130744	0.186794
	0.161849	0.175525
	0.124907	0.185623
	0.143448	0.179972
	0.16097	0.211752
	0.10723	0.176276
	0.145216	0.177441
	0.148256	0.178438
	0.146958	0.181422
	0.10748	0.183711
	0.141398	0.192621
	0.144725	0.191592
	0.114732	0.197176
	0.159389	0.19147
	0.133155	0.187433
	0.139958	0.192685
	0.157539	0.197943
	0.151096	0.198812
	0.108474	0.19213
	0.128458	0.189543
	0.123238	0.204968
	0.149597	0.195432
	0.132921	0.176662
	0.140378	0.201795
	0.137401	0.195632
	0.146947	0.179047
	0.168093	0.223981
	0.14364	0.18454
	0.155192	0.162753
	0.143604	0.18881
	0.142439	0.178944
	0.159839	0.200264
	0.144253	0.184586
	0.123151	0.203984
	0.157927	0.177249
	0.150052	0.17366
	0.148299	0.196661
	0.14536	0.180356
	0.157379	0.193796
	0.141003	0.213005
	0.11359	0.145409
	0.121227	0.213713
	0.126926	0.192944
	0.148749	0.188021
	0.112777	0.223597
	0.121591	0.180179
	0.124652	0.215435
	0.156336	0.204929
	0.14213	0.211978
	0.132117	0.21001
	0.16232	0.202584
	0.142858	0.183032
	0.119099	0.219711
	0.147641	0.184521
	0.143809	0.156182
	0.149958	0.19076
	0.135523	0.214394
	0.137949	0.219665
	0.151678	0.212361
	0.130225	0.177302
	0.150181	0.201296
	0.162919	0.235319
	0.138823	0.213134
	0.162039	0.183366
	0.158559	0.219237
	0.140861	0.208166
	0.14467	0.236798
	0.124855	0.210874
	0.127208	0.18383
	0.123265	0.219815
	0.139645	0.197412
	0.125981	0.194834
	0.159859	0.218812
	0.144139	0.215535
	0.151669	0.221052
	0.122934	0.185085
	0.126354	0.228401
	0.137869	0.199722
	0.142424	0.190332
	0.133019	0.192826
	0.146257	0.31554
	0.128149	0.26949
	0.134662	0.24611
	0.139032	0.314059
	0.139985	0.289724
	0.18573	0.261661
	0.139821	0.426301
	0.140092	0.230054
	0.167322	0.265074
	0.142844	0.290545
	0.164471	0.240185
	0.142833	0.259742
	0.080919	0.246177
	0.146909	0.219551
	0.149255	0.243316
	0.157061	0.25203
	0.164058	0.26953
	0.146042	0.253253
	0.122004	0.260078
	0.188241	0.251075
	0.140847	0.238134
	0.098145	0.278345
	0.136097	0.238636
	0.141957	0.214926
	0.142224	0.189067
	0.135014	0.208763
	0.139254	0.187254
	0.131937	0.180957
	0.172439	0.203731
	0.136753	0.225973
	0.118018	0.25426
	0.145192	0.214023
	0.112898	0.197875
	0.125099	0.221016
	0.118412	0.184295
	0.124103	0.310583
	0.145189	0.169844
	0.147403	0.199031
	0.1265	0.171167
	0.105479	0.160722
	0.121301	0.14429
	0.117059	0.165267
	0.114344	0.196031
	0.141575	0.15485
	0.067468	0.245612
	0.114238	0.165449
	0.103695	0.176915
	0.099556	0.1648
	0.10952	0.198412
	0.135806	0.157082
	0.170706	0.168824
	0.127726	0.177302
	0.125922	0.176686
	0.117106	0.17339
	0.10546	0.147219
	0.103483	0.192006
	0.115332	0.154482
	0.115161	0.178806
	0.126071	0.17591
	0.156594	0.202991
	0.134098	0.185685
	0.14001	0.187946
	0.104942	0.160856
	0.142223	0.190906
	0.118203	0.202429
	0.11188	0.215689
	0.129107	0.189581
	0.156411	0.182059
	0.127514	0.221551
	0.136663	0.195973
	0.122354	0.215041
	0.183561	0.144617
	0.139992	0.210823
	0.09423	0.209679
	0.081294	0.202576
	0.13347	0.202522
	0.114398	0.211021
	0.179263	0.209879
	0.11981	0.202027
	0.128855	0.234228
	0.117138	0.23659
	0.103565	0.228848
	0.134074	0.218846
	0.142858	0.179506
	0.167413	0.230447
	0.142185	0.276337
	0.141846	0.180842
	0.13617	0.199005
	0.15438	0.175772
	0.152957	0.194072
	0.144972	0.187846
	0.127547	0.251312
	0.120531	0.237578
	0.127396	0.210852
	0.130191	0.19929
	0.1421	0.19307
	0.139644	0.188561
	0.170618	0.204006
	0.137233	0.186393
	0.132851	0.223986
	0.176201	0.248972
	0.125615	0.212237
	0.132354	0.275263
	0.136287	0.330016
	0.102446	0.321988
	0.085516	0.249295
	0.122675	0.239215
	0.163457	0.295657
	0.140592	0.21552
	0.132575	0.249423
	0.152861	0.211984
	0.070766	0.233762
	0.132964	0.17547
	0.153386	0.200072
	0.168383	0.231851
	0.185305	0.27312
	0.129964	0.232611
	0.107819	0.201705
	0.154244	0.225188
	0.151502	0.215329
	0.119594	0.210445
	0.159983	0.211394
	0.148904	0.206411
	0.133354	0.200496
	0.1413	0.195418
	0.155226	0.228458
	0.12243	0.219546
	0.157976	0.211852
	0.139287	0.188921
	0.151262	0.217187
	0.150746	0.230679
	0.152083	0.230503
	0.159833	0.208796
	0.167963	0.268481
	0.142387	0.263735
	0.156832	0.131201
	0.171186	0.235573
	0.162898	0.221203
	0.13076	0.237618
	0.146753	0.261675
	0.162864	0.146837
	0.154662	0.212435
	0.132792	0.21814
	0.145037	0.222289
	0.14573	0.245814
	0.120266	0.211074
	0.14728	0.197145
	0.12579	0.202142
	0.136676	0.192626
	0.13758	0.130313
	0.177601	0.249541
	0.208068	0.202473
	0.142215	0.196046
	0.13752	0.204372
	0.146516	0.21713
	0.071613	0.21701
	0.08892	0.193348
	0.118227	0.275914
	0.128569	0.17793
	0.13028	0.219452
	0.130222	0.186507
	0.10896	0.210293
	0.146242	0.210749
	0.134762	0.251695
	0.1253	0.229686
	0.138386	0.183127
	0.112179	0.232198
	0.141493	0.218359
	0.12872	0.240229
	0.094462	0.195383
	0.137841	0.192661
	0.124694	0.20401
	0.136228	0.22023
	0.130048	0.187086
	0.137248	0.205644
	0.152713	0.204789
	0.104747	0.197869
	0.155424	0.222294
	0.091997	0.217429
	0.155063	0.200893
	0.17682	0.228713
	0.146745	0.338499
	0.142257	0.29211
	0.143539	0.271978
	0.121068	0.267047
	0.197143	0.287002
	0.174928	0.236827
	0.143507	0.261778
	0.134236	0.239823
	0.141121	0.288301
	0.136666	0.241439
	0.197997	0.255094
	0.126639	0.257014
	0.128722	0.233435
	0.117634	0.227428
	0.131136	0.401778
	0.1539	0.269533
	0.146263	0.238225
	0.120328	0.308253
	0.168792	0.278307
	0.139537	0.270576
	0.224447	0.22865
	0.146405	0.217839
	0.17138	0.235883
	0.19594	0.209744
	0.116629	0.221914
	0.145966	0.240625
	0.178658	0.189113
	0.146024	0.222766
	0.140002	0.277867
	0.109159	0.237047
	0.128602	0.261569
	0.150446	0.226973
	0.157937	0.267944
	0.145548	0.258594
	0.1659	0.243495
	0.155142	0.242594
	0.164146	0.24873
	0.110158	0.228328
	0.114696	0.27259
	0.128372	0.219515
	0.110274	0.18453
	0.107591	0.241512
	0.127962	0.244351
	0.113804	0.28692
	0.143956	0.219342
	0.147023	0.241323
	0.227699	0.254572
	0.190679	0.200882
	0.137289	0.298454
	0.151994	0.259402
	0.142724	0.186217
	0.151476	0.271109
	0.140354	0.238787
	0.133377	0.180241
	0.172524	0.2304
	0.198551	0.216046
	0.169129	0.27547
	0.150632	0.175065
	0.167388	0.234475
	0.165023	0.208798
	0.13446	0.345262
	0.142735	0.253721
	0.173543	0.239406
	0.152294	0.247193
	0.147457	0.222511
	0.144623	0.238418
	0.14171	0.183731
	0.134303	0.248612
	0.158619	0.248526
	0.11001	0.219369
	0.131756	0.186105
	0.181972	0.209643
	0.133197	0.261879
	0.146831	0.211551
	0.164469	0.307072
	0.14202	0.227196
	0.14636	0.34059
	0.168947	0.249746
	0.133904	0.271793
	0.12853	0.194114
	0.161188	0.185585
	0.128982	0.251854
	0.143294	0.186357
	0.135328	0.159399
	0.155464	0.241234
	0.111338	0.268946
	0.141001	0.260991
	0.129647	0.237365
	0.150615	0.337629
	0.139875	0.251635
	0.129802	0.209725
	0.153365	0.185808
	0.12999	0.25677
	0.126899	0.197825
	0.14292	0.190375
	0.144874	0.208742
	0.140347	0.22796
	0.148774	0.229636
	0.144199	0.196025
	0.195763	0.192395
	0.130501	0.178211
	0.171159	0.193132
	0.139583	0.219776
	0.139698	0.189895
	0.165228	0.221504
	0.199163	0.199286
	0.142493	0.200353
	0.16317	0.187015
	0.120652	0.231377
	0.141105	0.179047
	0.13555	0.194236
	0.200202	0.215533
	0.144149	0.23858
	0.163521	0.209239
	0.158068	0.198431
	0.124825	0.170857
	0.177264	0.227669
	0.172733	0.181746
	0.199804	0.220308
	0.17697	0.213106
	0.179322	0.232527
	0.189539	0.185078
	0.161711	0.222954
	0.127149	0.233621
	0.187847	0.226625
	0.218969	0.188373
	0.160025	0.225842
	0.1795	0.266273
	0.155047	0.222237
	0.192493	0.237079
	0.199178	0.210887
	0.159675	0.205165
	0.223932	0.200417
	0.131042	0.205162
	0.22358	0.251841
	0.155351	0.194236
	0.158794	0.161643
	0.146157	0.231888
	0.14502	0.228575
	0.226546	0.279782
	0.160514	0.194445
	0.112009	0.226479
	0.146847	0.228963
	0.139879	0.244997
	0.135691	0.177346
	0.101718	0.242668
	0.13576	0.218231
	0.225634	0.256794
	0.224071	0.203659
	0.138947	0.244708
	0.17553	0.276082
	0.166648	0.211865
	0.131669	0.23337
	0.151491	0.189326
	0.200351	0.279258
	0.149064	0.23156
	0.199681	0.203167
	0.17633	0.242089
	0.247556	0.236316
	0.157832	0.256281
	0.171909	0.218085
	0.159011	0.251112
	0.142489	0.253145
	0.130556	0.213934
	0.174641	0.261246
	0.121693	0.199926
	0.155596	0.254576
	0.17525	0.193322
	0.133442	0.226634
	0.153186	0.236068
	0.191733	0.252101
	0.197355	0.229219
	0.121046	0.27053
	0.162982	0.198356
	0.208216	0.303819
	0.147066	0.221366
	0.223241	0.385808
	0.210624	0.2052
	0.166587	0.214364
	0.170121	0.219006
	0.16053	0.325674
	0.15862	0.304178
	0.164904	0.317874
	0.173856	0.325664
	0.162631	0.251428
	0.22449	0.209802
	0.171949	0.213814
	0.176959	0.188151
	0.191453	0.180195
	0.172599	0.242022
	0.209173	0.192707
	0.128991	0.200453
	0.195027	0.170894
	0.240025	0.241478
	0.142936	0.210408
	0.179461	0.273486
	0.133484	0.251966
	0.18135	0.229107
	0.149487	0.24243
	0.165699	0.126078
	0.169625	0.13816
	0.184272	0.13494
	0.162601	0.14952
	0.159177	0.135077
	0.140288	0.118517
	0.183393	0.137159
	0.150434	0.109318
	0.13436	0.138712
	0.149846	0.128598
	0.142327	0.099379
	0.157856	0.124473
	0.184637	0.144926
	0.187183	0.108693
	0.115058	0.145474
	0.125359	0.130715
	0.19222	0.157199
	0.250741	0.114005
	0.122327	0.117271
	0.122895	0.124124
	0.157351	0.144178
	0.177212	0.136399
	0.124286	0.129578
	0.152397	0.138573
	0.094504	0.129357
	0.150628	0.126155
	0.170739	0.122106
	0.214669	0.126431
	0.148165	0.099672
	0.16339	0.119464
	0.153609	0.13691
	0.181735	0.13922
	0.167101	0.142576
	0.179591	0.121057
	0.14272	0.133135
	0.205081	0.138638
	0.123631	0.136482
	0.170974	0.131042
	0.119299	0.115335
	0.175729	0.120257
	0.180504	0.121888
	0.178298	0.131819
	0.140058	0.112377
	0.138824	0.137577
	0.157636	0.141139
	0.1491	0.147865
	0.167931	0.151155
	0.137403	0.137094
	0.147936	0.115715
	0.166758	0.14442
	0.16938	0.123635
	0.140327	0.133984
	0.160608	0.130478
	0.188764	0.169272
	0.169059	0.125278
	0.168672	0.139418
	0.168509	0.145666
	0.155133	0.158748
	0.179219	0.114331
	0.157463	0.14379
	0.151911	0.1461
	0.16252	0.132839
	0.186872	0.131625
	0.140076	0.14265
	0.118863	0.138202
	0.209539	0.134203
	0.188492	0.120222
	0.157134	0.162674
	0.215204	0.134374
	0.163894	0.136575
	0.161637	0.13079
	0.184127	0.129346
	0.216123	0.125359
	0.149226	0.145445
	0.197244	0.148603
	0.145197	0.11104
	0.204081	0.119905
	0.192067	0.136946
	0.195353	0.101884
	0.177176	0.111556
	0.187624	0.136262
	0.161399	0.125485
	0.190271	0.121212
	0.203867	0.105739
	0.184324	0.109406
	0.193487	0.115849
	0.15346	0.098743
	0.182933	0.145515
	0.202618	0.107073
	0.159906	0.137051
	0.160181	0.131766
	0.167198	0.125558
	0.191952	0.112107
	0.212463	0.106
	0.177473	0.105609
	0.174266	0.111302
	0.17796	0.128952
	0.193152	0.12006
	0.167264	0.129059
	0.210828	0.123272
	0.171446	0.127942
	0.184854	0.144718
	0.213026	0.117277
	0.161704	0.113629
	0.159308	0.088568
	0.167558	0.123314
	0.177722	0.110194
	0.198441	0.131437
	0.190407	0.115632
	0.175356	0.124581
	0.173468	0.121412
	0.149015	0.106328
	0.182396	0.123618
	0.178111	0.112319
	0.164467	0.118959
	0.195246	0.11371
	0.171815	0.104048
	0.146199	0.124059
	0.159911	0.104035
	0.156106	0.136773
	0.166968	0.135958
	0.186625	0.132349
	0.148795	0.109911
	0.232322	0.12212
	0.204093	0.13175
	0.162562	0.114008
	0.175541	0.118817
	0.154927	0.114587
	0.159281	0.138486
	0.156801	0.127415
	0.177384	0.148541
	0.161051	0.081672
	0.232504	0.137776
	0.171148	0.105284
	0.180504	0.134465
	0.18626	0.128089
	0.199384	0.136928
	0.195441	0.124357
	0.138482	0.134045
	0.191647	0.106068
	0.189549	0.116066
	0.19661	0.123292
	0.163919	0.123282
	0.161102	0.161146
	0.177811	0.130097
	0.222988	0.155199
	0.192041	0.151548
	0.15892	0.144228
	0.175177	0.096816
	0.166738	0.154913
	0.215666	0.099032
	0.216726	0.128252
	0.149746	0.134587
	0.163329	0.161673
	0.192683	0.147892
	0.202567	0.122597
	0.157958	0.143566
	0.159257	0.161181
	0.194015	0.127149
	0.141758	0.129661
	0.144463	0.14605
	0.163421	0.135887
	0.207703	0.129006
	0.153998	0.105453
	0.14355	0.120776
	0.139546	0.098076
	0.126416	0.130919
	0.170134	0.160864
	0.132941	0.127993
	0.142548	0.128159
	0.144462	0.154891
	0.188102	0.110324
	0.157662	0.134104
	0.118359	0.126086
	0.137108	0.130432
	0.142477	0.08928
	0.172822	0.116489
	0.16511	0.104539
	0.185394	0.116645
	0.188671	0.097711
	0.164826	0.131555
	0.190348	0.113691
	0.161376	0.116826
	0.153377	0.124048
	0.163992	0.113222
	0.176984	0.09754
	0.155907	0.130277
	0.148829	0.120442
	0.148384	0.115126
	0.148241	0.120716
	0.145065	0.126461
	0.14722	0.122467
	0.171544	0.110838
	0.158529	0.114518
	0.1296	0.12105
	0.137861	0.136112
	0.138897	0.173078
	0.144389	0.110945
	0.170692	0.110184
	0.16865	0.117718
	0.155416	0.111779
	0.153699	0.127123
	0.17574	0.128166
	0.26388	0.116742
	0.176945	0.122896
	0.123434	0.117455
	0.173579	0.118668
	0.129445	0.111923
	0.140081	0.116191
	0.1354	0.115665
	0.145812	0.133958
	0.176127	0.112134
	0.14354	0.116856
	0.135815	0.117503
	0.163072	0.109902
	0.188063	0.123731
	0.135981	0.104968
	0.180465	0.097681
	0.158571	0.113001
	0.148092	0.111709
	0.138445	0.123
	0.145863	0.12074
	0.15641	0.115078
	0.138854	0.134277
	0.155864	0.102022
	0.171729	0.164293
	0.142947	0.105539
	0.143111	0.121738
	0.163875	0.113714
	0.223682	0.109308
	0.137599	0.104276
	0.167041	0.128821
	0.160628	0.113871
	0.140016	0.113879
	0.163822	0.129044
	0.147026	0.121639
	0.163968	0.135213
	0.136925	0.1301
	0.112377	0.115524
	0.138923	0.119436
	0.199474	0.12306
	0.130361	0.142415
	0.150785	0.105631
	0.143316	0.118149
	0.141758	0.114156
	0.176219	0.119828
	0.118805	0.123703
	0.146129	0.1156
	0.128021	0.111539
	0.142932	0.115116
	0.138152	0.092621
	0.152641	0.119234
	0.126024	0.107755
	0.134832	0.139629
	0.116442	0.143728
	0.155052	0.129437
	0.1354	0.108626
	0.152207	0.11107
	0.160318	0.117651
	0.168785	0.107667
	0.155336	0.131254
	0.151335	0.114704
	0.143167	0.11741
	0.191071	0.129576
	0.167638	0.140145
	0.133828	0.100261
	0.216584	0.125581
	0.148774	0.141613
	0.169081	0.131173
	0.133279	0.102062
	0.159895	0.116493
	0.169625	0.136709
	0.129682	0.092472
	0.154586	0.105681
	0.129107	0.1054
	0.108423	0.106964
	0.141182	0.107981
	0.187744	0.105764
	0.150504	0.117339
	0.194267	0.14082
	0.141946	0.133747
	0.191661	0.090081
	0.13188	0.09329
	0.131473	0.108339
	0.217698	0.130522
	0.119542	0.122007
	0.168152	0.128154
	0.131702	0.119668
	0.17431	0.086301
	0.119425	0.09755
	0.140368	0.087388
	0.184361	0.113936
	0.192079	0.116285
	0.166738	0.121258
	0.138178	0.121037
	0.151264	0.099741
	0.146744	0.119055
	0.154769	0.096725
	0.149714	0.089219
	0.153819	0.144336
	0.168822	0.124772
	0.10603	0.13949
	0.137469	0.191559
	0.15892	0.112858
	0.162341	0.099634
	0.180291	0.132391
	0.145875	0.124134
	0.178525	0.101819
	0.152447	0.166811
	0.146099	0.151026
	0.173246	0.121529
	0.166618	0.112072
	0.158775	0.118249
	0.16282	0.141046
	0.163378	0.106186
	0.162435	0.117635
	0.175186	0.097817
	0.197604	0.118602
	0.216742	0.09939
	0.149451	0.119696
	0.22516	0.113204
	0.182531	0.104732
	0.17685	0.137626
	0.212728	0.180669
	0.160376	0.199045
	0.185035	0.133851
	0.186445	0.116565
	0.163515	0.144925
	0.161639	0.145944
	0.242701	0.124595
	0.171011	0.119039
	0.155342	0.139094
	0.174277	0.112357
	0.191169	0.162042
	0.183797	0.147332
	0.184724	0.142345
	0.200872	0.137481
	0.158253	0.187901
	0.181507	0.14409
	0.184384	0.141774
	0.194978	0.15125
	0.224088	0.145737
	0.13763	0.146483
	0.195639	0.122764
	0.202015	0.153884
	0.16482	0.125548
	0.186324	0.146919
	0.210801	0.164782
	0.222939	0.134551
	0.179149	0.144998
	0.17853	0.114484
	0.169792	0.150481
	0.216159	0.116936
	0.152765	0.128818
	0.155238	0.118318
	0.143124	0.1344
	0.1319	0.116351
	0.167936	0.106987
	0.15992	0.086393
	0.148468	0.116273
	0.152642	0.13479
	0.151541	0.110335
	0.137499	0.126713
	0.187139	0.112879
	0.130356	0.126553
	0.128411	0.106074
	0.135133	0.119607
	0.163218	0.127599
	0.147763	0.124553
	0.139482	0.144969
	0.117661	0.113609
	0.141493	0.17335
	0.169737	0.11139
	0.14195	0.096741
	0.138143	0.139372
	0.158228	0.130503
	0.162121	0.103592
	0.190288	0.160367
	0.178706	0.135916
	0.198685	0.094553
	0.141022	0.109404
	0.193423	0.129433
	0.147705	0.119802
	0.190621	0.130875
	0.139571	0.156814
	0.16479	0.130734
	0.17489	0.144732
	0.152284	0.155057
	0.224285	0.161736
	0.14957	0.136911
	0.14919	0.208002
	0.146854	0.172584
	0.174809	0.157468
	0.185337	0.149058
	0.164073	0.15455
	0.156591	0.158571
	0.182844	0.18524
	0.166177	0.144153
	0.171007	0.140831
	0.16201	0.115597
	0.174219	0.138063
	0.145808	0.156815
	0.147618	0.144151
	0.14066	0.142638
	0.16128	0.1278
	0.128074	0.148598
	0.155282	0.136373
	0.171302	0.156113
	0.153264	0.128732
	0.155688	0.132386
	0.161849	0.128452
	0.162378	0.123288
	0.217801	0.130246
	0.161	0.131746
	0.227242	0.125595
	0.175865	0.105981
	0.148135	0.12447
	0.184901	0.135353
	0.140623	0.157241
	0.148241	0.124846
	0.113736	0.107196
	0.123898	0.080352
	0.132717	0.070384
	0.128543	0.082779
	0.110805	0.088105
	0.130559	0.100537
	0.145223	0.098779
	0.126585	0.094742
	0.129311	0.110335
	0.143319	0.118877
	0.117718	0.09738
	0.109877	0.095929
	0.118616	0.116834
	0.138795	0.099469
	0.113569	0.122849
	0.094396	0.089904
	0.118696	0.076031
	0.093588	0.108536
	0.089491	0.11194
	0.097561	0.103012
	0.116108	0.117007
	0.156755	0.117564
	0.125578	0.135083
	0.081586	0.094418
	0.083978	0.120643
	0.159444	0.091693
	0.11282	0.105738
	0.106861	0.111771
	0.108039	0.151098
	0.109163	0.092299
	0.105229	0.111269
	0.126943	0.107154
	0.12891	0.112839
	0.083821	0.119996
	0.143996	0.12026
	0.091585	0.091765
	0.145964	0.1154
	0.123991	0.096752
	0.06786	0.072961
	0.13953	0.087301
	0.117633	0.066976
	0.098151	0.101468
	0.078713	0.095097
	0.126792	0.071851
	0.127681	0.09934
	0.10474	0.084723
	0.106086	0.075985
	0.135156	0.091414
	0.076032	0.11073
	0.083848	0.093523
	0.140169	0.121071
	0.098239	0.063811
	0.148058	0.095114
	0.128024	0.093525
	0.121506	0.117147
	0.121396	0.099533
	0.074915	0.090643
	0.126584	0.093102
	0.075881	0.096163
	0.100616	0.05603
	0.07366	0.088721
	0.077452	0.104078
	0.068067	0.096231
	0.086543	0.072977
	0.120156	0.067235
	0.080074	0.070375
	0.107015	0.074302
	0.110117	0.071741
	0.09312	0.113083
	0.095909	0.09937
	0.100839	0.09279
	0.091346	0.11517
	0.082405	0.063291
	0.086999	0.110402
	0.095926	0.088597
	0.112353	0.092798
	0.082328	0.093285
	0.089083	0.124247
	0.090368	0.108556
	0.078796	0.084348
	0.08748	0.093639
	0.106578	0.088593
	0.091986	0.074565
	0.102233	0.091627
	0.106634	0.082897
	0.099044	0.106499
	0.086801	0.099727
	0.096763	0.094098
	0.111891	0.097954
	0.102818	0.087522
	0.109358	0.103956
	0.08746	0.099427
	0.050839	0.112959
	0.077347	0.104138
	0.06871	0.090402
	0.077271	0.093936
	0.0857	0.09545
	0.090206	0.106068
	0.083024	0.087758
	0.115237	0.127623
	0.068225	0.108021
	0.104284	0.097332
	0.075289	0.098585
	0.086281	0.089927
	0.090313	0.085465
	0.074767	0.09114
	0.084825	0.11095
	0.080386	0.126187
	0.090673	0.101317
	0.125097	0.102401
	0.116896	0.110967
	0.081186	0.087003
	0.12145	0.108468
	0.085422	0.073673
	0.121731	0.107057
	0.080409	0.096187
	0.132629	0.125739
	0.110472	0.096507
	0.092257	0.073823
	0.100845	0.115856
	0.095017	0.103845
	0.08449	0.060864
	0.092095	0.062121
	0.10071	0.085761
	0.08029	0.09888
	0.091571	0.094662
	0.100083	0.092506
	0.075868	0.100676
	0.083384	0.097484
	0.073293	0.104702
	0.088894	0.081256
	0.079598	0.105395
	0.082844	0.152576
	0.10838	0.070715
	0.090693	0.075592
	0.08997	0.083416
	0.091976	0.141231
	0.085974	0.077562
	0.087775	0.121331
	0.087774	0.142121
	0.110685	0.144355
	0.098421	0.109075
	0.078419	0.084386
	0.095246	0.122704
	0.088889	0.095757
	0.109814	0.113375
	0.088782	0.090428
	0.108194	0.064318
	0.094998	0.124226
	0.079226	0.070438
	0.084289	0.136172
	0.099772	0.072045
	0.089219	0.118378
	0.090816	0.119953
	0.083346	0.100041
	0.083844	0.099851
	0.095493	0.109994
	0.117223	0.095195
	0.099155	0.119852
	0.105102	0.073622
	0.098539	0.10817
	0.091609	0.094724
	0.090182	0.106395
	0.108275	0.094253
	0.101053	0.097436
	0.081419	0.096148
	0.122648	0.081185
	0.092151	0.076242
	0.101136	0.100483
	0.15659	0.10174
	0.09527	0.085601
	0.093942	0.110656
	0.085157	0.102271
	0.099688	0.096721
	0.089452	0.099492
	0.080098	0.065307
	0.113845	0.085077
	0.076343	0.108142
	0.093747	0.09631
	0.08855	0.090741
	0.07962	0.112027
	0.116355	0.156926
	0.080152	0.09419
	0.099174	0.090766
	0.153911	0.085647
	0.088613	0.113233
	0.091647	0.102795
	0.08117	0.114497
	0.093093	0.087198
	0.102703	0.091762
	0.148007	0.100538
	0.148598	0.088999
	0.080238	0.089848
	0.112097	0.097269
	0.087342	0.063711
	0.077048	0.056698
	0.081675	0.052704
	0.091729	0.075451
	0.108865	0.066378
	0.14218	0.056994
	0.096478	0.072447
	0.127284	0.07253
	0.087704	0.092141
	0.098092	0.053222
	0.08189	0.066242
	0.103914	0.056605
	0.135724	0.076885
	0.089714	0.070474
	0.11089	0.079265
	0.098138	0.088423
	0.113443	0.120249
	0.094737	0.063599
	0.17278	0.097058
	0.099428	0.077527
	0.100656	0.099008
	0.101577	0.101877
	0.114076	0.141174
	0.118376	0.080866
	0.119194	0.107014
	0.088691	0.114887
	0.106948	0.072586
	0.095019	0.105667
	0.082155	0.095815
	0.106551	0.114956
	0.108422	0.104741
	0.101377	0.074519
	0.09588	0.060501
	0.095295	0.060253
	0.114027	0.079042
	0.099548	0.054876
	0.094975	0.101352
	0.083163	0.05986
	0.080943	0.054981
	0.100874	0.061982
	0.090546	0.075393
	0.086892	0.075745
	0.08149	0.099817
	0.09788	0.087942
	0.098817	0.072689
	0.113505	0.070002
	0.111199	0.085842
	0.099292	0.064854
	0.104351	0.082487
	0.081562	0.059947
	0.094998	0.063272
	0.099387	0.074456
	0.088927	0.103221
	0.088548	0.071104
	0.094693	0.065216
	0.098439	0.067809
	0.089216	0.0632
	0.096202	0.072475
	0.081421	0.089278
	0.111191	0.102938
	0.084194	0.122712
	0.082017	0.078311
	0.100579	0.09744
	0.108417	0.074927
	0.106478	0.073676
	0.089674	0.098134
	0.083156	0.082581
	0.084865	0.083613
	0.105163	0.08885
	0.086964	0.055151
	0.083398	0.081185
	0.093725	0.100656
	0.105443	0.074888
	0.0856	0.067839
	0.093679	0.088959
	0.090503	0.055986
	0.091806	0.087921
	0.091068	0.059536
	0.114974	0.087535
	0.080659	0.06642
	0.08545	0.090051
	0.052959	0.071108
	0.095937	0.061669
	0.088489	0.070887
	0.089678	0.101646
	0.076618	0.059448
	0.08431	0.045224
	0.08215	0.089932
	0.079704	0.057784
	0.077305	0.055913
	0.102028	0.073783
	0.090207	0.073816
	0.078623	0.074006
	0.079792	0.097464
	0.077917	0.057755
	0.090088	0.070745
	0.086588	0.095486
	0.084708	0.06516
	0.076363	0.091013
	0.093563	0.092456
	0.075765	0.079186
	0.077826	0.066651
	0.073837	0.091487
	0.070986	0.053411
	0.077543	0.047502
	0.073591	0.067375
	0.100884	0.085789
	0.102648	0.092974
	0.105747	0.073854
	0.088261	0.042502
	0.092481	0.059307
	0.088604	0.067842
	0.138198	0.066266
	0.128031	0.052212
	0.123695	0.062374
	0.093989	0.062968
	0.079222	0.062827
	0.081653	0.056719
	0.083025	0.051008
	0.128372	0.04705
	0.113125	0.05653
	0.111371	0.081675
	0.093924	0.088614
	0.097798	0.049005
	0.08586	0.077737
	0.079674	0.062987
	0.08896	0.068513
	0.087994	0.110509
	0.090963	0.090474
	0.095719	0.122937
	0.088717	0.081205
	0.100616	0.08278
	0.102449	0.085478
	0.093035	0.093085
	0.099297	0.1048
	0.103868	0.093449
	0.094356	0.090421
	0.086821	0.087491
	0.083563	0.099184
	0.085048	0.101572
	0.08303	0.102238
	0.101979	0.110578
	0.08351	0.101819
	0.083623	0.086913
	0.07691	0.097812
	0.085286	0.095352
	0.085486	0.110486
	0.093143	0.102843
	0.119402	0.103285
	0.083549	0.113193
	0.084367	0.092408
	0.108416	0.087035
	0.104282	0.096023
	0.098431	0.078237
	0.099118	0.094736
	0.102833	0.098505
	0.089815	0.122185
	0.099238	0.129077
	0.107953	0.1235
	0.107625	0.106339
	0.084742	0.124894
	0.096947	0.089172
	0.09429	0.116532
	0.100389	0.070538
	0.084803	0.104497
	0.096277	0.117173
	0.086255	0.116507
	0.088985	0.100916
	0.096821	0.093774
	0.108422	0.117056
	0.092213	0.110153
	0.082249	0.110918
	0.089652	0.102207
	0.080515	0.089944
	0.097398	0.098192
	0.082758	0.095399
	0.091385	0.085178
	0.096891	0.096887
	0.095092	0.092586
	0.101601	0.09713
	0.101537	0.10348
	0.096077	0.114354
	0.090695	0.102166
	0.097643	0.114516
	0.095828	0.10255
	0.088699	0.096839
	0.08232	0.091594
	0.087756	0.104731
	0.104499	0.088617
	0.106057	0.107341
	0.099328	0.102572
	0.095953	0.125225
	0.104864	0.089165
	0.090649	0.097027
	0.10586	0.120453
	0.139195	0.09387
	0.096365	0.104981
	0.108673	0.080258
	0.106374	0.105934
	0.094284	0.091528
	0.104221	0.162367
	0.109784	0.159207
	0.115108	0.088388
	0.105588	0.095571
	0.107723	0.105036
[truncated: 1,201 more rows]

## Sheet: Fig EV4D
	Empty -shGMN	Empty +shGMN	WT-V5 -shGMN	WT-V5 +shGMN	KA -shGMN	KA +shGMN
	2.54	12.9	2.69	14.3	3.07	14.9
	1.52	10.1	2.84	10.8	2.9	12.9
	2.6	13.3	2.74	13.3	2.66	15.7

## Sheet: Fig EV4E_RAD51 intensity
	-Dox	+shGMN	siFbh1 -shGMN	siFbh1 +shGMN	siRad54 -shGMN	siRad54 +shGMN
	18.2508	88.8394	57.0064	29.968	34.1742	48.1921
	27.4736	98.9212	36.5278	41.4246	25.4152	81.8214
	22.368	47.633	41.8401	63.2814	49.8582	85.1252
	28.6959	52.0461	28.1132	26.7196	53.4586	43.9051
	23.2481	101.851	29.8004	53.8023	36.6501	39.2699
	19.43	34.5741	25.2318	30.9921	30.6789	41.1388
	18.6985	120.571	33.8231	44.1058	33.9411	33.0177
	28.4127	118.669	39.4724	35.386	47.7854	39.1857
	26.7073	64.4735	26.7977	65.9946	28.3223	115.091
	23.5978	60.6901	40.2702	38.7212	36.6086	51.1061
	45.9314	38.2308	38.9205	49.4869	32.5682	45.2016
	24.4577	33.7472	35.8819	34.2273	26.3496	39.4723
	22.5131	74.1831	40.9658	45.7518	32.3672	37.1914
	29.6193	61.2005	42.1204	92.6301	46.5695	57.1646
	29.1563	47.4886	30.3753	48.5883	32.9862	30.2378
	21.5179	73.7472	58.0047	26.1015	35.8716	32.078
	26.9352	49.2039	37.5364	52.4173	30.3078	28.3836
	41.5257	47.4898	32.4576	54.8159	31.6789	41.1239
	22.6613	77.5444	30.3644	53.6395	35.022	40.7205
	21.9151	45.5747	53.0407	31.7904	50.0028	39.8125
	29.6591	32.196	33.3944	29.9983	22.9161	51.448
	33.3606	100.078	35.6651	55.7901	29.85	38.8065
	25.9075	80.4053	33.0391	32.3893	35.8852	38.6349
	29.8399	54.9017	43.4902	47.9946	34.0512	39.5714
	23.5236	141.974	52.1295	47.6353	34.6504	47.9292
	23.1082	113.146	48.5751	35.1239	22.9161	34.3656
	19.7932	27.2595	48.7432	30.0354	52.5827	40.0393
	32.1465	114.858	41.6189	46.4397	37.059	41.0835
	26.574	91.6801	58.8967	84.0854	26.7728	39.8542
	16.7653	105.759	48.886	30.5266	36.8014	47.6227
	25.9182	29.2651	41.9203	72.8317	33.0452	31.1858
	24.0736	37.1298	69.062	54.8945	31.0245	40.7171
	28.608	102.859	31.4333	68.168	25.0167	89.999
	34.434	87.6112	23.1883	31.4847	39.2901	76.905
	33.4714	66.2833	35.7608	59.9017	27.6368	50.1464
	18.6676	73.8683	29.2297	38.7803	25.1734	29.3104
	22.6394	82.3333	35.1751	54.4284	23.7345	38.4485
	21.3531	38.8543	63.6982	37.0375	33.584	20.9455
	27.7965	29.9609	39.2652	34.4237	32.9604	39.3839
	19.5332	64.088	30.1945	88.6895	36.6046	31.1499
	32.941	90.7163	26.9633	32.7796	25.0353	66.0212
	53.8102	23.0094	27.9453	87.5144	27.2711	27.7377
	22.0056	32.6078	37.1212	43.4903	26.6787	33.6269
	32.5853	101.986	32.7904	22.0169	27.7575	28.0303
	23.401	38.8175	37.915	24.8306	43.0208	33.0584
	31.044	97.179	47.177	30.1462	30.845	36.8606
	28.5035	134.963	33.1908	25.3552	38.6534	31.4186
	20.2862	98.8712	30.4837	30.2298	33.8096	57.7092
	24.0768	36.1869	28.9045	40.7018	53.6673	34.0127
	23.9355	37.7346	29.9502	64.495	23.5918	39.9807
	20.9476	49.0769	37.5441	31.999	40.5373	40.8197
	32.8466	37.2887	29.4196	34.5712	31.8874	155.95
	34.8837	58.7249	27.3782	42.0413	33.2724	67.6654
	35.0347	49.1258	32.7794	36.0653	31.3861	45.3208
	31.2192	77.7427	28.6364	35.1082	31.5606	40.3896
	23.0979	45.3658	31.5465	42.056	56.3857	127.695
	21.9037	119.825	37.1526	41.017	34.2257	61.8985
	38.2408	64.0982	31.0065	65.8002	33.1067	37.4052
	23.3823	86.7368	38.0481	25.2895	43.6565	98.9698
	27.0511	91.5107	30.0744	47.2685	38.4809	86.4591
	30.5388	64.4808	29.6043	38.9841	33.1955	83.5167
	22.4318	91.0858	43.3827	32.0811	35.4887	70.1199
	20.2781	96.1305	28.5292	108.103	30.7208	137.587
	28.9011	127.145	49.575	31.6276	37.3272	127.339
	24.5151	64.5395	45.4735	35.2613	51.4148	54.2714
	30.1953	26.1281	36.1162	68.043	29.9646	32.3783
	29.9674	56.9548	42.5915	27.1753	24.9946	36.6144
	19.3979	81.2371	67.3596	57.9967	62.5696	145.916
	23.5945	96.3187	39.2419	73.4902	43.1962	114.463
	20.4073	92.1095	34.7502	65.2717	33.3406	127.665
	22.8391	57.2971	41.8322	96.1332	31.8586	70.2753
	28.2387	89.8541	26.4856	24.4178	43.8165	48.2099
	24.1422	75.6051	30.9301	35.3623	56.4487	50.0135
	20.447	91.0691	49.8182	38.4475	30.7634	28.2815
	20.0071	72.4247	28.3047	65.545	67.321	31.6995
	35.1765	97.4505	41.6883	47.1663	34.9101	47.1577
	30.6168	58.9749	36.5711	61.8766	40.8503	78.9672
	39.1676	27.1564	43.3386	80.0376	35.3439	36.0014
	21.6789	27.9445	24.717	39.6311	40.7088	46.3114
	20.3762	67.6488	41.3053	50.5385	92.5676	43.754
	28.176	34.4254	28.5978	35.6918	48.0298	36.1741
	29.8831	21.92	27.3437	47.2659	30.7024	38.9772
	35.1106	77.7428	45.8035	56.3876	29.5563	37.2511
	27.078	37.582	33.0415	38.9883	33.6164	43.2977
	36.6801	35.0787	57.9013	64.5287	38.1021	47.5513
	26.9227	67.7543	31.2941	40.9071	39.3348	65.1271
	25.3853	45.1105	29.8568	96.9206	53.5492	139.965
	23.8069	68.9819	23.6531	42.7237	29.3872	32.3785
	17.9021	77.8751	27.1418	34.5566	30.7749	40.0658
	19.6438	57.1525	32.4256	47.2088	34.3146	39.1399
	24.6391	56.6505	33.6206	36.4573	84.3635	55.5409
	17.6766	67.9561	29.9788	38.7859	30.3303	132.096
	29.6443	28.8965	35.9145	34.1006	36.3683	49.9179
	22.9661	29.0628	35.3175	26.641	30.9874	28.7629
	26.3661	31.3901	35.2067	33.7418	24.2809	36.0308
	47.669	67.2039	44.7441	32.7507	26.0875	117.203
	30.3273	62.5425	31.9986	48.2972	25.9488	102.615
	18.6966	90.8054	31.8973	40.1569	26.4082	43.2867
	17.9428	30.8975	33.2993	100.614	26.6482	69.1141
	32.0896	77.4839	37.6495	33.6572	103.342	59.8909
	34.2863	32.0534	38.3997	32.9157	26.5065	46.7886
	32.5223	73.5699	45.5293	28.0928	23.793	111.181
	19.0275	72.0917	37.2655	33.2609	22.9748	25.2565
	49.798	85.1849	58.0259	55.9257	121.648	35.3723
	25.3169	37.2926	66.413	74.0904	36.8818	112.775
	17.6487	34.3426	37.5442	46.9987	58.5574	114.309
	15.1273	37.6404	30.289	35.2768	48.3679	80.7227
	45.5681	34.2736	44.4735	73.942	41.5869	74.3386
	18.5983	43.6734	48.4592	42.5368	43.1471	39.8254
	21.8759	41.311	31.3893	59.392	34.7071	78.981
	24.9472	111.304	35.646	42.0989	20.8399	79.5214
	26.1574	116.238	41.8781	51.9866	35.6353	127.839
	26.552	29.7575	45.9778	64.677	24.1529	126.158
	24.6808	46.0917	41.1622	42.8333	28.378	48.6156
	42.6825	45.9903	42.0508	49.4666	23.2433	116.976
	21.7063	32.5237	40.4684	55.2226	22.7267	46.2929
	26.9825	35.0142	31.7256	45.1655	30.2644	37.2082
	22.3087	101.243	40.253	66.1887	26.3882	48.6303
	23.6535	42.9376	104.646	61.1394	36.0259	141.409
	32.0931	91.393	30.2238	42.0468	31.6492	59.868
	30.5937	38.4901	33.0309	38.3867	54.9347	44.461
	32.0152	49.095	41.7388	63.7958	32.0274	40.334
	37.5666	62.7523	68.0663	39.7466	44.6838	103.714
	30.3093	84.0349	38.3513	45.5236	84.5684	37.4893
	32.63	52.1736	30.4257	50.8953	29.8833	30.9448
	32.3643	73.0401	36.6921	42.8781	35.208	34.4265
	32.3173	37.8171	68.9134	67.1201	23.9524	32.9762
	35.8385	46.7998	32.4988	104.386	55.2802	32.5836
	44.9958	80.2201	38.1422	24.7709	45.7961	40.663
	29.9568	80.6338	29.9633	24.5417	37.5943	38.6104
	40.7743	65.4562	111.398	31.9845	53.8272	37.798
	36.6054	39.6584	32.1621	33.6863	29.9205	47.0877
	24.4842	101.948	45.4973	43.8369	27.2953	55.2132
	26.1689	107.516	48.6252	35.2695	35.834	46.0163
	22.8805	44.3144	34.1683	58.7141	27	51.2875
	24.0155	29.7091	51.299	38.3873	28.5656	28.6071
	24.3538	125.553	33.0803	63.2357	23.3594	50.7555
	21.2459	38.7284	40.7609	39.5518	25.0818	66.6317
	20.4693	85.1517	33.9841	83.471	33.3145	35.9168
	35.4641	30.1114	29.2864	31.0632	34.8689	70.6997
	22.1797	28.1704	30.5183	40.5187	42.264	43.8233
	23.2739	36.232	27.6553	47.0491	52.0935	57.6864
	19.0176	62.6923	43.6606	40.0275	38.4968	94.7119
	49.3408	38.9157	31.5341	35.4827	57.6561	38.4239
	23.7035	62.9132	31.4911	36.1095	47.4509	113.985
	21.1554	76.7799	50.7388	36.8458	30.5382	79.2941
	36.1185	82.4943	32.5161	28.2965	55.2477	78.7581
	22.6125	60.9986	38.8957	98.0908	67.1419	62.6282
	26.8406	32.6962	33.3068	41.5289	28.6302	95.5476
	25.993	117.36	43.9429	40.9425	41.6153	39.3609
	31.3756	47.4743	29.8981	109.22	57.6206	42.1376
	21.8641	83.1071	30.1404	28.0288	31.4024	69.971
	27.0108	46.4759	31.1457	32.7046	47.0124	32.4533
	27.2889	52.9611	48.2726	33.9826	49.7172	80.5498
	21.3081	41.9364	47.662	45.9517	66.023	38.4556
	23.5577	103.997	32.474	36.866	44.5943	62.9343
	26.5673	79.8907	28.546	41.1926	48.7885	44.355
	33.4692	68.2249	40.5877	41.9189	42.9454	33.4093
	24.3061	77.274	42.1401	64.2043	56.3946	32.9714
	34.5236	45.6164	36.7023	42.3612	34.9073	48.1952
	23.4745	33.9219	36.0141	38.6797	61.3475	52.7347
	28.6329	68.6649	41.5957	136.011	27.015	21.8609
	26.94	70.0289	36.9787	30.4558	47.4518	37.307
	25.4564	40.1877	38.1665	42.7573	53.0014	59.0095
	28.9143	38.3548	59.1263	42.8789	39.0916	28.1898
	28.2412	95.3487	39.1327	31.5649	39.2171	44.3404
	24.4197	51.402	41.0298	40.9855	50.3561	48.9881
	27.0842	39.7855	39.985	61.2617	33.2352	44.0841
	19.6047	65.646	41.9048	38.2664	30.5085	34.1478
	17.704	29.7865	38.49	35.6695	96.8972	50.9723
	26.0101	35.2157	52.796	33.4031	29.6243	41.7642
	33.8985	84.3819	41.4052	40.5401	27.2997	48.4649
	22.1395	107.889	30.3998	60.1005	52.2298	31.6165
	28.7689	37.5069	72.2315	31.8996	29.6797	36.7115
	22.3179	36.4254	29.659	132.999	60.6759	72.1055
	34.2785	100.224	43.504	35.8466	39.9457	78.1049
	24.6656	34.7106	33.0368	28.7005	42.2361	159.133
	17.2594	39.4068	30.469	80.7017	38.8117	34.0305
	22.2206	43.1002	30.3207	39.7166	69.5026	37.8971
	27.611	53.8678	31.1617	54.9904	36.313	38.4984
	22.2942	100.716	49.9205	37.2221	36.6726	41.9101
	17.7114	28.0533	42.8472	55.4984	52.4133	41.6238
	16.8389	42.9882	74.5882	59.9513	71.7492	32.9788
	19.9377	53.0205	34.3518	66.6915	56.7537	81.9685
	16.7199	53.1361	36.5161	56.9316	47.8709	77.1356
	20.6174	29.739	89.772	59.9381	56.7931	39.1026
	18.3105	31.9456	40.2073	46.9059	42.4412	90.5596
	20.4561	28.5689	70.4892	50.3989	34.58	30.9705
	17.3714	34.2846	36.2169	40.4751	66.2297	27.8433
	18.2083	36.7351	37.0871	83.0483	38.6887	37.2394
	43.6649	54.1489	44.5031	43.1899	32.8542	53.3778
	31.2702	29.9415	79.0121	45.1986	104.803	49.4177
	26.102	26.5962	34.1904	50.2096	100.831	30.4384
	27.771	53.4812	41.6559	37.523	38.5527	44.6552
	23.7929	28.6891	32.1171	41.5134	97.8602	40.763
	20.3194	48.3453	36.0324	49.5902	51.3218	98.6306
	16.3993	44.6425	31.6302	40.7159	81.3634	73.3771
	51.305	55.9122	35.3091	89.9226	83.0423	75.9925
	38.3257	48.2186	34.7901	36.5774	71.946	91.5813
	42.8352	47.5364	36.4333	35.314	66.8348	80.816
	49.2424	89.0218	33.9338	80.1603	47.2391	41.8734
	35.3206	84.7879	33.2013	47.0597	49.1151	58.3173
	63.6514	31.0281	28.6762	78.6821	29.9518	106.787
	33.4626	85.422	43.0247	84.1053	32.693	107.848
	37.7799	72.1002	38.6591	33.1083	68.0896	70.8169
	27.6476	95.952	55.149	53.2859	66.4657	49.348
	25.102	61.117	35.5467	47.3718	114.339	73.2317
	29.4312	111.959	32.6421	89.9028	56.9881	42.6219
	30.8664	90.0443	88.2386	43.2424	59.534	55.8579
	44.4333	76.3166	47.085	69.074	52.7956	54.8642
	40.3698	91.2312	30.321	75.4008	52.3304	37.62
	38.2972	67.5458	63.0285	37.4444	44.3073	67.5005
	45.2353	80.1379	29.4752	47.7214	43.1583	133.42
	24.9785	114.855	33.9253	46.2576	49.7922	42.49
	27.9236	72.0972	34.1173	42.3984	48.4541	119.478
	35.7936	142.975	55.0689	60.4977	50.7412	111.255
	39.4471	33.7646	47.0065	103.136	42.8857	56.5008
	35.4698	53.1739	40.8653	46.323	56.9273	92.4011
	22.7069	43.1803	41.8862	35.9415	42.2868	53.4892
	50.5345	124.597	46.8613	32.6076	63.1201	44.8835
	42.219	61.0244	50.3748	34.8603	129.713	33.8427
	53.7592	60.865	42.4701	19.3703	28.2977	50.1498
	60.783	89.4156	40.0011	38.1896	34.2083	102.247
	29.7586	102.807	50.7321	38.8967	42.0434	124.003
	30.0173	83.5131	40.5914	43.6084	35.5624	52.9916
	34.323	71.5687	44.3967	33.2628	38.5893	54.8099
	26.7465	117.121	35.6858	35.2244	50.969	67.36
	21.9115	77.6923	68.2626	32.3338	26.9908	52.4365
	44.7317	127.964	51.6694	35.9165	43.0493	66.4511
	39.8496	106.965	47.7167	20.2074	31.1683	52.1641
	56.6449	68.8627	32.0719	40.9674	26.3742	37.2621
	42.0403	81.2622	92.7202	17.9534	28.4183	56.4813
	32.2814	63.2058	41.9678	20.7425	31.604	65.6453
	60.6441	124.23	42.8096	38.8271	33.9824	59.6146
	46.2273	61.3105	54.0289	29.8169	29.8636	91.368
	46.2627	104.479	37.4406	33.644	45.1225	91.7731
	52.4551	47.1584	28.439	36.0264	39.4306	50.176
	39.6464	52.2492	48.4904	34.066	39.7333	54.6803
	48.5354	42.1392	30.0454	80.7974	32.2634	53.9313
	26.2704	39.873	34.4744	26.8871	33.5185	31.4318
	49.4904	30.7487	41.9802	50.7324	43.1125	38.2238
	35.8142	31.5787	35.8708	23.7401	44.2478	52.3926
	38.4323	106.872	55.0181	55.4291	42.4016	48.0022
	20.9387	176.454	40.7706	37.1161	60.0291	36.6882
	19.7814	43.5039	37.5519	28.2702	51.2329	52.2382
	40.3489	109.544	38.395	63.5306	57.5809	85.0934
	35.341	38.9287	68.1626	30.3008	39.0913	71.0204
	33.6175	71.0371	35.9811	33.5256	24.7222	94.2266
	40.1007	62.7912	32.9431	29.4525	34.3673	69.0199
	48.8727	66.5362	31.8876	40.2454	46.8383	55.0431
	39.2881	65.8508	44.143	43.5857	67.6694	38.828
	33.5164	106.624	30.1603	26.2191	34.4626	86.2513
	54.953	52.7792	33.409	27.6872	35.4952	37.9568
	66.9	67.1722	31.4643	40.6889	49.5807	35.8772
	89.5256	100.542	30.7469	20.6764	46.7093	127.496
	56.5612	105.038	37.2546	17.0272	40.6519	85.4754
	57.5882	82.1657	40.6959	17.5857	41.0084	110.694
	71.3345	36.8108	36.2132	19.2577	43.1093	163.427
	33.7059	30.4955	31.6374	17.9859	44.6292	59.5288
	22.7408	78.9274	44.5935	47.0603	35.7244	31.5604
	20.8016	60.2139	43.5551	35.5868	23.7682	105.76
	27.2	85.6143	43.6697	41.1301	36.9466	58.7189
	30.5972	137.321	52.3368	18.6358	37.2661	103.841
	17.698	159.867	40.4731	31.6616	27.7175	38.456
	78.2911	103.355	45.1373	19.6499	39.9128	73.0871
	17.5612	75.0954	37.0373	22.3212	34.1843	90.0945
	24.2343	65.7391	48.2544	23.3576	27.0437	105.31
	36.7053	44.7606	44.2578	18.6296	34.4148	54.7443
	35.2376	77.5275	30.8578	19.3351	29.5911	129.572
	24.4036	85.2528	29.3563	26.147	30.9463	144.577
	32.8427	82.7689	30.5088	22.4482	42.8949	79.6992
	31.4161	112.855	47.8357	24.0421	33.3673	44.7596
	23.0994	42.1773	50.0523	30.1681	40.7452	81.5599
	20.4006	28.5904	56.2471	20.6424	33.7941	67.3737
	24.0082	41.1575	38.556	25.5531	39.0733	44.467
	38.5585	39.2745	42.0692	25.6239	42.4373	31.3864
	18.5388	42.6604	45.5714	39.3306	24.7546	33.3435
	85.4178	84.7939	56.951	45.5281	29.2179	182.665
	110.697	72.7829	34.7598	18.1232	35.6879	45.0043
	32.4351	142.117	33.7429	22.5602	29.8489	45.1012
	28.3526	70.136	50.1009	23.3227	44.9883	47.1048
	40.1155	42.6889	38.1587	39.7677	51.5718	44.293
	36.4847	70.7347	42.5476	65.2502	46.7455	41.3524
	25.9974	46.966	34.7067	50.2906	34.9993	67.9758
	26.4216	41.2699	45.2759	28.0765	52.951	61.2865
	25.7402	38.5105	54.1569	39.1826	62.8035	46.401
	31.0578	28.0012	38.3031	44.505	42.5329	97.4603
	24.011	37.2216	39.6681	80.0418	36.8248	58.2985
	25.8312	41.136	44.3326	34.7482	62.8861	32.9487
	19.0898	98.1338	51.7089	75.0534	37.042	54.31
	43.8936	60.3124	31.842	56.8049	31.5526	52.657
	27.8316	38.1176	30.0654	41.5061	43.0165	45.313
	32.3862	55.1592	25.9492	87.62	29.5054	37.4075
	43.6504	54.8371	31.6328	47.9574	36.9714	48.7306
	40.5182	54.6645	25.0129	47.3892	29.2092	28.6765
	23.1727	47.4752	29.3133	24.5575	42.7349	53.4006
	24.3061	48.1143	45.3902	30.5694	45.0339	83.6998
	53.4163	66.2423	48.3785	38.9695	28.5166	79.2905
	36.288	62.6229	50.9237	23.9063	54.7891	91.235
	21.0297	80.152	43.474	26.4303	51.3994	55.5065
	16.9347	45.2071	40.5943	23.4883	51.6919	47.7583
	16.167	34.351	34.4189	26.0952	40.489	28.5587
	20.4403	75.6497	31.2389	41.795	40.1395	53.222
	22.6559	86.0294	25.9611	36.2923	62.0827	48.2571
	29.5418	82.0252	44.1606	23.2782	32.4137	114.191
	21.8395	101.215	38.5068	26.715	26.3365	60.5683
	20.29	185.286	43.7766	21.0586	29.1748	59.0392
	27.4421	38.5813	31.9886	61.2134	37.5887	121.388
	25.442	46.2124	32.4448	43.3883	95.0686	178.425
	37.3568	35.9803	63.0378	130.032	50.0403	131.637
	26.7148	81.9606	25.6114	54.9459	68.4938	73.1236
	23.6678	40.5194	78.0633	38.9178	37.2152	40.5151
	25.7819	27.7704	48.7588	56.6219	43.3107	76.6022
	27.0107	75.7905	41.3816	44.3006	33.4639	126.042
	24.1605	37.1189	57.5229	33.1479	28.9915	98.0085
	24.8604	79.3053	88.6071	81.8691	37.9238	45.9858
	32.7089	24.6854	39.7503	25.7383	39.4346	77.0877
	34.6153	64.4423	35.5005	28.9732	33.2801	96.0828
	33.1656	29.8738	53.6574	36.693	33.7876	53.0746
	31.5989	38.0131	51.1584	83.4774	38.1699	40.5055
	24.8729	67.1478	60.0907	53.8287	44.3231	52.8294
	24.2424	94.531	47.2986	77.9152	32.2082	46.205
	24.3878	32.9732	43.1478	38.8283	37.5804	38.3073
	26.4281	54.9408	61.6517	49.3396	42.9838	47.195
	55.6505	45.7923	38.022	57.0314	53.0376	39.5127
	29.7438	100.289	39.9509	40.3955	38.4358	81.2115
	24.2757	15.1884	34.3338	34.9315	49.6857	53.3359
	24.3072	20.3481	53.7588	38.1098	54.9808	48.9932
	27.1222	20.9088	43.56	32.3661	38.1981	52.8247
	21.7093	110.373	34.6026	38.3871	40.7697	75.1977
	24.2961	78.297	48.62	35.6247	49.7291	61.4629
	34.588	51.7497	34.0989	29.2518	54.9867	46.5367
	18.7252	60.3114	32.8179	31.3425	54.6152	46.325
	22.7186	62.5899	24.2439	35.782	39.4647	48.4268
	23.9885	40.9771	22.5364	73.372	49.3576	63.231
	25.3578	51.6769	25.5579	31.9228	42.9639	91.7108
	23.9345	126.625	23.7263	74.4274	36.8738	43.0545
	24.7642	23.9684	27.3794	27.4779	35.5622	56.8084
	32.7622	68.3235	36.4019	25.7772	34.7091	67.4776
	30.0574	106.538	44.2945	90.1277	46.3555	47.1538
	27.4561	148.203	26.7403	80.236	69.7753	41.0224
	29.3099	229.303	29.5496	57.6587	69.5185	120.636
	25.7532	127.926	36.8269	22.0756	44.1387	39.0572
	27.9789	23.2937	29.2685	48.3902	34.8512	120.548
	23.3534	38.0239	39.8546	46.6033	57.8567	40.3314
	21.3265	38.2041	42.5244	38.4528	48.4945	28.75
	26.8148	37.1275	26.0244	25	73.7284	47.6763
	27.1757	33.899	27.1767	47.2783	74.1088	47.707
	38.5127	121.452	33.2504	53.9425	57.6387	125.153
	25.7166	30.3602	30.308	60.1153	47.4464	106.381
	23.4473	66.3625	37.0468	34.1478	49.0797	58.5688
	22.4447	39.5136	71.9392	25.2133	42.8545	91.4796
	43.4966	20.4346	45.3398	27.2326	28.8073	55.5713
	24.683	30.234	42.0687	32.9971	31.0206	90.0381
	25.5415	70.1442	37.1149	34.1266	44.4886	128.539
	66.9829	80.3226	45.8602	25.7553	39.5127	98.2922
	26.3085	108.703	32.4814	35.5172	47.9071	78.063
	29.247	33.7765	23.5764	28.9245	36.2997	59.109
	15.6709	57.2454	49.5239	94.5771	49.2745	60.8098
	17.933	48.2294	46.2319	49.5934	29.0122	78.9087
	16.6061	72.2046	32.6895	37.452	126.052	85.273
	37.7689	61.9161	49.7115	25.0826	54.1822	119.208
	38.8874	132.537	34.2911	19.0959	54.0061	42.4007
	28.0086	75.5111	32.3034	19.5617	53.4376	39.2647
	29.479	93.8133	26.3812	28.4975	31.6835	61.9258
	37.3678	85.6799	26.3731	29.3002	44.9874	54.6572
	35.9265	44.3714	29.8936	19.0623	42.1059	65.1256
	30.9677	27.6639	47.7358	19.7316	54.9879	38.9795
	27.3954	132.909	47.2745	21.2181	32.6562	31.6143
	26.2697	124.541	23.925	27.858	56.33	38.3792
	27.1969	33.7824	47.6218	19.6174	28.4023	58.7938
	43.0708	48.6664	52.8743	33.2453	35.3357	49.0542
	28.458	53.2176	40.7081	20.6123	35.3132	135.813
	24.3162	80.6081	52.9695	26.9683	52.6289	106.992
	25.0057	88.5607	62.1774	41.928	99.6752	83.2557
	48.684	58.5663	46.6396	39.2423	71.1368	99.0158
	39.0773	27.7988	55.7113	25.1872	44.772	38.6646
	29.1452	13.8041	48.326	19.7747	36.4765	119.941
	28.1125	142.997	71.9294	21.9837	95.434	78.8575
	22.8366	13.7774	45.8582	47.5957	31.4772	119.434
	28.5076	50.741	39.5482	18.6913	47.2283	171.117
	26.4499	41.6495	47.258	17.0889	38.4736	86.9928
	21.857	110.53	30.2516	26.7204	52.9909	56.975
	25.1272	25	42.6138	38.7313	41.1459	119.618
	21.664	94.0372	58.1189	23.8742	40.8944	50.6598
	25.5907	86.9347	47.2937	63.1519	48.6747	39.2641
	31.482	56.2163	34.26	26.1975	36.0569	87.5623
	36.4444	34.4589	23.5069	25.2326	39.6904	34.2647
	25.899	75.9587	76.1689	49.9697	39.7084	58.1394
	25.3984	58.0114	42.4253	18.8564	58.0631	80.1153
	27.8902	66.1199	31.7303	18.2031	43.3604	52.366
	23.9432	91.4082	73.9494	16.1246	32.8331	68.2906
	26.7475	111.807	41.7457	16.5773	50.1242	97.7958
	28.5238	37.5093	31.6113	15.4139	34.3765	68.1494
	26.4424	68.9881	43.1386	19.694	55.8618	67.0111
	23.4775	20.555	29.5867	28.3665	55.8758	62.3339
	21.8954	167.838	51.3457	17.0974	34.5916	45.0488
	30.8102	78.7806	24.8083	34.214	45.8393	111.399
	24.0987	125.899	40.0577	23.8622	32.1932	82.8758
	28.6153	33.5506	25.1557	22.5283	30.6272	47.0224
	19.8875	95.3151	21.7044	44.7312	39.5945	45.0915
	38.1009	27.628	33.5581	16.6776	41.7621	118.978
	28.8252	86.0748	55.7069	16.0777	27.8751	54.6084
	18.9162	28.9438	34.0683	19.7858	53.5962	47.5244
	33.0279	24.6464	28.496	30.9844	51.5904	69.8436
	27.9423	123.03	53.4728	21.2275	38.5825	52.4421
	24.4443	31.1501	20.8771	24.5097	37.8547	48.316
	23.4003	26.3868	23.3034	23.9557	60.3338	40.5831
	22.8878	83.0244	19.433	29.1487	18.4021	47.5101
	23.3411	122.746	21.2632	41.1243	42.7167	27.7948
	24.4209	55.0143	47.6631	35.7331	38.0663	31.6005
	34.6314	123.809	29.0683	35.2739	40.8402	69.425
	31.3499	42.483	41.7736	25.1437	28.6017	34.6336
	32.4683	74.2259	22.6716	19.5617	31.3915	90.3893
	29.0172	67.5607	34.7215	30.5109	33.7265	96.2202
	25.2647	69.6628	66.0528	27.5428	41.492	38.9634
	29.7425	28.078	26.0758	30.0936	38.874	53.3592
	25.0948	28.5302	64.399	27.2545	43.6142	28.3353
	25.4641	80.2518	31.6007	18.1295	22.5146	39.5773
	26.9485	47.9014	25.1393	27.1751	38.61	37.217
	24.2297	60.124	31.4731	27.5815	38.0069	32.3036
	28.5632	93.3553	44.0055	25.7828	55.1749	42.093
	34.1558	173.024	44.5377	34.9192	38.3179	52.1891
	39.789	13.7511	40.6597	24.8099	53.2217	101.503
	26.2405	14.4839	48.0204	19.8265	69.0242	48.6916
	24.2251	93.9174	38.2791	15.5617	29.9178	46.6483
	27.7358	69.9426	38.4108	17.1329	53.5803	62.2258
	23.0117	36.4279	29.0665	17.9875	36.8371	32.3002
	29.0996	20.5108	23.3472	19.1318	45.9565	66.3175
	25.2615	13.6732	42.6285	15.9457	52.5102	41.5796
	23.878	67.4227	23.3537	16.1919	41.9829	27.9107
	22.6702	15.6175	52.945	16.7405	36.8332	60.6501
	27.8123	35.3954	39.2291	28.9086	27.8611	52.4973
	22.9196	18.7424	75.7153	18.4349	36.7743	52.8838
	23.7823	85.7526	51.7272	20.7301	45.3823	50.3427
	19.8775	110.927	50.151	17.4943	32.3135	78.9103
	29.6028	40.8847	23.8723	19.2913	31.2766	35.6583
	31.2299	76.3699	38.7491	23.6937	45.8021	71.4685
	21.2029	77.1925	54.6658	26.5607	64.7571	87.2477
	31.9918	107.514	24.6269	16.1927	40.8474	70.5777
	21.3932	111.416	54.7077	16.3498	34.7516	85.8227
	28.0058	96.4058	53.6788	17.2425	55.28	82.0134
	28.1759	52.3786	57.834	16.8865	53.3531	45.1132
	28.3201	14.3985	58.314	16.6501	60.396	61.6237
	30.1747	66.9748	28.4438	17.169	49.439	41.7805
	25.6911	13.689	35.2284	15.8768	31.4756	36.7282
	24.2976	32.3995	48.2893	19.1264	38.1135	35.7406
	24.7264	28.9403	51.6296	32.5654	43.5966	38.7116
	25.0768	33.2129	48.1935	30.9457	36.3343	40.5107
	19.1793	36.8659	62.6208	19.4874	42.5164	86.2356
	21.1915	76.3407	41.5427	28.5099	63.7216	32.1006
	27.6585	88.8045	40.4851	26.7152	54.0613	44.0947
	56.9847	24.5861	50.1399	20.4579	47.3033	44.7514
	22.6171	58.8341	45.1678	20.1754	52.9664	31
	24.117	46.4133	38.4865	36.2673	47.4902	35.1126
	33.2589	32.5195	33.1196	18.0361	44.6125	42.1886
	24.4877	29.4353	36.7485	17.7081	45.7544	38.2523
	59.34	18.5731	76.1926	28.9047	40.5481	26.3359
	27.1729	35.1946	69.5589	29.6178	35.4477	93.3189
	25.8675	35.1073	53.3879	27.0842	45.1864	31.599
	33.808	41.5316	55.0503	21.8135	42.6571	51.634
	26.2944	35.8578	48.9491	18.0388	63.5925	54.0193
	33.609	102.281	48.7625	23.6447	34.0593	36.193
	30.7778	55.2071	50.9584	32.3365	34.748	61.9603
	32.2784	33.2548	43.4085	30.6264	46.322	54.2431
	32.9294	66.5235	55.933	25.2883	55.6034	37.1295
	47.0274	45.7674	79.3301	18.5025	41.3007	33.3648
	38.0225	69.2835	127.924	66.3219	30.862	36.3862
	34.7159	89.5781	52.1135	34.2236	35.658	37.528
	31.0286	42.8627	82.4149	73.2327	84.2602	59.6737
	51.7669	90.3458	73.8596	94.4272	52.2277	27.3218
	42.0844	104.657	69.4815	36.8053	67.2254	41.1212
	29.0038	33.7246	74.9631	21.3526	66.5883	35.6749
	35.587	46.7542	45.0254	31.9921	59.7083	27.6126
	52.7161	31.0423	30.4995	19.31	53.5124	25.6683
	27.9516	105.301	26.6175	24.0235	58.2177	36.6234
	27.1781	64.6286	74.5591	22.3095	46.8552	34.021
	23.6574	114.43	66.8839	21.9674	37.0806	59.8908
	31.0525	144.008	43.8958	75.6443	45.9862	44.3812
	33.4709	144.677	86.5154	25.321	30.5156	34.75
	31.8962	59.5842	37.7724	32.7803	76.9422	69.9668
	24.6345	91.3319	40.9516	63.7614	45.5229	67.2689
	27.8111	90.0902	35.6309	36.9154	44.0024	40.9895
	24.4269	31.3078	41.7467	34.7748	75.4443	59.1069
	29.4142	70.5378	34.6553	73.7372	39.4875	28.7603
	25.2983	44.476	36.8299	35.2957	40.2332	123.177
	22.1149	53.002	38.6397	19.374	49.1492	72.6957
	29.2327	65.0889	42.8358	43.8364	117.006	92.5148
	25.7908	41.7793	48.5913	84.7678	60.3713	120.601
	24.6242	34.4866	63.7731	35.2724	44.0423	62.61
	26.187	61.3102	55.8728	30.6464	47.269	157.587
	22.7785	84.6935	58.9955	25.0904	58.9722	99.7585
	25.8374	33.6945	53.8919	82.7728	48.3234	59.3202
	25.5863	30.2396	27.1381	31.1231	59.9547	32.7381
	26.6067	30.1527	31.6193	25.4567	46.1957	45.7696
	27.8151	56.0077	32.4329	30.4181	28.7878	82.112
	25.0296	109.106	34.6639	38.7525	44.3122	41.0472
	23.8043	23.1074	60.3734	26.6844	35.1464	52.2692
	30.0493	28.5902	54.4835	29.4769	29.6246	50.9208
	39.1698	27.3102	37.7283	51.5319	28.7419	35.3123
	23.4874	22.7828	82.2034	20.3546	43.4125	35.3275
	22.9267	27.1332	85.8	23.707	33.7712	45.9258
	25.373	28.0212	76.1987	29.9465	76.1802	38.4092
	23.1191	70.573	68.5014	38.4543	58.451	115.813
	23.5874	35.9265	44.6223	16.6119	61.1702	52.113
	22.5714	59.0937	47.0817	23.1247	49.7678	43.9512
	25.6288	76.4963	41.6345	17.5163	44.6166	50.0442
	30.3368	48.1855	33.9045	21.892	44.7745	64.9851
	43.6671	13.1401	28.8283	15.9757	56.5932	75.3769
	51.6157	14.5483	38.5157	18.9946	40.0785	89.3357
	23.4757	13.7293	28.6485	16.8878	40.777	88.7138
	28.5241	14.4647	26.4937	17.1019	44.0155	42.5277
	22.7269	14.6445	20.7487	17.3043	54.7256	59.1534
	27.7988	14.0535	23.3253	20.8028	54.1945	137.119
	27.604	16.9734	41.7077	15.1093	56.137	45.3253
	28.5536	14.3434	27.525	16.2086	40.3905	78.0208
	23.5685	135.545	23.6712	15.95	46.4737	60.8719
	29.3919	72.3522	24.0185	16.4743	76.2956	41.3726
	29.4706	32.8618	23.8748	17.7576	49.6202	34.747
	23.4093	49.0079	28.7201	18.1955	36.179	40.2026
	24.7523	115.006	29.1803	33.0276	41.1048	53.7956
	25.2543	72.2734	26.7205	28.2859	28.6195	63.2372
	25.7098	38.027	34.1127	26.5912	25.4686	45.3137
	38.3415	86.9579	27.8109	59.1494	26.3377	24.5611
	35.1877	19.452	24.4427	61.8957	25.9889	46.4287
	34.9064	87.018	22.5607	38.0363	35.8535	56.8115
	26.1294	41.6155	21.4689	25.9649	36.6179	43.7859
	31.7686	70.1121	21.2416	24.2508	28.2581	44.9243
	24.3525	106.419	27.0592	38.5135	31.8662	39.3513
	31.8353	156.167	30.3394	29.8752	52.1444	39.5553
	24.5501	111.872	29.1534	24.4079	30.7351	39.372
	25.7077	68.5685	27.4262	85.6833	42.1275	52.5031
	27.5276	129.479	31.1005	31.549	41.4107	33.7976
	22.1808	134.685	47.7388	28.1768	36.4974	31.7143
	24.3824	96.7743	23.8507	58.7171	29.9542	29.28
	32.0873	90.6985	51.2826	32.5354	32.5987	27.3933
	25.2791	16.858	38.384	21.1175	37.5305	44.8191
	26.9645	73.091	35.9062	35.6071	60.1879	25.9569
	34.2185	108.071	35.3476	40.6459	28.5098	57.4327
	33.4064	93.0054	31.8151	34.1613	43.0213	29.0983
	23.1791	58.3674	40.5666	34.193	45.0688	48.2745
	24.1816	27.0125	32.9605	84.7041	28.5419	28.9706
	43.3783	98.8087	34.2805	29.7574	34.6068	70.5419
	25.306	23.0498	29.067	25.8598	23.4718	93.8352
	44.5769	63.9169	24.5584	32.817	28.4241	34.918
	24.5395	30.4534	29.5363	27.5505	32.1182	54.592
	25.9568	101.535	28.8253	30.3547	32.0331	34.821
	28.2331	90.0257	37.5541	68.5992	31.0024	44.2728
	19.5587	37.2358	36.1462	30.1476	29.0888	120.461
	30.4976	50.3056	28.0798	29.9855	36.5106	38.665
	63.472	67.7572	19.7304	32.7617	35.7972	31.0722
	21.778	73.2608	28.8074	34.6342	24.9409	102.96
	28.9144	77.2433	26.934	20.507	36.807	30.0453
	23.4918	29.7316	26.7691	20.1639	31.2543	28.9468
	23.1486	25.2948	64.5921	21.2813	27.652	44.6457
	19.8019	44.55	28.6922	28.8595	29.5092	60.7048
	23.3196	33.9234	25.0426	26.9957	34.1797	110.091
	36.1515	65.3195	52.9951	22.1166	29.7124	64.7404
	20.8069	48.5944	28.5574	23.1675	27.5448	47.1214
	34.786	87.9306	35.1394	35.273	21.6892	40.314
	34.4612	35.0657	46.0555	28.0431	23.482	69.016
	36.8273	46.1264	55.6114	25.7317	26.4619	34.0615
	26.9515	62.4429	34.5662	20.4461	33.6729	100.168
	27.255	67.2321	49.3869	48.7009	34.9413	83.4943
	25.8911	44.1965	41.2601	21.3517	28.9513	142.979
	34.8498	30.4099	42.6372	26.3163	35.0906	118.837
	29.4888	69.8735	30.6577	19.2376	24.4524	27.8574
	20.5162	57.8514	33.2213	30.4029	23.9427	33.9603
	28.13	28.3443	26.6243	17.9828	27.591	105.787
	24.0951	76.4598	35.1437	19.5131	29.6455	37.0102
	42.1983	33.571	38.6519	20.6129	30.6703	29.6264
	21.6861	35.9924	23.9318	44.5339	32.8553	61.9355
	21.24	75.6616	35.4334	39.0556	35.8461	33.9182
	23.9436	31.2685	29.1906	19.9836	29.4195	43.508
	23.5934	48.2807	28.1314	43.1684	24.1403	41.1843
	50.1997	24.8098	26.5125	23.2084	23.1312	43.5824
	37.3072	42.2585	45.791	21.5506	27.4392	30.433
	32.2255	29.437	39.4467	17.8631	27.697	57.4485
	42.8265	26.0189	18.7434	39.3447	37.4404	36.1993
	41.3651	55.6159	27.9515	72.3671	56.153	28.4056
	26.0094	85.7652	37.1184	27.8871	24.0108	49.0268
	28.2184	28.8287	30.2693	28.9241	23.2032	48.3849
	26.3567	35.5207	38.6627	26.3007	34.4533	44.1252
	30.035	29.4148	26.3364	21.3518	37.7071	34.4888
	27.7954	24.61	25.6297	33.5694	39.4949	68.448
	24.8304	75.859	26.3217	19.372	29.5554	66.5372
	53.417	42.4588	30.4264	17.6377	43.9351	28.2786
	30.9424	93.8042	43.1148	20.9308	30.7139	38.8
	29.8591	61.8184	28.5301	29.4227	27.9145	41.9592
	29.1072	86.6746	20.6491	22.8422	28.5149	47.8887
	34.9065	38.2092	55.7097	28.4121	32.051	43.5392
	28.5389	53.4576	25.3988	29.8617	30.6977	46.2525
	30.3069	54.3	35.3793	28.3121	29.6803	52.0498
	33.2958	114.868	23.8612	29.475	32.7312	32.0551
	34.01	93.9318	53.3849	17.7472	27.1895	37.6554
	33.5496	116.527	48.9658	16.6176	31.5996	42.2902
	38.482	118.259	31.92	18.2461	26.3253	80.586
	36.0806	68.2513	49.6009	34.6006	21.1754	80.2525
	75.2305	39.9464	39.1553	24.2549	30.6125	110.261
	35.7254	59.5771	19.206	16.9371	26.8395	47.0327
	26.8384	42.6421	27.8139	17.353	30.5829	92.5327
	37.3672	80.3554	46.1653	27.7855	48.6213	60.173
	32.865	57.5013	35.457	43.8484	37.9762	66.7283
	29.9097	92.148	27.2475	18.6968	26.2172	48.9921
	30.4908	85.9866	38.5913	29.5452	25.0523	37.0291
	31.1289	34.0042	19.8678	29.8447	27.1826	48.8071
	27.2157	64.0138	18.6032	23.8593	26.9779	34.2215
	29.1803	83.478	23.2891	41.1125	25.3061	85.6946
	31.5413	34.7409	20.572	28.7242	29.5368	43.1846
	29.2717	99.7794	25.3411	34.8705	28.4639	126.647
	70.6349	79.0534	28.305	20.9991	20.9924	48.6264
	31.0785	106.347	24.5349	20.6853	22.4929	106.385
	28.4534	70.7578	25.6462	16.3104	40.779	87.4085
	26.5881	77.0885	45.3927	20.2627	31.7696	115.279
	37.6305	102.14	28.0291	17.8583	43.667	28.764
	50.9398	75.3247	30.0122	24.9255	30.3429	118.558
	46.1683	102.748	51.0851	38.8652	43.8451	50.1528
	32.215	125.586	41.1786	59.5714	39.0863	41.4059
	24.174	84.4792	29.2084	58.2661	23.5951	32.18
	24.0493	104.767	42.7394	29.5711	31.6323	44.7043
	34.6718	35.975	23.0466	22.1923	30.0917	34.3216
	31.2007	61.4329	48.6186	41.2262	26.9111	38.3953
	28.3952	102.178	41.3771	41.6464	34.7631	37.937
	38.4803	77.6174	39.9119	21.004	37.2673	85.3907
	38.4182	92.2585	34.7898	30.8447	24.8466	42.2414
	31.6292	40.9488	50.6017	41.8071	34.0208	33.8348
	33.8244	74.0454	55.5199	41.3355	29.0173	36.5571
	40.6907	104.007	40.8813	18.5864	52.359	43.3145
	40.249	50.1288	32.5829	42.3376	33.3885	61.5227
	25.5013	85.9943	44.4785	17.2339	32.3826	45.2343
	38.9545	34.33	29.9964	16.4055	99.1571	52.5286
	45.8984	82.8967	46.0916	18.4374	26.111	37.2132
	48.6693	103.235	33.445	18.6721	26.8041	61.2878
	40.5119	102.75	42.865	15.1096	38.1739	32.9246
	31.495	74.1315	41.2708	17.9614	21.6917	63.1457
	23.2937	130.666	25.0564	17.7598	27.8071	75.9551
	24.9265	107.823	35.5649	18.9371	35.8088	47.0947
	44.9766	68.7407	45.2233	21.1423	28.325	47.1492
	36.5841	62.5847	56.2401	16.7982	38.9545	47.1582
	38.1271	54.6343	39.0656	14.2943	46.1204	74.5336
	29.8479	35.9291	36.7649	32.5252	37.4313	108.434
	34.7473	24.0305	32.4206	15.3824	32.6762	86.1005
	44.2859	32.0411	28.5999	15.367	33.974	97.5661
	60.195	22.7176	53.5133	15.5791	27.9007	92.7814
	25.2566	30.8166	52.0315	20.6128	36.3858	66.1194
	38.0308	27.0418	39.6854	17.0659	39.1426	53.8011
	40.0406	32.0092	22.7298	16.7437	34.7154	31.2766
	34.5457	41.5296	31.9979	19.279	37.2724	35.4263
	46.989	107.43	25.8933	19.2212	32.9472	24.8184
	91.1571	33.4928	29.8147	18.0572	35.3638	95.6099
	34.7794	30.4569	27.9541	76.9145	29.4396	39.767
	54.6777	35.7699	48.8804	19.255	30.188	64.3173
	56.0746	46.6305	56.7247	27.5158	25.7047	43.6047
	25.772	39.2452	42.7188	22.3359	25.984	38.889
	43.944	45.3599	37.9514	18.0167	30.2122	28.7049
	29.0609	44.3954	36.8636	38.7468	32.3441	31.5057
	26.328	41.7131	32.4538	19.9132	28.3316	44.8598
	38.0577	40.4023	52.8213	33.9098	33.4694	109.597
	24.1853	37.8216	52.3669	23.0407	48.7305	61.0572
	25.6647	36.8068	58.1076	19.4439	36.0959	81.4792
	32.7223	29.9326	49.9277	24.6081	36.9087	32.952
	35.1603	51.8101	40.1035	20.2388	30.4834	102.902
	22.3586	35.2273	37.0067	16.7753	38.1267	118.976
	38.79	19.4727	34.73	26.9764	33.9654	58.8486
	38.8029	31.6925	38.9538	28.0207	33.1721	26.1787
	53.9416	24.4534	34.0938	31.8555	27.6223	107.77
	50.3091	42.7245	41.0424	18.1466	44.018	50.3755
	64.0284	24.37	46.9577	19.0627	42.4538	52.1365
	52.2487	38.0652	65.3618	21.3383	35.1035	121.73
	53.4807	81.7375	44.5988	22.1697	30.5	86.5225
	68.3289	69.6419	49.9607	21.9885	35.5022	160.018
	44.4721	44.0244	45.04	30.2109	29.9077	97.9789
	42.4615	48.2348	38.2446	23.0041	42.3687	41.6152
	22.6043	75.8355	47.0428	23.4319	40.8814	32.5582
	24.5476	61.7148	45.9671	54.4635	29.4763	108.819
	19.7345	77.3212	34.8295	17.7729	29.8536	51.9162
	21.2229	54.55	49.6925	78.8052	50.2051	58.5801
	26.3289	76.8549	108.135	31.5118	33.9874	45.8532
	27.1596	55.9773	123.291	33.6336	56.6409	98.2269
	24.5407	40.5499	56.3366	44.5373	30.9422	44.0458
	26.8235	57.2596	57.8138	34.6629	38.2937	46.2481
	25.7917	29.8947	54.2247	44.5118	30.7479	49.6045
	23.6232	86.9368	60.4005	19.9044	24.205	50.5834
	30.6915	122.726	37.5243	58.2749	41.7176	39.4829
	20.3214	97.135	33.5754	43.7837	29.4096	35.2207
	28.2273	47.6328	34.0657	38.2767	34.4937	34.5483
	35.5102	70.7226	50.4231	22.4043	39.6232	104.683
	26.6529	65.1636	64.0519	71.0545	44.8382	63.6039
	24.3286	79.5891	47.8178	37.5231	36.4668	47.0257
	26.7424	47.1225	48.1688	22.7937	37.2587	92.081
	33.9299	58.9249	48.9618	34.1275	30.96	100.656
	21.9514	101.98	41.5877	67.7705	28.9445	122.066
	23.3542	132.72	36.7796	78.0986	28.4552	63.4813
	25.5612	111.956	41.0571	26.4394	46.6694	29.796
	20.8266	33.7292	35.9732	33.5221	27.2351	33.7097
	22.8063	65.619	28.2192	31.242	41.5325	81.2327
	21.2744	115.106	60.8384	90.3844	45.0467	51.9625
	22.8174	120.137	30.855	94.6327	32.983	49.504
	20.6372	53.1121	42.0611	27.0881	42.7383	133.845
	26.2177	35.7336	26.4718	84.3696	61.9665	125.047
	33.592	101.401	26.2956	61.9973	31.5547	87.0025
	31.4587	35.283	37.223	105.82	33.6821	74.5275
	26.9692	78.944	29.6235	32.3996	33.8285	90.6647
	20.4726	86.9549	47.5705	70.893	57.4823	79.6283
	23.6543	50.7968	59.1538	35.2985	30.7445	56.3174
	21.8221	45.2441	41.1622	110.864	43.6112	38.9001
	23.6481	74.3506	31.6258	53.9423	37.0972	69.0531
	19.5722	70.8068	32.9436	87.2305	32.0762	67.3339
	23.6434	135.63	26.6597	31.8651	31.7658	209.563
	21.0197	83.2141	31.13	43.3255	36.7059	99.2078
	23.6614	88.8877	38.1566	31.9187	35.6181	74.0646
	24.0607	27.2186	45.2953	34.7107	30.2668	62.0184
	24.4659	27.8227	31.3529	27.4402	37.4085	43.1508
	22.5829	41.2171	24.8584	28.499	40.2176	31.3211
	22.4944	43.59	26.245	25.0324	35.4249	52.0781
	26.9554	113.599	26.2282	18.4489	42.2677	40.1524
	20.7967	39.4865	26.2771	33.8407	49.8577	93.8211
	18.1668	47.0575	22.0033	18.1557	42.1654	69.046
	19.2955	40.6597	22.0109	26.3818	36.3658	39.2595
	25.1306	98.6805	22.5686	26.6075	32.9935	39.2512
	26.3235	38.0657	28.1609	16.2455	36.6961	41.8769
	20.4332	53.6369	21.9224	35.6092	45.6867	55.2174
	22.0575	36.9546	22.6548	20.9013	35.1549	65.7536
	21.312	48.501	24.8726	18.3213	29.6251	37.4021
	19.8304	73.662	21.2243	27.8558	35.7658	39.1424
	29.6885	46.8757	27.4085	17.6482	24.8146	79.1909
	35.0653	93.9026	26.9377	17.3356	32.9589	135.776
	24.6078	78.8088	29.9859	35.3745	29.6788	44.1641
	26.1699	57.0935	35.1678	37.2431	65.627	98.852
	22.22	88.5781	26.2476	81.3459	32.8661	142.544
	25.5657	27.6192	23.8092	30.7949	56.7867	84.4983
	24.4963	31.4797	33.4995	26.8017	32.066	64.5309
	26.7144	76.5319	24.5925	32.3742	34.1163	91.9679
	23.8541	48.61	37.9808	45.2149	41.3753	64.4647
	22.201	87.4541	23.3815	94.0995	48.073	49.0566
	34.0845	24.6756	30.6382	32.3253	47.3876	71.1133
	26.4779	25.5425	30	36.9016	31.1458	49.0386
	27.1713	49.4467	34.8285	60.2125	38.8033	48.9379
	21.2269	66.0666	28.1151	30.105	27.2398	111.722
	20.378	131.249	27.0861	33.3224	34.1797	67.0616
	23.0098	54.7166	26.8124	42.9874	25.6555	39.5438
	33.7224	69.7782	45.6362	75.1825	31.588	52.0999
	22.1749	58.2826	27.4397	44.2621	40.1471	94.5255
	23.8537	27.1811	23.6571	36.5766	28.3338	53.1776
	23.9623	45.1063	25.5868	28.0011	23.5554	25.1404
	26.7564	58.8019	33.2951	27.7915	34.5953	137.893
	21.5038	32.7747	22.1128	46.1814	37.1522	79.5888
	18.3778	56.7089	28.4029	40.2822	37.0681	28.2254
	21.3774	32.1551	23.2188	39.7612	25.3533	33.4789
	27.0265	53.2774	24.6659	43.5299	63.5112	25.586
	25.7301	32.093	38.1095	25.6027	54.6461	80.0508
	22.9788	30.7169	38.4054	30.3907	28.4785	137.312
	24.2731	28.3159	22.4874	23.9409	31.1447	41.6342
	22.1876	57.285	31.8596	121.929	27.2157	44.9985
	25.2291	51.1115	31.2788	34.168	27.4726	54.8023
	22.4043	27.8849	19.6913	30.0937	28.5942	88.918
	24.0548	67.4515	22.7324	101.785	24.9165	29.4816
	26.0542	76.0915	26.0015	24.977	38.3961	39.168
	36.4693	43.3858	23.1144	34.6555	30.626	49.5397
	24.0423	94.7586	23.388	27.5778	49.3654	34.1638
	25.7053	29.8429	25.3102	26.1322	38.1611	40.5382
	24.7666	23.0141	33.0222	120.903	32.0099	27.5022
	23.7393	61.2163	23.7221	20.3116	34.1791	84.5118
	21.2164	68.9126	37.1283	27.0547	34.5924	131.904
	44.4967	69.1674	20.4178	30.8161	37.9367	180.49
	27.5004	51.8513	27.0578	31.2676	35.7765	126.142
	22.1289	21.809	40.5249	32.007	31.0852	76.4495
	45.3709	23.1658	37.5363	26.9117	45.7237	63.0079
	22.1947	31.4605	26.6941	20.543	36.8529	80.6517
	20.4534	30.198	38.0609	23.2644	64.0099	113.438
	21.3591	88.5597	43.6279	25.9834	35.0622	175.359
	25.2507	26.4128	32.2561	26.0282	54.1371	157.124
	22.8464	45.0268	36.1059	22.76	41.9784	118.006
	33.7242	28.3968	34.4685	27.7079	27.6982	34.5974
	29.0167	31.5673	35.5505	26.7562	26.6913	28.6398
	17.7628	51.6685	33.1345	45.2062	34.6939	30.6943
	30.3479	31.8185	37.375	49.9173	28.2929	25.9453
	22.1445	27.555	33.7843	35.1366	25.6839	34.2308
	20.9867	44.8237	39.5105	92.8353	27.0488	39.3244
	19.9349	24.547	31.0476	29.4243	31.4318	64.3436
	19.2552	49.227	32.6662	52.9029	32.5695	213.237
	22.968	38.3163	65.043	33.1783	35.9038	34.6874
	23.8693	61.5303	48.0549	40.0834	29.7912	24.3307
	24.4393	29.5279	46.6363	52.8629	31.6498	59.7672
	21.3529	85.2628	38.4862	21.9737	33.9731	51.253
	25.9601	49.2647	68.724	23.6395	38.631	172.737
	18.5199	27.7423	37.1585	22.3052	31.2547	50.6827
	18.972	24.1214	40.1493	21.6675	31.6344	42.2221
	20.4214	45.8064	34.2938	22.7042	28.9282	34.1043
	28.6944	28.1965	75.3193	66.3495	49.095	49.926
	28.6288	26.4401	24.5417	23.4106	23.4761	146.95
	25.4427	41.5006	34.7196	59.6912	25.6893	107.282
	21.4511	37.3272	27.1716	28.9261	24.5761	77.1247
	22.0777	35.7903	30.3058	21.3131	41.3909	143.952
	27.0318	32.533	37.8556	39.5971	34.7696	33.5044
	21.2603	24.8553	28.95	30.727	42.152	89.257
	24.8549	27.2457	79.9127	33.518	35.2791	38.1529
	20.9626	47.5695	33.0379	20.9976	51.6953	61.5558
	24.0914	43.5638	44.1908	25.2428	45.6872	51.7593
	22.6264	23.6803	33.2669	48.0986	34.6291	111.756
	32.9652	27.5603	34.4709	65.5515	31.069	76.5508
	32.578	24.9536	42.2064	45.9392	47.8702	49.1456
	21.3286	72.4013	39.7315	41.965	43.5641	62.001
	22.8965	58.6254	31.2889	32.5691	41.2265	33.3816
	23.8593	63.915	28.0622	22.8401	32.4731	57.7634
	25.4579	24.4972	33.4513	28.2515	25.7601	50.7063
	20.1021	87.2124	31.4219	44.3203	52.2466	62.9806
	16.7939	24.1852	29.0279	20.49	36.7415	68.3997
	24.4396	69.0755	33.5563	22.474	36.8835	23.504
	19.897	114.031	24.0918	21.2224	78.4796	50.6425
	22.8498	124.897	25.9032	32.44	43.0929	51.3502
	18.1881	68.188	30.3395	19.1304	34.2594	65.0866
	26.7677	126.478	27.4764	20.923	38.3279	60.1104
	20.4979	133.105	27.7205	25.0997	30.4483	66.0851
	23.5578	104.594	35.0416	18.7587	32.7127	50.6334
	24.7409	134.597	29.5584	18.4292	32.297	34.3356
	19.9969	72.9458	35.462	19.3082	36.4709	46.3447
	22.6918	62.6417	37.5716	31.4446	26.8115	39.007
	22.258	84.5351	40.1891	33.6795	27.8005	53.6003
	18.5297	77.3875	41.4177	28.0458	38.4766	46.7958
	21.7207	75.2212	27.6599	28.2614	38.8461	66.8002
	22.4198	71.6689	36.7377	28.5607	32.196	56.3016
	18.8109	77.4709	35.0993	28.52	36.1488	62.8681
	23.8719	81.0501	34.9928	26.496	47.1554	59.3031
	30.5007	71.2688	26.7273	22.5788	21.5767	35.6063
	26.7073	28.9741	36.2996	27.7081	33.1093	37.4596
	23.1816	109.612	29.3529	47.2521	24.3277	51.5289
	24.0341	19.3183	23.668	29.5952	38.1661	43.4
	19.1515	124.578	28.7672	42.2967	29.0457	45.6474
	25.6654	74.8061	55.6118	85.4731	33.0514	136.149
	26.3077	96.3799	33.2186	36.0403	22.16	26.6881
	19.2755	74.4138	28.8799	33.462	35.4391	45.6851
	20.5232	86.9727	26.4756	59.1736	25.5	65.0704
	25.9982	94.0843	30.7583	41.688	31.0907	80.7887
	29.1644	88.5886	41.8811	20.7832	23.218	16.2547
	19.3255	113.834	31.5958	62.7073	47.5581	71.003
	18.2595	99.9208	32.5762	42.6842	40.5466	46.4992
	29.344	87.8562	48.2931	27.5625	57.6597	45.9957
	25.5195	100.952	27.4353	52.2754	56.8218	46.4381
	31.4334	37.973	45.3512	32.3025	48.7492	43.1868
	24.1024	35.5283	31.1532	25.2152	63.5073	50.8223
	22.1483	37.6965	30.6879	41.8736	29.8137	31.656
	28.5278	30.1825	36.1211	36.997	27.9551	42.9867
	21.953	29.426	33.6907	40.1372	64.9775	61.2743
	20.2539	36.8702	48.8535	19.959	43.1904	64.3795
	23.1651	25.9442	30.1307	29.3676	33.2602	72.1862
	19.6807	22.5438	29.234	46.2345	40.1468	56.6099
	20.0989	23.1978	23.5101	57.9693	38.6051	102.25
	19.6664	31.7219	46.4093	17.129	36.8676	161.344
	18.8872	23.6293	52.5881	17.9376	42.1851	40.3229
	23.5725	51.3793	49.6548	36.9459	34.9187	37.3276
	29.1425	28.4916	36.252	18.5087	48.6303	37.9838
	24.9473	40.1362	47.8699	19.3899	58.7145	33.885
	28.6119	40.8619	30.8602	19.5278	31.124	138.19
	21.3186	52.2498	34.2451	24.5233	29.8423	50.8105
	20.7078	71.0465	35.829	40.5719	24.7695	60.7031
	23.1248	32.1967	30.8606	94.4649	33.9577	71.1259
	25.9652	53.6498	69.9372	86.6168	73.0535	159.247
	23.5116	56.5175	28.1545	22.6469	52.5203	82.8455
	24.7809	24.4416	35.1882	37.6287	33.7266	156.956
	29.5477	53.9923	28.6396	30.4938	34.062	90.7948
	16.4282	27.4494	33.8467	18.283	45.5723	131.842
	23.7414	26.1218	30.9322	24.3535	37.9206	150.041
	21.995	27.0034	25.5594	24.833	28.2071	155.542
	19.7982	27.5075	26.8246	23.3201	100.349	61.5702
	20.3105	26.4931	38.8063	47.0256	30.8375	172.306
	25.641	27.6126	28.9464	60.0064	31.3818	109.052
	28.4088	36.2299	33.5893	119.816	34.6604	30.085
	20.106	40.3607	28.4684	24.2889	59.0961	52.9551
	28.3499	23.872	32.6862	30.9109	45.3883	93.8268
	24.6359	30.29	34.5179	70.7353	34.2136	48.5474
	22.6619	31.8943	35.5956	28.1594	32.0747	93.3045
	23.8821	28.5315	51.3076	25.3955	53.8496	87.4512
	21.5837	29.6128	26.8264	32.0289	35.5902	111.938
	22.9732	24.0575	29.3261	35.804	31.0408	105.733
	28.2203	27.8305	26.1348	33.3027	32.5407	92.9039
	20.6721	35.5108	27.5251	55.0077	42.3083	114.03
	24.7601	30.0116	27.2078	71.6934	42.5662	54.0887
	20.2909	37.661	28.4984	66.2376	35.1531	62.2401
	21.553	46.957	30.5221	30.1807	51.4253	42.0385
	21.8874	28.196	26.714	27.163	64.0267	215.643
	20.0606	32.9651	33.5868	54.2532	42.5282	59.2223
	27.0318	33.5498	34.7992	61.6424	40.1873	92.5146
	20.8712	42.0368	29.79	56.8364	47.5426	79.9514
	21.0446	29.6615	36.6037	45.8601	45.2026	83.3867
	44.9618	23.3677	31.5644	22.4904	57.0461	75.1372
	16.2717	30.8192	38.8354	41.7438	32.1641	164.402
	24.2117	29.0016	41.9498	32.0725	56.3736	85.3198
	20.406	26.2516	65.4037	34.699	33.8083	106.319
	26.7329	34.3546	34.0446	27.6522	37.8906	41.432
	22.146	27.7384	49.6891	28.6303	48.1962	130.268
	20.7088	31.4547	64.843	41.965	36.6756	101.039
	19.6311	29.9945	43.8761	35.0397	52.0655	46.6215
	21.1397	25.9123	44.3097	63.1213	41.5949	49.9852
	21.6646	28.323	41.7178	23.9699	46.7428	116.825
	27.3856	31.229	34.0944	23.1713	35.3327	78.2007
	37.2225	30.3871	34.5901	22.8791	28.2084	78.3157
	18.432	23.3466	43.551	17.733	39.2784	57.0538
	22.7666	30.1905	40.8664	38.7569	48.5793	132.505
	19.3136	40.977	47.3665	25.6582	130.764	175.058
	23.0094	30.3753	30.6436	18.5576	94.7913	43.8135
	22.4197	31.31	37.1724	27.1366	32.4759	45.9239
	30.5138	27.5869	35.5902	21.0363	38.4754	98.7204
	23.4902	22.762	36.3793	21.2765	42.5296	33.2105
	23.8989	24.4877	30.1024	20.7567	94.6338	59.9471
	20.5532	22.5158	30.111	21.3575	49.8903	61.244
	19.4337	23.5985	64.2881	18.7721	31.6302	96.5428
	23.7104	28.7954	34.1495	18.0503	30.925	54.2648
	22.2234	20.5265	37.9128	16.6921	31.5369	39.6964
	20.9863	52.7647	42.4644	20.0941	39.899	81.3088
	19.1475	23.5987	32.0716	83.052	31.2735	60.2351
	21.7314	24.8487	45.4045	42.9727	36.4195	50.345
	27.0296	33.0197	42.1605	61.6747	87.581	30.3635
	25.2912	24.8151	36.7441	61.7329	55.9827	64.6266
	24.4469	23.7587	36.7407	39.8907	30.9026	83.2123
	22.6059	20.5294	34.6257	58.4532	42.8304	41.1395
	25.7095	69.1307	56.5231	28.5964	33.1099	34.7347
	18.2016	70.8297	54.5062	39.046	70.0952	32.6368
	17.9983	84.7412	40.8141	22.669	53.1332	47.5487
	21.9201	51.9802	46.2194	24.9834	20.9969	48.8254
	23.4273	67.2996	36.3573	23.5289	20.9928	41.5958
	21.564	44.9007	34.8302	55.8684	32.0642	28.2306
	21.1054	60.767	38.7737	42.6077	59.0314	36.9485
	16.483	77.4771	34.5891	56.2684	20.9908	52.5423
	22.5043	111.17	37.303	34.6239	24.3514	85.5622
	21.4922	51.6897	40.4046	33.1056	28.572	88.8787
	23.1481	92.2854	40.5442	32.1179	41.3338	39.9583
	21.3721	108.828	38.974	55.5832	24.3094	47.1772
	18.9844	31.4173	94.575	50.0825	30.8943	55.1206
	24	37.0031	54.2814	54.5097	46.6785	108.512
	16.9488	84.2174	42.6427	41.5016	43.109	63.1149
	17.0652	79.0381	46.7866	52.0942	45.0168	57.2888
	25.2243	114.532	45.6887	34.8283	32.1859	183.041
	20.6211	88.917	36.1834	33.8574	62.721	160.362
	22.0211	72.8325	30.5	29.5707	33.3147	156.522
	18.4672	84.1305	53.5438	31.7067	48.5534	44.273
	22.784	103.436	91.3481	33.9122	32.8928	187.713
	24.553	29.575	45.4565	28.0797	54.8264	77.4579
	21.5256	78.7431	37.5391	34.0542	45.4479	64.2973
	32.0788	128.694	38.7732	31.6211	31.2613	55.0026
	21.2497	86.3073	71.794	40.2425	93.8178	96.6491
	19.7011	90.5007	64.1583	16.9384	46.5776	58.2258
	21.4374	117.617	70.5319	63.3655	40.8597	32.0795
	20.792	128.056	68.2536	34.6915	23.2111	40.4412
	22.7246	113.371	35.5362	20.6827	52.9065	77.0073
	19.5	104.42	47.6825	22.1703	58.7777	66.9704
	16.9696	102.795	43.7323	23.2485	39.4651	89.9632
	15.7458	61.2972	32.4157	31.9551	61.9424	45.1326
	22.6651	70.9541	36.5388	24.6723	114.814	89.4453
	24.4331	80.8609	43.5512	32.4149	45.8765	28.047
	25.7188	122.396	54.3351	36.1668	30.5286	64.9103
	18.7557	105.36	50.0945	17.3434	36.603	54.7812
	24.6313	111.094	94.2607	25.2051	47.9968	62.6918
	24.774	140.622	49.6131	49.9929	28.8259	74.659
	17.8878	110.469	60.5682	22.1936	51.5429	43.1221
	19.5716	41.2463	48.4404	27.6971	50.5168	66.8005
	18.9531	59.4222	45.6992	95.485	24.5775	58.3383
	15.9334	56.387	41.5887	45.9642	121.641	45.0816
	20.1295	65.0477	31.2844	32.3468	40.3218	61.2388
	28.4698	72.0786	32.608	70.2972	33.147	71.4741
	23.1626	135.171	36.1549	92.9645	30.9923	36.9614
	16.524	75.3422	113.48	24.0788	50.6058	53.9886
	20.477	85.0998	51.4414	41.3196	38.6193	34.3817
	24.5056	36.7781	39.5881	68.5062	62.4812	53.3529
	18.51	112.023	46.4508	30.6676	32.9142	46.3591
	15.1265	95.7217	33.7049	26.0115	47.6466	65.2593
	17.3723	46.3796	35.5689	47.1054	39.1433	73.2686
	23.4325	74.0186	32.8968	39.7846	27.3965	104.693
	20.6857	34.9416	34.0522	22.7918	33.8511	46.3871
	43.7264	27.4529	116.778	28.3162	39.9758	44.2358
	18.5634	26.7297	32.645	59.8241	25.0553	39.907
	21.584	69.5136	22.9052	87.1553	57.4841	60.3603
	15.6499	107.78	49.7091	25.2292	35.6218	91.5175
	19.9176	88.2799	66.4522	38.7103	47.9483	75.1186
	21.4836	31.5732	46.4341	27.1563	49.8182	107.857
	20.2879	38.8759	48.3735	37.6208	44.6893	68.9243
	21.1123	45.6175	39.3489	38.4139	51.9884	147.875
	19.9823	48.9971	46.3168	38.5825	35.2082	58.2103
	22.8518	32.8147	66.5675	49.1922	30.9686	88.7453
	22.6845	86.0936	47.884	37.8393	69.4003	44.5551
	20.0048	74.5207	27.5846	47.5877	38.2659	125.239
	19.9921	36.4488	25.7055	32.9272	38.0442	70.3424
	20.6104	49.4434	30.16	54.5509	34.8501	99.9873
	24.4503	76.7147	42.7316	32.9418	65.7003	105.515
	16.9246	52.1128	23.8851	29.3016	75.7521	72.4462
	16.0858	67.3329	33.7742	29.145	82.2071	55.4149
	29.0317	104.963	28.8735	68.6335	58.3246	50.1178
	18.3361	69.9004	38.218	28.3868	48.8692	53.348
	23.8185	52.9888	45.2185	57.0833	46.7049	41.3664
	20.0275	111.014	28.9688	36.3139	26.065	55.7405
	20.4407	119.996	48.9455	64.0203	40.7873	40.5915
	18.4156	31.2929	29.4896	28.0456	51.2125	128.516
	30.933	45.9325	33.3406	38.3358	42.1259	41.7288
	15.9733	69.0835	22.9448	51.0296	53.5437	64.2966
	32.6822	32.6509	19.1886	63.2653	66.417	47.5283
	34.3488	27.2595	32.4823	31.4656	58.8207	38.9548
	20.6079	51.1687	54.8836	23.793	53.3668	106.089
	21.7952	28.0843	49.5779	28.2673	40.7294	77.7666
	21.5412	30.1911	30.8099	26.7732	43.2135	78.7576
	22.0914	82.7704	26.3273	29.7071	46.8511	131.293
	14.9911	45.9173	29.7562	36.9829	56.5288	74.7861
	13.2775	38.3683	21.4649	41.1611	25.9129	101.378
	14.451	40.2589	21.8935	28.6504	52.8562	30.7528
	11.5433	39.1701	14.8074	29.7129	26.9229	71.0569
	11.743	44.1072	11.8769	25.3439	28.8727	54.377
	16.1037	64.1895	16.2382	25.5851	31.9815	37.0144
	16.7735	34.8158	22.9332	41.6667	16.0535	98.5313
	21.2636	42.4895	19.0607	43.3368	39.6733	48.3216
	20.7352	51.4216	18.9416	28.8372	27.4384	66.7038
	20.0393	36.1045	13.5771	33.6447	27.6976	38.1467
	28.3611	41.7902	19.7942	25.9733	54.4489	83.3683
	15.1974	41.4489	12.4927	30.3481	44.0823	84.8352
	15.6403	33.8946	22.9529	24.9619	37.3154	50.9048
	19.8058	71.0821	45.966	26.6662	21.0105	64.1022
	20.7962	53.3006	13.5549	40.0077	26.8083	43.7779
	12.369	44.645	13.1169	33.3443	25.4419	91.0615
	16.9246	64.1713	17.2542	42.671	35.3683	27.2715
	23.059	61.0993	19.0586	25.144	57.1634	83.8644
	28.1438	34.5933	15.8093	39.557	24.6874	46.0349
	18.4463	48.2222	17.2959	24.6353	34.3422	66.9106
	13.191	39.1496	15.4057	31.1873	22.6775	72.7475
	15.5372	50.6897	46.3277	61.6982	23.7414	55.494
	14.7195	21.8667	11.8433	30.4112	31.3989	40.797
	8.67829	57.4793	15.4423	38.7136	27.9677	37.0175
	10.2991	21.7621	31.7025	48.7099	30.3934	77.5148
	20.2807	44.8834	18.6592	45.0525	47.7377	64.7875
	25.5056	61.8916	14.6659	51.0556	19.6254	42.7098
	13.5178	51.8134	20.0518	45.8421	25.1181	64.0324
	14.2643	53.7322	8.13793	41.0348	38.3417	36.2072
	15.6614	58.6272	17.2698	35.5977	22.29	35.4832
	15.0969	60.3447	19.6937	32.3749	24.4687	55.687
	9.49953	57.5086	32.4301	33.9485	30.2598	20.245
	13.8695	66.508	37.2604	36.5093	35.3734	39.2028
	17.0736	58.2563	18.5116	43.1385	36.9402	54.7297
	9.73564	40.989	9.4875	43.9984	43.3629	73.1459
	11.6317	42.4182	24.3413	32.1958	17.8379	93.631
	19.2366	49.5921	14.3212	34.8314	19.642	67.5128
	15.482	49.0661	15.2363	41.7608	27.0625	11.7832
	11.8978	53.8084	14.7205	29.6783	26.7149	52.121
	16.978	66.4825	12.7994	57.0757	26.3365	32.3758
	15.9154	68.9836	18.361	43.1171	26.3258	58.8287
	15.2584	62.2524	18.6069	33.002	20.8464	62.0412
	13.5469	79.1362	28.9146	45.9605	39.1441	59.5958
	16.7231	64.9257	18.9138	48.8346	18.846	38.5935
	16.8434	66.1478	19.7538	46.5036	28.2714	71.6017
	14.6558	65.3234	16.4055	38.7206	22.1771	37.9314
	14.2083	51.3883	17.3976	25.0463	29.1386	68.4037
	13.9447	66.1904	33.187	49.2355	21.2571	93.513
	18.9667	55.73	15.6067	36.3561	25.4329	48.1589
	15.0701	51.2811	42.2468	31.891	34.979	42.5544
	10.0091	43.6354	31.8032	32.0386	45.1777	52.22
	24.3809	59.8092	20.0654	29.4752	41.8447	76.2225
	22.8392	53.5171	15.2855	25.5738	34.7315	70.499
	12.6569	60.5166	18.7815	37.3563	37.8411	20.5324
	15.9851	61.9405	19.2079	32.2808	23.8801	68.0391
	15.004	60.9962	12.5723	42.8098	33.8126	59.1186
	14.4237	62.3706	18.2134	42.27	41.3023	70.8782
	18.0141	65.2446	13.4461	26.6169	26.6556	54.532
	12.8209	73.7203	17.5668	29.1	39.3152	47.7816
	17.9346	57.0411	17.5703	33.7924	55.6719	93.7084
	11.1678	82.0669	15.296	42.1982	29.8641	85.9857
	25.1447	57.9366	34.6268	25.3587	12.0286	49.0738
	11.6662	19.9455	16.0263	19.3681	27.3654	24.2113
	19.0915	13.4754	16.8281	26.3113	28.1072	53.582
	10.7147	43.9883	25.6798	17.6405	20.5243	74.9577
	19.7592	37.822	25.9077	37.3535	14.2695	64.7535
	12.7153	33.5052	11.5175	30.6371	23.1746	79.6377
	10.342	48.1669	20.9532	45.6209	54.3168	79.2341
	8.40404	80.1696	11.1701	42.6483	25.5387	55.7463
	18.4577	61.5228	10.7045	45.6471	76.6124	47.3453
	17.6728	58.4498	15.096	41.3325	26.4676	98.8268
	17.577	53.4858	14.5645	33.6981	21.704	66.1202
	21.2239	48.0312	15	38.2104	15.8234	84.1014
	16.652	54.1432	10.8072	28.6882	17.9356	74.28
	12.15	62.5742	9.05041	31.1774	25.4776	65.9317
	13.5919	58.324	6.20789	35.2328	19.5642	99.0325
	12.9017	21.2949	9.65512	31.144	28.3812	69.3616
	9.3619	37.032	16.5926	30.4464	28.6783	27.4584
	18.0705	35.9078	14.0407	22.7686	31.1353	27.5219
	10.3974	38.7949	12.946	26.816	22.2743	46.1865
	17.5643	44.992	14.3544	50.7217	24.5395	52.8462
	12.9393	28.9947	11.4184	18.1647	36.6972	19.0939
	15.8117	34.1793	17.8406	40.4243	33.1168	73.2773
	12.0731	43.5671	11.3646	26.8444	30.2451	37.4384
	12.9492	48.5598	12.6047	34.5808	31.6078	86.1936
	17.5645	25.8989	13.0811	47.2985	34.1309	85.1364
	20.2667	21.0864	11.4462	59.155	40.06	58.418
	9.51233	25.9209	10.7285	46.1444	29.2105	27.7731
	19.9443	51.949	15.3161	36.38	24.8164	54.5224
	20.4942	41.5904	12.0722	36.6528	23.6461	45.4797
	16.7771	40.2793	21.2677	35.2953	21.1275	59.5058
	12.3483	18.8427	14.2232	27.641	32.5169	61.2167
	16.4655	39.6168	11.0175	39.1482	35.013	38.8571
	16.1987	42.3663	13.0909	46.6492	36.5683	28.7949
	13.7368	41.9011	13.508	31.2107	20.6833	48.58
	12.5039	51.2345	14.6194	34.6284	19.4913	18.4481
	16.6866	26.4898	14.8292	31.1824	15.7033	26.0987
	9.89871	44.2922	18.1507	41.323	23.0789	36.646
	12.0829	48.9521	9.51098	32.1771	40.5127	35.9053
	10.6261	39.3949	28.1053	43.8111	23.3692	38.6738
	16.4232	39.0316	27.3677	57.556	34.0119	33.7446
	11.1685	21.6282	33.802	33.6775	18.439	59.1059
	9.21329	54.751	18.6233	43.8522	19.6941	37.6106
	10.9477	52.0603	18.8384	27.7857	24.9096	40.4523
	12.9749	61.5286	49.3248	39.2243	26.4864	23.4406
	16.7203	50.6161	18.1921	45.8048	18.0924	39.9801
	15.7806	33.7278	26.0281	37.1594	20.5315	16.282
	18.3947	36.8079	20.3165	42.6881	40.3377	41.1586
	12.4661	40.8233	21.0579	35.6847	23.7207	25.7128
	16.1137	65.2131	16.9197	43.5095	24.4886	51.4329
	16.0024	32.9023	31.2589	40.3265	28.4067	43.8197
	15.9281	27.636	24.0511	44.0484	69.4945	71.8978
	4.81109	34.6792	11.5615	45.4749	54.5447	49.7926
	11.5969	50.2597	14.0925	44.7529	39.6855	70.0141
	13.6145	74.7171	17.4756	39.1871	24.4449	56.0105
	15.1822	49.1385	21.5221	24.4901	23.9314	48.8568
	15.1387	51.1669	12.3166	38.5831	32.1573	18.9161
	17.3804	41.2775	15.5427	30.3313	47.0743	41.7782
	11.2659	39.2282	16.8211	37.3077	23.0808	29.8457
	11.6995	59.2761	17.2097	19.8533	16.3303	23.7846
	12.4867	30.0401	21.0155	28.5316	51.288	29.4401
	13.83	60.6678	16.8048	51.2487	52.3889	24.4395
	21.896	67.507	15.7301	23.9398	14.0516	20.3305
	15.5763	65.8862	11.2989	34.9948	18.8293	35.5697
	13.1502	69.1682	30.4061	32.5112	14.6166	33.2299
	18.1746	42.9758	13.7854	35.8734	18.2924	46.4595
	11.2931	31.3606	13.7872	22.9496	27.323	84.2955
	15.4942	50.1206	26.3883	16.787	14.1102	98.32
	13.512	30.8288	14.9934	10.8312	14.4234	47.5507
	6.70338	36.4471	19.1132	19.8979	18.2456	57.7125
	9.59049	45.044	15.3544	28.55	17.6526	37.5689
	13.5774	51.2201	15.2224	14.9321	14.4313	38.7575
	9.96748	45.6301	24.9263	26.2122	11.7917	53.7269
	10.0815	59.6168	17.6246	31.1708	26.3312	21.7106
	16.1355	22.708	13.006	30.6448	38.4512	22.348
	15.4173	66.539	12.8265	25.2973	12.3135	28.7533
	24.5941	35.8354	11.5407	24.0891	12.9326	27.7292
	13.6476	50.6506	33.9531	22.8598	19.5363	46.561
	12.0297	71.0621	10.6563	20.5104	32.7026	47.9598
	10.5207	57.486	19.971	28.7334	27.588	55.0125
	5.65742	86.0111	17.7183	28.3841	23.8041	35.5164
	16.2292	42.24	28.0102	33.1148	29.1996	28.4915
	16.8492	55.9384	20.9348	24.5004	25.6791	29.5563
	12.7791	33.4346	18.1919	24.586	23.3227	22.073
	16.0743	41.6347	36.8208	28.9397	22.7519	28.3838
	14.9275	54.9415	33.698	17.2657	13.8215	50.2928
	19.0481	33.7013	14.3169	27.2235	23.235	17.8529
	8.43807	74.6809	31.6315	44.7432	14.2992	30.9891
	7.81589	32.5548	16.0743	27.6014	13.6438	32.0576
	10.4937	39.091	17.7492	29.0749	10.214	48.0183
	14.0447	65.0399	34.9288	32.8056	41.3662	34.9764
	18.7897	63.2828	32.533	29.7777	41.3852	41.2636
	11.1532	52.5233	21.4945	29.6703	83.333	53.072
	13.7311	66.7321	16.3359	31.879	27.4692	56.8381
	16.828	51.3171	11.251	31.566	19.0371	64.1726
	13.711	63.5672	15.676	32.7696	36.334	48.1766
	13.5823	81.3278	13.2152	27.1988	22.8864	36.5874
	14.0576	55.3779	15.1508	33.0331	17.4468	38.9385
	14.9908	63.2886	25.3817	11.3925	20.0631	53.7107
	14.3302	40.7912	30.7826	31.7316	13.199	27.0165
	13.7926	75.9089	18.153	31.2092	20.3342	46.0423
	6.96812	41.3114	21.6334	19.4828	15.3246	67.9356
	11.8029	52.9073	16.0941	24.6657	32.701	63.1401
	10.6558	62.5853	21.1521	39.6942	27.1538	32.804
	18.3314	45.9096	12.8734	47.3991	25.6217	45.2294
	12.2358	43.0134	11.4821	50.8611	27.6635	52.6383
	9.91989	54.7351	28.8182	29.1492	32.3804	60.399
	14.0422	58.6466	11.8563	54.1757	23.7001	34.5524
	16.3193	77.9677	29.4097	79.1403	45.1246	70.53
	11.5521	85.107	26.4441	47.3922	27.7227	57.6257
	16.7258	62.7212	32.0573	38.8691	28.7507	75.929
	15.3045	70.2816	26.2477	62.7553	16.7924	38.8484
	15.0607	53.7444	23.8914	50.5557	16.9398	54.8873
	12.1671	43.7674	13.9275	43.3034	18.6171	46.6405
	16.6409	32.0676	11.955	27.6759	19.754	63.2305
	25	49.3995	18.0413	32.3772	32.8402	26.4395
	11.1167	73.7761	11.9823	36.0405	13.7333	26.7355
	12.323	47.9371	13.2689	31.3867	31.9712	62.1894
	15.4901	45.5439	41.5029	42.1682	15.618	52.3117
	22.4187	34.364	24.4993	39.2157	34.0036	56.9155
	17.1631	36.8776	16.5437	15.9095	28.3175	57.6731
	11.003	23.5695	17.5508	22.7329	21.4465	65.7086
	13.2851	48.2171	22.3657	31.0657	30.0494	50.4475
	12.6633	70.8304	15.8433	15.42	22.3552	80.5052
	5.82508	25.6809	31.5916	10.2221	20.7298	44.8425
	10.0023	59.4053	47.3074	19.0106	16.3163	50.2608
	33.1646	39.09	21.4264	35.1902	15.4367	65.8125
	13.5763	40.0817	18.1448	34.592	14.1997	30.9793
	23.6141	38.4631	13.0499	37.8118	20.2594	29.1219
	20.9208	69.9792	13.6695	62.1556	18.2273	30.0223
	8.4126	82.1095	40.2649	28.4066	25.3897	54.9057
	13.5036	47.5402	15.8123	58.346	17.2319	31.4399
	15.8764	23.3367	13.724	25.6521	12.9471	47.8998
	17.8902	41.1009	13.5504	33.101	13.3315	60.4692
	11.8754	37.9178	13.9102	33.6201	13.8977	71.4217
	9.3087	62.0574	14.3931	27.6729	17.8277	56.8747
	14.865	22.7524	30.1634	20.0835	13.7879	26.2419
	21.3704	63.125	16.9357	32.6333	19.4431	71.0295
	27.6788	79.2731	18.2882	32.186	19.651	30.8864
	16.5135	50.0559	18.1479	18.3652	28.1185	74.3077
	10.4145	49.7316	14.3885	34.4437	14.8272	59.4595
	9.78269	53.4465	12.3302	39.1694	13.5808	58.1933
	22.0984	66.5357	12.2389	34.9807	19.8502	60.6755
	20.226	29.3245	13.4839	28.846	22.8491	51.8578
	10.337	39.2183	18.0081	23.8272	13.3143	32.7732
	15.9225	51.2937	17.6455	49.1994	17.8564	26.7574
	15.3273	56.5836	27.2209	29.1938	14.8106	76.1978
	15.132	70.0928	21.5482	51.8845	13.0838	48.713
	16.9213	74.2674	16.8353	16.8626	17.3375	47.5089
	16.8302	16.8246	12.9463	26.65	31.3942	68.8147
	11.5078	31.2714	11.2763	36.153	22.6913	62.8342
	20.4429	34.6436	18.4384	32.5053	14.6693	75.833
	17.0524	52.6899	13.7055	44.0514	19.0019	61.986
	12.3927	61.9911	18.9761	21.394	15.5901	51.0446
	12.9547	74.1902	20.3616	36.1084	26.6998	69.9447
	15.3791	43.7804	11.6906	22.3849	12.3557	53.1396
	16.7838	34.8272	28.3341	39.6081	10.263	60.1491
	13.1807	43.5191	19.4476	31.7049	11.6549	71.3185
	13.5095	69.0254	12.7739	17.6845	26.872	52.9872
	21.507	50.81	27.9231	31.1943	18.2583	73.489
	25.4063	62.6243	21.4464	33.6923	11.8976	69.7173
	12.875	115.961	15.5759	32.1429	15.6038	47.0736
	14.2911	66.8176	16.9259	30.2248	25.1427	43.279
	19.8668	51.8992	28.0771	28.1891	41.2988	110.965
	15.9052	49.6118	15.6791	25.4571	11.4794	64.0749
	17.5512	56.5122	14.4942	28.5978	16.4805	77.534
	18.7601	39.4994	26.8977	47.9255	13.0363	59.384
	19.926	71.6531	14.0083	48.2718	12.7784	50.9625
	17.2894	41.4611	13.6465	33.4174	13.6548	67.5
	13.6049	55.3789	21.6422	21.4027	18.5819	73.8606
	12.3725	53.1949	27.5245	18.7874	14.3389	104.328
	10.5508	35.67	16.0362	19.2413	34.3574	92.0072
	13.2616	64.1224	16.2448	18.8204	9.56991	70.2557
	8.12857	58.6909	21.7738	22.2298	17.3783	88.4348
	8.93435	76.3164	23.0439	35.4513	14.0473	61.5897
	11.0259	42.3002	22.1749	14.3443	26.2279	47.0831
	9.46596	67.0876	14.5644	39.4185	14.4671	61.9982
	18.6221	64.739	15.6648	27.7496	14.9674	36.8263
	18.7826	41.3158	25.1154	16.7005	18.7668	69.8044
	19.4015	37.8604	20.7824	25.5995	29.0021	48.4091
	12.1514	61.3497	12.3303	29.1271	19.0425	54.0892
	14.12	50.2565	17.1012	41.9181	14.637	50.4976
	12.418	49.7604	13.7258	14.8068	25.1922	43.4099
	28.579	29.7204	19.1148	32.5156	18.4074	41.4314
	30.0505	75.3276	19.9039	35.2683	25.4363	47.9286
	20.191	55.6312	17.6308	18.6652	18.7377	78.941
	22.9658	75.911	17.7431	27.8585	23.146	69.9332
	24.0844	49.2366	26.2404	49.0707	19.4813	88.2778
	11.594	50.9731	26.0129	44.7682	18.4273	53.6834
	12.4604	48.6212	20.3791	31.6824	27.911	78.2907
	25.9691	31.9263	16.3128	34.8414	14.2554	43.2741
	21.8178	58.5966	28.7828	16.6038	28.4475	101.292
	15.0741	61.5541	21.9019	45.5531	14.0542	46.2335
	9.12574	32.6425	22.1256	33.754	18.6557	49.206
	13.2527	87.8122	29.808	23.1283	29.4323	92.4677
	11.2665	38.9302	8.92003	21.6734	13.0597	85.7341
	11.1093	39.9698	8.9	26.1002	17.5196	85.1127
	16.9614	45.5448	18.8117	28.9017	15.0376	43.4534
	18.3864	52.7201	12.049	37.0726	58.5282	93.152
	12.0617	51.4267	15.9876	31.9491	21.6023	45.3032
	15.7753	38.6855	17.085	21.8996	12.7433	57.5132
	13.6995	57.224	11.6703	50.5663	20.5788	40.4541
	15.0203	67.4942	14.9021	23.0329	22.8483	76.4888
	19.6477	61.7964	10.4047	25.2367	20.2823	50.7264
	16.2262	69.945	11.0571	18.032	18.3442	54.2773
	20.311	52.9872	12.4005	31.7003	15.2768	31.7905
	14.0142	53.6887	14.1063	37.5045	18.5736	36.9402
	23.4464	47.9632	9.4575	43.8857	18.6281	40.8298
	14.3946	34.0342	10.7437	41.5053	15.8596	44.7452
	18.9819	29.807	11.1153	42.742	11.2384	64.814
	20.3453	53.6374	8.85185	47.1516	15.2186	77.7601
	18.5997	37.7068	8.80721	21.1717	14.5168	47.7951
	16.0522	59.5735	14.805	20.7104	12.7033	64.2014
	27.5082	46.9066	10.8354	31.9432	13.2382	62.6187
	13.1667	48.6014	9.57747	40.7463	15.63	51.6042
	11.8868	40.3841	18.0939	27.2642	21.0761	61.4027
	18.188	90.5011	19.0531	56.3416	21.4222	73.6498
	14.5826	31.8996	22.1881	33.1814	14.6475	64.1271
	21.9971	65.2294	10.6335	41.0817	61.3422	124.977
	20.0886	74.3248	15.0715	70.2769	19.1688	50.404
	21.9567	54.7449	4.99852	38.8791	17.7671	52.9761
	18.3422	79.4124	9.5298	20.3741	19.7063	68.8522
	20.3521	76.7913	20.5318	35.0194	17.3805	45.8937
	20.3225	46.7058	19.2855	51.4269	14.5096	42.0848
	19.6237	51.384	18.5515	50.8014	15.3167	43.6856
	20.8872	49.5413	6.19008	31.8859	25.6842	27.3064
	23.4735	45.9876	18.9072	31.4426	34.2577	15.4611
	21.5266	77.428	14.931	56.6044	25.5592	41.3912
	21.2587	62.8605	20.8206	37.9103	30.5562	73.4232
	23.5593	52.9456	9.13579	48.9712	16.3459	58.117
	21.9259	56.4861	15.2318	31.9476	18.4697	59.8451
	19.5505	56.3484	8.40054	56.7977	15.2053	40.8781
	18.9779	58.1487	8.55965	19.6081	14.344	48.6785
	27.6425	49.5752	12.4339	43.423	15.1893	78.9196
	17.6853	54.9857	6.3634	46.8341	15.376	58.3429
	30.533	84.1333	14.9306	34.5327	20.3965	36.186
	19.71	43.6595	20.7096	56.9008	11.7933	45.9149
	24.2142	46.132	13.1649	46.8883	15.042	25.7575
	21.2188	52.5611	39.8939	36.4756	19.1948	33.4072
	15.4761	44.662	8.93232	40.5958	17.009	60.3698
	27.0366	38.0914	8.37711	44.0029	18.8982	54.3798
	21.1344	88.5215	7.52279	31.4021	20.5547	67.3929
	44.6454	47.463	9.36336	50.0691	24.2411	44.858
	25.4774	81.4275	13.6785	57.624	29.3358	44.3002
	24.7736	71.1071	7.31398	40.3281	36.0511	61.9598
	14.2047	78.8762	35.9018	45.0864	9.26063	67.0095
	20.3301	52.7528	25.2964	38.9514	11.9971	71.7429
	24.9186	84.4838	21.5327	35.0972	46.118	79.9142
	20.1165	52.704	23.2374	40.895	19.4765	27.8827
	32.6899	46.3112	9.39137	61.7391	28.3413	56.6676
	23.342	58.5286	9.02249	37.1145	16.9791	29.1197
	24.5362	49.4261	9.19236	49.5383	16.5506	49.1731
	27.5288	44.9754	19.1788	52.081	18.2404	58.6553
	19.4068	37.641	32.4255	42.3666	15.5376	34.2738
	17.9119	51.7577	4.97778	35.4609	24.5066	73.3846
	17.5383	22.5287	15.1322	42.9062	29.8473	59.941
	14.7554	24.7411	12.742	26.9834	21.6221	78.8523
	26.0446	45.4011	14.1112	40.4694	19.0779	59.2186
	15.5931	40.7096	10.5808	31.7045	24.72	90.1566
	14.2419	41.7648	9.27077	19.9863	8.61584	23.7803
	11.2066	39.8372	14.7093	23.804	13.9614	34.7506
	17.8049	28.1849	7.19562	19.1794	26.6746	48.1212
	12.9127	54.2251	18.0066	26.3227	18.2837	28.1358
	19.2812	33.9488	8.90463	31.0141	13.0173	52.8333
	13.6507	49.7555	33.59	29.2563	16.2803	52.5581
	19.2436	30.4256	11.3102	34.6918	33.0896	48.535
	21.7809	24.9389	15.3936	48.0309	27.0082	34.0153
	17.6898	44.2348	9.4832	24.7967	12.9761	28.6985
	20.592	28.4485	32.0208	30.2807	15.313	61.3814
	20.0152	43.7165	17.5123	31.5907	20.521	64.4667
	12.6322	34.2963	13.2566	40.5624	10.2727	64.5657
	18.1647	17.8365	12.1254	35.2329	11.6004	47.1453
	18.3453	56.9853	11.7164	35.0995	34.3317	59.3147
	11.6807	64.4338	22.2704	34.8479	21.0271	53.4232
	31.5365	49.1702	13.2637	29.3043	21.7201	82.2951
	27.3099	40.8828	9.51985	19.7807	28.2599	44.0033
	22.3888	38.3716	8.66096	35.6808	51.2744	33.5679
	18.5191	62.6924	9.4333	97.677	17.5196	52.8581
	13.0786	51.1105	8.82004	52.3407	18.9585	61.7276
	33.902	49.2467	28.7883	47.24	30.4752	75.8967
	19.9831	38.4823	8.00656	54.1119	12.337	35.2087
	11.1135	35.2212	7.55556	32.4839	27.3333	38.2355
	15.4232	57.1178	7.75877	37.2703	15.6381	38.5097
	18.1146	54.2772	7.97823	37.7937	17.0695	54.1528
	15.9938	43.6989	9.43578	47.7636	18.0694	68.9946
	11.7275	28.8019	7.46547	38.2078	12.914	46.9124
	15.6229	57.6411	16.4551	66.1791	17.6305	57.6407
	20.4958	31.8069	12.9149	76.616	17.3166	44.3177
	15.0476	41.9844	10.6067	43.5061	17.3779	31.6582
	21.067	59.2366	8.73569	66.3861	18.702	66.1473
	15.0691	38.7176	9.84325	35.0452	17.957	56.4261
	14.7995	54.8041	11.9892	31.8603	21.6287	46.9879
	13.9381	47.6754	12.339	44.1555	13.5457	45.3781
	17.3143	56.6291	11.5053	54.4235	20.6829	62.235
	20.1639	24.1075	14.5673	26.9489	24.0333	61.4949
	15.1854	75.2377	10.549	36.2586	19.9286	92.5105
	22.2665	63.1522	30.6289	78.8119	21.8812	45.8946
	17.9959	49.4562	10.7806	62.0936	30.5594	54.1617
	10.5465	51.9017	12.6921	43.5585	14.0978	43.986
	11.1911	50.6485	13.7347	46.4091	28.5361	61.8263
	31.1762	39.4116	14.9483	49.1568	18.2306	50.4948
	17.077	50.7756	10.9573	22.047	25.3344	57.2032
	13.1114	23.7833	12.4543	41.9971	49.9022	95.9724
	18.9381	22.985	10.4906	41.6339	28.9346	23.2759
	21.8154	24.9622	14.5701	24.8315	19.2222	35.5579
	25.2091	49.2193	8.79546	50.6646	41.5161	41.1915
	11.2428	60.1814	11.8047	22.0327	40.0584	44.8584
	12.7873	64.2378	10.2816	46.4582	30.0359	64.1623
	18.6048	33.9046	11.395	35.9436	24.658	45.8835
	19.3811	42.0165	8.20071	22.6388	28.4009	48.8736
	15.2194	34.1245	10.4535	21.5013	15.9639	78.0249
	14.0598	52.4903	9.18741	49.5273	17.8107	72.7371
	17.5807	105.765	8.61104	26.2757	25.498	56.3647
	13.3871	46.8665	8.5107	20.5312	23.3209	76.3599
	12.143	24.8008	11.7194	29.0867	29.3313	47.8719
	12.2121	23.5577	9.65142	19.571	22.1204	31.4309
	17.5368	55.4126	12.4472	29.4552	22.343	66.9885
	12.6846	61.6373	10.1456	35.2049	28.5963	50.223
	19.4125	51.9746	12.8185	25.3536	23.5535	93.3487
	14.7036	36.1029	10.1784	38.9083	33.3522	80.503
	14.1554	41.2577	12.0115	20.1668	29.2788	58.4837
	17.6584	39.4516	10.0905	26.8124	40.2229	47.5866
	10.3956	28.479	7.66846	31.7071	19.599	42.2597
	15.6429	25.2022	13.4278	33.4635	16.7352	44.1063
	23.9598	24.0394	9.34948	39.7579	22.0315	43.8834
	12.3807	31.8583	13.9883	36.5431	13.1287	43.6896
	20.2516	21.5437	31.0549	19.8027	12.2065	39.6093
	23.3983	18.7177	10.1387	37.0048	60.7492	25.2648
	14.9334	16.3864	10.1176	42.1206	52.0488	61.2477
	17.079	31.3778	8.40475	25.8861	26.3208	56.2912
	24.4359	52.7875	12.7047	33.7727	15.1238	65.8839
	11.6578	30.7903	9.55719	42.8659	16.1869	80.1267
	23.3069	40.3311	9.23721	45.1267	18.7798	52.5518
	13.3505	49.3109	6.47862	35.2819	14.7643	32.9662
	15.6837	68.7905	10.3356	44.4405	14.6272	55.5904
	14.2493	57.8699	11.5428	27.2289	33.4329	71.0953
	14.2306	52.1563	14.5	29.4381	32.4218	69.4483
	9.90417	52.2713	14.8799	35.0831	41.6179	58.7728
	23.9909	32.2626	36.7592	45.7766	27.7072	29.8996
	9.33715	21.6881	17.8087	33.9627	30.987	51.9808
	14.1986	35.2107	12.2113	11.7676	24.6116	100.008
	23.0548	23.5696	15.5861	25.1829	19.4903	86.0046
	12.9662	68.4339	13.8637	46.5086	31.5364	52.2988
	17.6786	34.4716	13.3333	18.4373	18.2168	27.3276
	15.6213	44.0523	16.8671	21.3091	11.4234	80.629
	13.8212	37.9214	16.7894	21.674	12.6273	64.6868
	16.6232	48.9392	9.24837	40.0247	13.0425	85.2774
	28.0124	32.8657	10.2469	17.0491	15.9394	76.08
	17.2926	32.3196	7.01422	41.8645	18.0711	73.4657
	22.3221	47.26	11.6498	33.4869	16.3378	69.7262
	21.4852	55.2916	11.9955	44.5421	23.3741	53.1128
	28.718	44.7147	8.36694	29.3905	31.4056	89.6046
	32.5	47.8516	11.1899	35.9515	25.3627	128.061
	18.6135	47.1675	13.0831	54.8014	27.2939	80.9544
	21.5662	50.9519	8.96501	35.4725	9.05985	54.7201
	17.8393	50.8821	11.6413	35.8994	25.3343	67.6059
	16.7203	46.6879	9.53177	25.0041	14.2193	59.1149
	19.6924	60.89	9.68897	47.1691	18.8563	35.9204
	21.2664	40.9456	11.3785	37.0179	20.7377	64.0274
	30.5428	49.5734	13.842	27.845	27.926	83.5107
	27.1961	42.9242	13.2447	51.3398	12.5591	39.2319
	22.1035	56.0971	9.45266	17.2217	9	137.211
	23.167	30.8365	9.67345	30.049	19.4782	145.924
	26.7663	49.0857	8.88585	46.2286	32.3803	91.6459
	13.243	62.1554	22.3574	45.7656	25.2053	87.0207
	28.4124	29.3074	9.35988	54.1875	21.1084	66.965
	23.5033	73.0678	13.6875	25.6119	21.0727	80.4479
	33.4684	60.8804	14.4689	30.0291	23.8162	57.3136
	18.1225	65.6269	11.9387	29.3915	25.1462	72.3427
	9.53083	80.8942	12.6778	30.9479	19.9262	52.4154
	12.8172	32.5716	9.9429	39.4715	21.798	47.4176
	17.9433	56.3646	7.69296	49.2344	16.6215	56.6667
	18.0357	47.9612	8.07561	46.5294	11.382	75.5412
	14.9947	48.5426	10.7831	32.4451	13.9554	55.7609
	18.8775	51.9475	14.0081	37.8639	13.7969	35.0602
	17.2894	44.6647	26.5721	54.9179	34.2882	51.6131
	15.3181	46.4418	10.5432	47.49	15.8696	44.2147
	14.0968	63.0879	8.66423	38.6123	19.3917	32.1152
	18.4327	50.2829	9.26537	45.1309	12.0535	30.4593
	22.6456	62.0748	12.8554	39.2616	22.0855	31.0018
	19.5619	41.0566	11.267	30.2069	20.5928	45.0391
	19.1551	54.7576	10.4763	41.1859	13.0662	86.1513
	21.0027	21.8218	15.0628	44.5857	23.685	82.4694
	15.0178	74.687	9.58643	36.4222	20.1615	43.6275
	14.0895	37.388	9.43885	13.2742	14.0412	83.3787
	25.8233	50.7622	11.2837	13.234	29.5878	60.4397
	23.4763	55.1896	10.7414	16.5104	65.8716	54.5773
	31.4398	50.3362	12.2994	16.9591	20.2661	42.9717
	8.90522	46.9012	9.71634	34.0683	40.6275	55.1016
	14.7132	48.9939	9.60279	13.4059	25.282	62.778
	15.1347	47.7348	13.029	42.2148	27.2803	56.3081
	13.8328	67.6703	8.95153	23.6408	25.9502	60.8261
	26.1921	80.6524	9.96587	25.3034	19.5031	91.9937
	25.5263	48.6675	10.0126	16.913	13.5267	33.275
	12.8851	58.7626	17.7143	13.3025	19.5414	73.6041
	18.9245	60.8964	9.09152	23.9142	12.6453	61.76
	41.4809	66.0799	9.79332	51.3086	9.12077	180.062
	13.5121	54.3432	9.76361	46.2504	11.738	39.4113
	30.0368	57.3323	7.77799	39.0394	11.4191	44.011
	14.4357	53.1564	11.3513	24.7173	9.54025	63.6714
	20.1896	45.4016	8.34399	27.9981	22.7157	91.253
	26.3038	42.8056	9.78723	27.6282	15.465	28.628
	25.077	32.6795	13.1862	34.756	13.6066	59.2753
	19.1039	68.279	11.6729	26.8481	23.4138	68.2594
	19.0421	70.7097	8.52357	31.6866	14	77.0304
	28.7392	86.3393	12.4308	25.1558	16.924	93.9788
	17.2076	53.4818	8.5327	28.0897	12.8178	63.7905
	16.5556	43.6288	8.51885	28.2861	16.0918	42.8861
	12.5267	54.9241	9.15478	32.1851	18.6007	62.4762
	15.2284	79.749	8.45556	48.5559	19.4441	42.1676
	7.33333	62.8645	18.9617	28.1504	9.90175	88.5993
	7.44357	43.7555	19.485	40.0491	12.3917	39.1607
	15.2616	57.3709	9.98846	32.6968	19.2679	78.6551
	13.1964	39.1024	9.57521	22.5438	15.436	63.7009
	17.9131	32.3662	17.5969	11.3089	41.6555	74.8292
	11.1846	53.5281	11.8333	18.5079	39.3026	72.9545
	14.9718	33.3689	10.6623	26.5396	33.23	27.1312
	14.1458	35.2155	11.1093	48.4902	22.1691	77.531
	10.1466	43.7968	17.8865	39.1794	23.9188	26.5666
	10.9605	31.0729	10.4248	26.4692	15.1619	35.1691
	14.199	70.2974	14.7281	22.9505	19.5381	66.3541
	10.2675	76.3743	13.4553	22.9234	12.6432	67.4016
	21.963	62.9886	7.38744	29.8325	18.8532	67.9435
	10.9302	45.5413	11.0266	34.303	12.9597	124.368
	11.3573	48.2754	10.4096	34.9681	13.6975	64.992
	15.154	49.6985	15.337	43.7245	29.1727	45.1067
	11.2588	38.9389	10.6844	32.6677	28.0498	57.1586
	9.13546	93.2473	8.63802	40.2228	25.9844	52.6735
	19.4409	52.4229	11.4008	38.4466	20.1592	47.5821
	11.4344	29.8064	16.6827	38.1121	18.2731	92.7947
	11.4834	48.3546	11.9963	31.0257	41.9814	92.444
	13.4544	76.3727	10.085	35.2977	24.1422	92.4017
	32.7661	28.1809	10.8793	32.108	18.1941	36.1846
	16.804	158.633	10.4566	28.4369	19.2244	27.3758
	19.7653	38.3291	11.8542	24.1831	22.976	85.8589
	31.0254	37.8275	10.0104	28.3524	22.8754	67.5752
	19.3042	44.1653	10.3831	42.6988	53.8937	61.6526
	12.4977	30.3361	8.89836	45.3857	21.9906	57.7648
	21.8488	54.885	7.85355	33.5398	36.4203	71.6656
	16.2319	42.5684	8.41419	15.8349	24.5902	68.0096
	13.7214	54.1285	10.1433	16.1827	48.3939	59.2167
	16.2942	69.7367	8.75993	34.3363	29.126	52.0643
	23.72	54.7306	14.9972	21.712	27.179	117.182
	19.3615	67.2526	12.9104	37.1649	39.1149	104.493
	18.2342	62.6413	18.1825	32.9516	20.9039	40.0083
	12.1931	55.6186	7.36527	41.7214	23.9193	54.4865
	18.0868	63.0079	19.2811	42.6026	17.532	59.7317
	15.0529	58.8048	8.79549	22.2407	17.2468	44.3789
	12.2916	53.1611	9.30848	20.0104	20.9124	40.4022
	15.1488	64.0211	9.82328	28.9023	14.9782	85.7506
	12.2725	46.8205	8.20895	21.0478	34.8154	65.3289
	11.3411	64.7219	15.2351	39.6756	26.7395	75.3779
	24.4637	43.8243	9.44182	40.672	18.6764	103.81
	14.7814	40.1613	15.5419	36.1343	13.2538	64.8033
	11.4831	44.9124	9.48916	38.4799	12.3037	42.5477
	12.6081	51.9339	9.81437	49.5473	15.555	37.2042
	16.3808	35.9686	9.1378	62.5433	12.6313	22.5888
	17.5175	61.7856	10.642	22.9416	9.92308	64.8607
	17.2448	69.0609	10.2535	44.0111	8.46023	94.9786
	11.306	39.9772	11.3342	32.7809	12.6624	60.6243
	9.02632	49.4317	10.1974	29.7243	22.3399	94.154
	14.9415	49.063	9.77228	37.798	38.8355	150.281
	18.4345	47.8318	13.3313	37.7616	17.3622	81.7025
	13.2658	56.1502	10.025	32.3005	11.042	64.3258
	12.6628	18.8854	18.0553	38.8941	16.189	67.3034
	14.7449	46.4353	10.6071	33.8445	12.6962	79.6887
	14.7422	63.0554	11.9967	37.446	12.1344	73.2764
	10.3922	51.6568	12.0917	26.9362	11.9879	49.637
	13.2594	59.7364	10.3485	42.2238	7.14485	47.7448
	18.8512	38.2286	9.33427	19.6556	17.0816	81.0673
	14.5673	22.5391	7.08527	22.1858	13.6127	48.0164
	7.34234	54.2403	11.8801	42.6345	7.33791	41.8471
	9.34151	53.8489	12.0644	29.7942	9.88581	64.4357
	44.2114	48.1722	11.5028	26.0069	6.99516	35.8698
	16.175	58.2888	11.989	25.0242	8.70086	74.3802
	10.9941	35.0523	14.1985	34.7713	18.1293	82.0626
	11.985	52.074	11.7059	36.6999	13.7803	82.5668
	9.74324	37.8077	8.48507	23.0467	13.1757	66.2037
	10.5967	20.6735	14.4778	35.6485	14.3369	65.2866
	9.91896	27.5785	14.0877	33.3758	12.9006	67.297
	7.04468	62.6915	9.96519	32.0386	14.1138	102.511
	17.587	38.1324	11.4502	28.0033	9.8741	58.5467
	14.8938	19.7659	19.2056	33.4576	11.7144	19.7245
	9.88485	37.2291	9.77689	28.1464	11.4436	115.668
	14.1317	29.7987	11.5345	43.6086	14.3659	67.6961
	13.3083	63.6627	9.47436	28.8466	17.0901	94.1793
	12.9729	33.5726	13.5849	45.819	10.2367	80.4748
	28.1649	33.8339	13.5433	29.3298	14.0878	104.741
	10.5845	42.5196	16.5617	16.0629	15.5324	45.5673
	24.3881	46.3304	14.9951	26.9556	10.5157	57.9545
	10.3721	37.6714	16.2954	18.1531	21.3734	25.401
	5.82182	46.4974	8.43991	40.4234	17.627	66.7404
	12.005	43.5329	7.23211	35.4709	11.0842	69.5055
	6.95147	38.3412	7.89073	42.5312	9.77988	72.5256
	8.70935	37.6554	8.07128	43.4141	12.4798	76.9231
	6.72189	25.8508	16.1497	35.8002	18	52.5943
	7.28033	37.4109	16.0162	28.5076	11.4416	75.3214
	11.067	35.9937	14.0571	14.5402	13.4068	110.01
	10.3729	47.4664	9.47059	41.8629	20.2549	49.8666
	14.7632	64.632	12.0124	38.7005	7.71676	58.6254
	11.8732	42.0741	9.56958	25.7211	13.4325	66.4842
	9.66086	36.6878	8.8069	39.2386	16.4	41.4449
	23.8386	30.0084	10.3157	25.9121	10.768	29.2404
	19.3759	54.7615	8.78282	29.4368	10.5374	38.6375
	11.5751	33.7073	11.5537	37.9672	11.6283	49.8083
	10.2451	28.4164	13.6054	38.8185	16.6218	52.6629
	13.7815	38.908	11.8414	49.6243	22.8562	75.255
	12.5997	35.8429	7.97074	41.4557	16.0239	67.926
	16.2414	39.9858	5.89249	44.0923	11.2168	53.0903
	13.5476	58.3489	7.03788	29.858	20.3798	50.8768
	15.1991	56.0588	8.93468	20.878	15.3651	78.9017
	12.0649	57.8701	9.01191	39.3199	11.1038	44.0315
	16.431	57.9749	13.3477	26.4599	6.43179	85.3305
	15.9547	55.4637	10.7789	30.299	6.86387	53.7046
	18.6079	31.5	10.15	23.2618	8.2024	48.4076
	15.1423	54.118	7.77832	35.7309	16.9905	81.9936
	13.3772	53.1097	22.6358	16.8585	9.1423	82.8551
	13.5995	36.3276	9.83875	24.1713	7.56098	61.9253
	15.1679	54.652	5.59475	27.213	6.92686	74.1629
	20.4135	43.7696	10.3936	34.5646	12.6323	61.0574
	10.4541	19.7373	9.19526	49.3057	5.35919	39.9647
	15.7846	41.8761	6.73773	48.466	6.33808	47.3154
	16.0288	37.3504	10.7773	24.4832	9.14507	60.6188
	20.1227	46.0843	7.80013	26.4799	8.87759	75.2929
	10.6171	45.5044	6.46214	40.9442	12.8864	53.3329
	16.7385	56.3533	10.4272	25.2724	6.23077	71.1865
	10.6344	41.3086	8.27564	34.3647	7.91941	36.793
	19.9498	32.7116	8.62459	49.9075	8.10246	47.3748
	35.162	80.1846	10.6768	45.6944	6.12859	45.7482
	11.444	44.6843	7.15308	39.5985	10.8141	40.3887
	13.0084	49.5534	8.24262	29.0173	7.97121	40.1221
	15.1526	50.7149	4.11696	50.4412	22.4978	73.0513
	7.69071	58.3939	8.38973	17.7543	20.7673	85.6279
	14.6656	37.7989	9.09802	35.9977	10.8103	82.2086
	13.2849	56.3524	6.10914	39.9437	9.48485	100.593
	15.5697	64.9727	8.29511	41.0638	6.21352	74.8143
	8.97368	73.9734	10.9981	43.4876	9.43092	24.9638
	26.632	55.6303	6.45383	18.8938	12.1321	121.565
	13.6639	30.6821	13.441	22.7246	7.17967	125.926
	13.9493	23.8041	10.9887	21.0454	7.89168	59.3618
	12.2399	24.0608	9.69885	22.933	8.50959	36.2879
	18.7595	22.266	11.1954	41.3645	11.6167	43.5559
	36.4911	34.8344	7.40343	19.2292	12.4169	73.9815
	16.2128	28.3351	15.5868	22.6222	5.35058	38.6658
	7.84761	28.2273	12.1048	43.9003	7.24717	34.1263
	13.888	25.5443	9.07619	28.8391	22.0659	50.2793
	14.718	25.2377	5.92891	33.9776	11.4611	64.7509
	11.9368	25.2288	9.83139	46.0836	5.07496	75.8763
	19.3333	27.2621	6.92803	30.8225	7.8502	58.0184
	11.3832	41.2326	9.81879	16.0069	10.3571	61.6985
	9.32571	48.0585	6.67713	18.8667	9.77652	88.2519
	13.3969	34.978	6.37471	18.8613	8.89351	72.7944
	12.1025	60.6867	7.3025	32.9859	11.0743	47.8163
	10.6193	54.7761	10.0337	20.269	6.77294	39.1585
	10.2003	27.4574	14.1022	25.4686	12.1689	57.145
	8.52726	59.3439	9.22565	25.8084	6.82961	66.3226
	10.3593	52.1616	7.43406	20.6915	10.0413	35.5539
	11.7727	58.2617	5.93795	36.8199	11.1868	34.3783
	11.5361	40.4518	12.0215	27.2104	10.405	63.1467
	8.78587	48.7323	5.30081	27.1694	8.70358	59.5396
	5.62425	58.9722	14.0029	31.3974	7.3528	67.0807
	15.0213	54.635	7.37166	40.1387	8.69736	34.7117
	9.9457	30.275	7.05757	39.4196	13.8087	34.4141
	9.07066	43.3611	17.297	21.2458	14.1944	72.6382
	9.96463	60.6708	11.1405	25.9086	7.44562	73.4599
	12.1908	39.1367	16.5988	49.4164	9.71131	87.019
	10.7955	31.3825	10.6212	40.272	8.73269	89.2609
	7.37401	31.9336	18.6525	32.994	10.2716	64.813
	10.1619	29.9066	7.45498	25.3829	9.17031	93.6536
	21.7293	39.6962	7.11529	36.6795	8.46741	43.0864
	20.402	58.6771	11.4667	25.654	12.2973	59.052
	13.358	25.2063	12.3097	32.9038	14.7757	45.4537
	10.6048	36.4533	5.13215	33.523	6.55385	45.1634
	16.6142	34.5705	12.2602	20.0982	7.53125	103.959
	22.0204	40.099	21.9887	18.3433	5.35423	85.7867
	9.45859	32.3859	11.4658	36.7882	6.08543	73.0824
	6.648	40.3545	6.51251	44.6381	6.24441	61.9685
	11.1543	41.3734	12.244	42.2063	7.83793	65.1627
	14.7642	45.6948	8.38712	38.8337	8.19718	57.7147
	11.9	58.0638	19.2086	28.9638	7.08703	59.7554
	22.1581	64.1647	12.2443	34	6.91259	49.9829
	12.1775	64.5601	10.5446	39.792	6.04558	105.927
	11.6181	50.6653	12.7686	60.9346	6.67961	95.0512
	16.1246	53.1114	10.8661	50.534	7.7717	66.4906
	12.1235	53.9416	11.1427	30.9323	7.08383	36.4203
	12.2986	42.4661	6.34328	37.3241	6.19184	49.8187
	24.4176	77.1236	7.15024	16.2369	6.48393	26.0288
	18.8257	80.813	8.37115	35.3469	5.15631	62.3986
	19.7398	48.6515	16.4642	21.5111	5.7296	103.451
	6.16071	50.983	8.33827	22.5661	10.3943	28.213
	9.71385	25.0978	14.9044	45.1512	15.1074	40.501
	13.1146	17	7.62458	21.5273	7.051	38.7662
	10.0828	49.4335	9.21374	26.5019	7.87011	36.4416
	15.0844	34.3144	7.11516	31.7411	4.60113	45.0842
	11.8605	30.4378	9.40498	39.2311	10.3448	39.6829
	24.7107	24.5467	7.40291	27.8272	9.56589	95.6705
	13.4686	45.8174	10.3946	42.4374	21.4733	45.0881
	24.6318	48.2838	6.47317	44.3364	5.56007	51.3455
	8.61736	31.7569	9.15115	48.0267	15.7206	71.1171
	12.4229	34.8327	11.1831	50.2882	9.76276	56.8965
	10.2954	34.686	13.7392	22.9119	7.95134	23.3683
	12.0231	50.4719	8.17077	16.7079	11.7641	40.3176
	14.5118	47.1105	5.63682	27.5432	19.9058	75.755
	17.4463	39.8113	7.97627	30.4768	7.79675	72.068
	10.4019	26.9818	6.90465	34.5842	6.68475	93.9811
	9.31611	33.1876	7.19468	35.4162	7.21031	75.7292
	13.9633	20.7189	8.39094	13.9649	9.26483	101.245
	24.4975	32.7543	6.66203	50.1684	12.0456	114.948
	11.2158	35.6589	9.51001	17.4022	11.3372	60.3231
	18.0452	33.4762	14.148	24.7664	12.533	59.141
	12.655	31.0709	11.9154	18.5967	11.159	53.8715
	34.1571	48.2332	12.0374	48.3968	7.88783	56.898
	13.0389	33.1488	8.77536	29.9025	10.823	50.1313
	18.8375	72.1524	10.6319	23.1731	8.4862	40.2512
	20.6506	59.2771	7.16822	26.0936	6.57562	48.7158
	12.9953	47.6268	7.79178	15.3603	7.63556	42.9117
	14.0281	35.3165	20.9181	37.118	5.37982	60.5159
	16.0496	38.388	17.9364	32.5689	8.19247	52.1589
	9.42996	33.9184	16.6768	27.7303	9.5524	58.7926
	17.2791	34.7379	17.9251	18.7534	10.7922	24.2358
	14.5721	37.4071	17.8066	29.6157	7.07576	93.978
	22.9058	49.8882	13.3396	16.5218	6.65269	83.0614
	11.8594	35.3047	15.4122	47.1099	8.26027	71.4153
	12.6914	47.2956	15.7449	21.8508	6.49521	98.1325
	8.35932	40.9312	11.417	32.778	21.4062	63.3205
	14.3754	28.747	9.19903	23.3365	5.81261	67.895
	18.5492	45.5455	7.20386	35.0536	7.54809	38.4211
	14.1912	70.3219	40.9894	33.8012	13.0082	100.852
	25.18	34.3048	29.0423	34.1885	16.8083	122.213
	12.811	82.064	21.2534	19.1686	16.8902	63.8132
	12.8169	66.7378	12.9725	43.7939	10.5289	69.4663
	11.341	64.4608	8.9449	47.8284	18.4226	37.3108
	19.645	48.7517	12.7416	49.0218	24.1876	37.2517
	25.787	61.5099	14.8956	52.0239	7.21159	42.5265
	16.5165	65.6485	10.131	35.0852	9.49822	37.125
	13.5452	30.6543	8.7562	34.7994	9.68129	19.7026
	43.4185	73.9808	11.3072	34.8326	8.56989	65.9787
	15.3645	63.3882	9.9163	28.2438	5.81316	61.029
	10.3604	31.8501	7.39634	32.6394	10.0364	67.3618
	18.3481	73.6619	10.4889	38.163	4.47682	57.1791
	10.1044	53.8665	7.41952	31.429	9.35565	56.1893
	12.0114	70.2772	7.53138	54.1656	8.94118	62.1233
	15.2559	64.1276	9.50599	28.4445	10.1833	28.0834
	15.7174	45.5227	13.2488	31.5179	9.11983	59.265
	15.6852	50.0276	10.6044	31.4351	16.9204	45.3706
	10.4897	54.525	6.30842	54.6948	6.98932	19.9049
	15.987	57.4994	8.16416	34.294	6.57115	75.7936
	14.9439	41.7794	7.31662	39.6015	6.41477	75.3628
	17.9416	47.9835	7.48259	28.4199	12.2006	100.703
	15.8263	63.0945	10.4299	26.2879	7.05263	53.193
	17.662	47.6724	9.48639	52.9022	8.41346	31.0185
	13.7996	37.7799	13.803	36.3212	12.1946	51.8954
	12.967	82.2799	14.4168	32.4271	5.53801	77.5918
	12.5854	86.2602	12.0018	26.4509	7.51852	72.8862
	33.9986	88.2568	19.6911	23.7449	8.63127	66.2939
	10.5821	62.406	11.3782	16.3401	16.8489	75.0603
	14.922	71.6667	19.4106	21.1031	9.57107	71.2601
	16.7157	72.3425	7.88973	45.8159	13.5853	78.3573
	17.5076	65.1365	14.767	17.0025	14.6116	67.0529
	25.0743	71.2094	12.6	29.0643	11.8523	86.9918
	13.4166	61.8039	10.8094	20.1281	12.8006	37.5229
	10.7524	71.5273	10.9351	28.3631	9.91679	68.6272
	16.8013	80.7233	26.0997	31.6245	14.6955	29.3336
	11.8059	56.8312	10.256	27.1503	10.9952	29.3513
	8.17167	94.1238	11.6401	27.9313	18.2998	25.5861
	22.158	69.2868	7.84633	27.913	9.51464	60.0408
	12.9808	81.0616	15.5313	21.6647	18.5041	68.3949
	11.9805	32.7281	6.35871	17.6493	17.4165	37.0334
	12.2256	63.4883	8.51445	41.888	13.5966	65.2261
	24.6702	62.104	7.04103	31.7052	20.5324	69.1836
	9.55373	81.6141	7.90336	40.184	9.64688	66.6263
	15.0089	39.3943	27.2957	21.2185	23.6414	55.3769
	8.01269	99.5047	19.4064	36.3416	19.8619	54.9215
	12.803	79.7135	9.79394	29.2793	8.27953	70.4641
	21.8985	55.9026	7.40807	41.331	23.4959	74.3536
	23.3222	63.6145	16.8735	28.2479	11.6386	63.5273
	21.5092	82.0548	16.0452	33.7323	17.6413	69.2506
	13.2201	27.1594	12.221	24.6652	11.6905	115.382
	14.2565	68.0108	17.2767	26.9645	8.2091	58.2391
	19.3758	71.738	11.5318	30.4835	9.75937	89.3173
	8.63147	67.3682	10.2083	31.6364	14.2754	31.6142
	18.5724	81.1637	8.48344	25.7943	29.3155	34.7455
	19.707	94.8155	7.2452	36.4826	10.8277	24.5921
	14.3866	74.1315	7.72745	21.5105	17.1988	64.9502
	13.4124	74.6519	9.00671	24.9409	10.9856	64.2853
	15.0047	54.9082	9.89302	22.2076	8.02195	82.6699
	22.8691	96.2752	6.82847	24.5868	14.7223	50.8502
	24.0196	74.8109	7.00399	28.2163	14.0783	51.8407
	21.8123	89.1983	8.28443	28.7152	9.28789	102.945
	13.4002	64.1105	8.0167	31.8279	8.79039	58.1956
	16.4472	25.5343	11.0667	30.3054	5.47915	71.7315
	10.0524	23.7801	13.0603	37.4925	10.6252	83.0078
	19.5382	28.7689	8.01674	25.2857	10.8225	79.1077
	11.8691	55.367	13.0704	11.5388	5.43564	68.352
	16.3513	30.5582	7.17077	30.1967	8.5789	36.84
	14.2869	24.7427	12.5761	31.1235	11.3952	62.6052
	18.1701	47.4065	10.0462	25.5283	11.6717	61.8769
	25.2473	67.5944	13.7626	50.0164	29.9111	45.6527
	21.3869	47.8484	10.8205	28.0428	8.34908	67.3739
	15.9163	75.4771	7.3345	19.4796	7.84906	78.6899
	12.7987	38.1603	10.0461	16.8447	11.1779	75.5261
	16.6978	65.0654	6.33092	28.9767	5.8558	67.479
	25.1578	55.9243	9.20674	31.955	9.59102	36.3457
	24.0454	64.1911	7.13292	32.6128	8.77017	85.5232
	16.913	45.6111	11.7904	45.5392	14.4475	73.4506
	12.8874	81.5333	9.27977	21.8424	9.1796	39.1675
	14.3498	68.7768	6.94223	50.9242	13.8097	67.8044
	19.4528	31.277	13.1926	39.7813	36.14	29.8108
	9.58671	71.0511	10.7776	41.2753	29.9581	34.5004
	15.5168	79.5747	10.2112	26.5899	17.033	57.8523
	14.8611	87.4838	10.0542	38.236	27.7698	37.2266
	14.1848	79.694	15.5816	39.3565	13.2454	35.5859
	9.67308	73.4138	11.2901	49.1335	17.0739	22.6158
	12.3612	72.5918	10.4775	35.3264	12.0192	35.983
	19.4669	55.7479	7.02067	35.604	16.219	59.5583
	11.4987	64.4526	8.52564	29.9382	13.7752	52.687
	22.3858	65.0221	13.4391	17.9728	29.3131	57.3658
	16.9191	71.2955	8.49027	21.697	8.72468	40.2117
	39.8728	70.18	9.69844	21.7264	13.6699	51.9266
	15.1972	56.9048	11.727	21.8343	14.5421	21.7508
	17.011	81.4694	9.09048	20.1383	7.84964	66.087
	19.7463	59.962	9.02682	31.7219	12.7248	48.9271
	12.3014	75.6207	22.117	26.3569	18.6309	36.6953
	14.8131	68.792	9.84962	24.9904	10.2809	37.789
	12.5572	35.2363	10.2595	27.5316	16.0615	54.82
	11.4306	72.1089	9.85057	9.89635	10.7619	78.8421
	15.0826	87.9255	9.38177	18.9859	14.0156	66.7948
	19.896	88.0557	16.7491	25.4454	11.5761	80.2058
	13.9849	82.5436	17.4764	28.8618	18.6977	73.584
	17.0466	71.5357	12.0913	18.3111	22.0243	36.9876
	16.6735	64.6966	14.4146	15.4451	16.1814	67.3872
	14.8506	35.8137	7.41098	42.5785	14.4686	68.1458
	13.7343	58.0332	8.40748	31.7435	16.3168	29.7362
	16.2734	64.5649	7.37318	21.2882	5.12609	19.3898
	14.6291	45.5739	11.0032	20.319	12.1028	21.1024
	22.3411	62.7566	6.73771	34.112	6.45455	37.1009
	12.9198	76.43	7.43036	24.6615	5.02265	61.6989
	22.5193	110.266	6.4901	37.5426	8.31355	91.0594
	21.9984	91.8669	7.00808	28.4969	9.51703	100.266
	14.5515	72.8274	8.15376	33.9964	7.67738	84.3043
	27.0188	58.1992	8.11929	22.2638	6.86735	80.6056
	9.7693	93.6112	13.4422	23.1686	6.97009	73.5165
	11.8802	58.2102	10.593	41.4055	7.42131	86.1551
	19.6673	46.0518	7.33076	61.3512	9.55305	45.9353
	7.26217	67.0179	18.7149	24.2032	8.55293	41.2794
	17.3432	67.7386	8.9851	10.0441	17.0761	41.9588
	12.6753	88.4983	10.4983	42.6181	14.3438	107.04
	19.6661	96.175	9.75645	27.2104	18.7589	106.411
	15.7439	94.4251	8.78014	20.1672	9.87864	20.7412
	24.4761	90.8878	10.4207	12.59	17.6512	27.0654
	19.9127	36.0363	10.2087	32.9742	6.95687	48.4239
	26.8191	64.2813	21.8077	26.8843	9.42813	20.1057
	19.7108	68.8684	7.67934	27.8429	7.89955	25.3369
	18.7261	108.185	13.9237	22.2464	8.21771	28.3528
	21.9033	70.6043	12.0853	26.7193	8.4837	52.3454
	27.5698	106.496	30.515	20.3371	10.0876	45.2561
	19.8831	94.6187	10.1462	15.3758	7.10999	77.2341
	19.3837	40.6949	9.62985	19.593	6.33814	47.992
	16.7408	71.6283	18.6629	30.2674	5.76635	69.0587
	18.0607	34.3064	5.71022	38.5295	12.9481	49.5881
	14.4807	38.8424	9.08896	39.2641	24.6327	61.0395
	22.1834	88.1885	8.44389	46.9475	24.6276	45.0636
	27.5119	52.2073	8.78543	27.2225	9.24701	73.4417
	29.329	66.5346	7.4434	51.301	28.2568	64.3659
	23.543	39.4774	5.04034	54.6904	12.8394	39.7705
	24.7242	36.5305	7.53804	36.0699	12.0209	85.25
	20.1264	39.5211	10.9136	20.9901	9.26426	43.5406
	24.6607	46.4978	8.76501	32.9142	12.4298	100.991
	36.6698	100.974	16.6282	15.0693	7.29014	53.0439
	23.2891	52.8832	7.18621	14.6701	13.3751	36.6677
	39.4455	37.1207	6.51026	23.7489	19.2394	28.5287
	23.9691	72.8224	5.70908	13.4848	43.5165	26.6731
	17.4897	41.2606	8.90276	17.756	13.993	58.866
	18.5736	77.4874	9.16159	26.5021	14.015	42.0405
	22.0486	83.3954	12.3167	23.478	16.7075	34.1194
	19.316	66.8486	9.31496	23.1688	30.8789	49.1432
	9.3142	33.1838	8.03047	21.2535	16.2133	86.9492
	10.8318	49.9489	14.2302	14.1545	16.6357	28.4176
	9.96263	29.147	15.4114	17.6103	31.6702	69.7212
	17.5547	29.933	9.13772	27.3186	27.1169	38.1634
	16.1026	31.8658	8.85027	30.7014	24.0957	39.395
	16.8132	49.8159	8.06091	21.5978	14.4266	55.0497
	18.0162	33.2916	10.6965	17.4866	12.7289	67.7289
	8.30052	50.9712	10.1181	20.2174	13.4105	46.6534
	14.6848	51.2367	6.92511	18.185	17.9809	67.621
	15.5442	50.8407	8.26481	15.9769	11.3843	52.6559
	27.3106	54.9834	9.19206	24.0599	18.3186	59.2581
	13.4268	34.172	8.8747	19.0343	9.43743	64.7667
	15.3961	30.6941	11.2048	14.9761	19.5251	33.8981
	24.2064	54.7541	8.34967	19.2798	17.2022	84.4189
	23.8091	42.376	8.82051	17.3987	14.5885	75.5287
	16.5477	33.146	8.31079	34.8597	11.1449	53.0539
	17.9637	64.3963	9.81877	42.9033	15.1708	64.214
	11.6392	37.4508	11.2988	31.4797	12.1021	55.7888
	16.23	59.2939	6.87732	27.4869	16.5524	97.0758
	11.6256	51.7025	9.22985	44.6982	16.629	51.4709
	8.49727	45.6053	5.96271	21.7192	15.4456	31.8521
	18.4847	48.8959	13.5815	28.6925	23.1728	47.4637
	10.7574	61.922	8.11534	27.5306	16.2543	74.4966
	11.2389	71.442	10.1858	54.2839	8.06941	65.1989
	11.63	48.4672	8.84237	69.5056	24.3072	81.1594
	8.28117	50.4133	8.70054	58.4945	22.4449	47.1735
	8.7162	49.4692	9.89862	46.5975	26.6579	67.0443
	7.49428	54.5291	9.86655	33.0363	26.9293	70.3301
	9.51278	41.0948	9.95144	26.9435	6.49263	63.8444
	14.9345	51.1097	7.22287	25.3869	25.0366	45.2265
	10.5518	39.4611	5.64634	24.9293	20.2165	50.3719
	13.1926	49.9123	7.572	24.0049	8.28788	52.6029
	15.2156	68.2003	7.89193	28.6744	9.38475	52.2792
	15.0394	40.9494	9.30335	24.8843	9.19599	47.4358
	16.144	36.3341	7.9619	32.319	9.14508	65.6603
	13.5671	48.6559	11.9111	20.2897	24.2935	47.9053
	11.0552	46.4306	6.76996	24.4784	21.9143	41.8756
	12.4535	50.0232	7.52482	23.0407	17.1235	80.6426
	14.3522	62.4618	10.5052	30.6319	11.3582	101.579
	15.944	46.9823	9.50202	20.1434	20.9865	53.9757
	17.2183	62.7865	8.52719	25.9909	15.9264	30.0109
	17.6398	56.6584	8.86859	26.6481	15.4501	51.6553
	16.0601	47.2223	7.05062	33.036	16.8434	47.8307
	23.2471	40.2625	9.51031	20.2606	13.1548	38.5309
	19.2496	56.157	14.3919	33.2599	16.0882	19.1154
	12.451	17.6369	12.7251	33.7539	5.65931	17.2186
	18.3447	23.2591	14.1224	18.3916	16.5212	44.0556
	15.6661	27.5601	9.13089	30.5327	19.7239	56.3544
	14.3544	29.7373	21.8133	33.032	26.8837	81.1523
	13.9573	26.1527	16.6566	26.2203	20.8815	52.0206
	15.2297	43.498	10.539	13.7494	9.82442	73.354
	12.8512	32.7866	9.2238	30.996	19.2395	53.5742
	11.8087	37.0115	14.1255	35.0966	8.93257	34.2119
	16.8043	35.3954	7.25078	54.3136	11.3744	27.305
	15.2682	27.9872	9.11371	16.6135	19.9657	40.3932
	18.1922	35.7214	8.52966	52.4189	18.5465	50.0139
	14.8965	23.4142	13.5647	30.1536	16.2707	41.389
	12.4973	51.7199	13.2115	37.066	13.0411	34.93
	8.97297	53.0933	14.5866	11.0122	18.0627	16.0395
	12.568	36.5729	19.0442	32.9477	9.27729	22.5168
	14.0278	42.0697	13.5541	16.5733	15.7618	16.3653
	20.0345	40.326	4.88406	22.9343	13.8172	26.8228
	11.2893	24.5723	9.6233	20.1578	12.159	24.6365
	13.1905	35.6468	12.5309	18.0024	13.1147	31.7904
	13.0957	39.2131	14.1756	21.4076	17.2789	20.304
	53.003	63.0058	15.5126	22.9367	12.2685	24.9577
	16.8037	50.0906	9.44624	26.3209	11.5776	27.7338
	9.3715	41.2645	28.0813	22.3313	21.8924	46.454
	16.8462	54.7768	10.9361	21.5603	12.5848	59.3833
	14.9258	40.7254	6.95411	16.3762	9.57002	83.7405
	16.0817	33.6201	12.8387	22.8358	18.1364	44.2991
	11.9854	28.3572	11.0616	23.7922	14.5876	52.6863
	17.1028	38.0657	13.6672	37.8268	11.9873	28.582
	15.9364	75.4962	10.6324	38.3807	16.8392	37.1904
	14.9179	68.5761	16.435	38.0575	20.9277	21.197
	15.0382	58.8166	10.964	27.2493	38.759	57.9061
	15.189	23.42	9.95151	27.6034	10.8087	66.3119
	12.9568	64.528	13.6951	31.5224	17.9514	48.5708
	16.0717	52.9463	7.38542	30.4331	27.8068	35.7991
	14.6731	32.5782	8.93182	29.3987	16.7534	51.3555
	15.3791	32.0222	9.49465	33.0622	18.5876	24.3855
	19.3039	25.9043	12.0908	28.2871	28.6966	43.2487
	15.3136	62.1926	21.2325	33.1668	15.1571	30.6539
	14.7743	45.0367	7.11699	31.0644	14.3009	36.4316
	22.822	33.7451	7.10264	34.4835	9.8	52.0473
	20.9847	38.1475	7.14631	24.4296	12.4066	19.0874
	15.9708	41.4688	9.98841	55.0905	12.2936	13.9366
	25.5357	46.7085	6.28571	34.0349	10.883	54.0319
	23.5118	53.1178	16.2503	22.6	10.6739	44.814
	12.0591	43.8475	19.704	20.7374	11.4469	33.735
	22.2576	79.3158	16.3565	20.5752	15.376	28.931
	20.0051	62.0388	23.6794	43.0288	15.3911	41.1692
	18.0991	56.0405	12.8364	37.7317	12.3562	40.2805
	18.6166	26.0377	14.2449	27.1062	10.5081	129.5
	22.476	43.4824	8.60726	28.6541	11.1859	38.6949
	21.5199	46.3154	9.8511	25.9433	10.4779	29.4426
	15.571	92.7275	11.6804	46.6907	6.99749	12.7978
	23.4236	6.9968	12.5742	34.9318	6.9944	22.2395
	9.36696	55.6479	15.1982	32.3812	24.0569	46.2964
	11.1023	44.1936	11.0916	32.5221	12.9711	40.223
	18.5595	48.0865	8.55172	36.1418	18.8887	39.3613
	18.0433	19.4379	10.2946	48.5093	20.044	37.2147
	10.3367	43.1704	8.18893	28.7667	39.7309	23.9332
	17.1357	38.3341	9.02692	16.7175	18.5202	39.9826
	12.5545	25.6452	10.2608	24.6073	25.1579	38.5178
	10.2374	43.1166	7.45553	29.825	23.466	29.6234
	9.67644	40.5697	11.8637	31.2206	18.0652	30.7644
	13.421	48.9432	12.8335	11.0021	18.3711	39.414
	13.1175	41.2613	21.216	41.5331	21.6053	27.4007
	18.9229	38.7918	9.87753	45.4916	25.1822	29.2667
	18.7797	25.9416	15.1495	29.7935	18.7208	39.0011
	10.5712	67.9207	7.21332	43.7255	17.3825	36.7837
	12.922	13.697	9.66234	39.5938	14.8405	39.6954
	18.4366	51.9542	9.23783	26.9443	14.559	45.358
	9.43173	45.6095	7.90918	56.7724	23.0383	27.0897
	17.1365	51.5054	7.37071	56.2996	28.3132	30.0386
	18.9162	21.4668	7.1906	26.48	12.677	25.99
	10.6288	62.8307	10.4068	50.8609	12.9866	21.5649
	10.4528	70.4265	7.82841	40.6808	13.6649	23.0394
	15.7761	38.4527	7.33333	37.8114	17.7437	38.3899
	9.56719	50.8008	7.93869	55.7075	13.6869	108.487
	15.9654	60.4138	10.085	57.462	21.572	20.3592
	10.5519	27.1332	8.32737	35.5648	14.9408	35.578
	19.2081	46.7266	9.26087	35.3619	23.7698	45.8816
	17.0266	50.0818	9.46	35.1954	56.8589	23.6953
	13.0334	64.4624	9.11407	51.5206	31.3202	39.8749
	17.4254	67.1406	10.214	44.9796	16.5875	41.8855
	10.9667	43.7062	8.23473	41.557	27.0833	40.2849
	16.692	80.871	6.38462	31.9263	7.6	23.9007
	16.7816	32.0407	12.1937	54.8274	26.9389	57.7097
	16.1299	59.8931	10.1019	41.0558	19.6	20.3444
	16.4754	52.7333	16.4172	44.0385	17.2929	26.8567
	12.7927	47.1818	15.4004	39.5724	29.4668	39.6491
	12.0694	78.3705	7.86828	61.1802	20.8855	25.9233
	10.6443	46.6357	30.7833	45.9646	23.0077	24.3365
	14.3063	77.0445	15.8755	17.6068	44.5939	22.1174
	8.17489	59.6527	16.265	34.5303	38.6958	23.8445
	14.5845	43.7606	14.965	26.0968	46.1768	33.9123
	20.547	52.6814	14.2824	28.347	42.7046	34.4064
	10.3895	78.6925	10.4794	20.9503	28.4968	37.506
	15.8922	41.7674	12.8665	38.0271	23.0755	34.9109
	11.8183	46.1795	11.8364	53.0698	19.6846	24.9679
	25.4226	50.0552	13.2633	56.1483	21.382	40.138
	14.2496	78.9578	9.95701	43.0701	21.3562	36.6016
	13.544	64.992	11.7622	46.3697	30.2662	24.0702
	13.3255	41.8031	12.2444	46.9253	37.5371	51.6257
	18.5589	78.4684	27.9971	44.6079	21.7153	22.0135
	15.484	74.9227	15.3851	41.4971	17.5648	28.8183
	5.02945	43.0605	10.729	52.9295	19.2055	29.8645
	13.2536	41.2928	15.5908	62.2412	15.6232	19.4813
	10.5338	10.7848	35.3901	46.8798	36.6376	29.0709
	15.5593	55.7477	8.36971	59.855	35.7032	60.0893
	19.146	62.9867	7.90662	63.0897	16.9579	38.1932
	14.1474	92.6077	11.7653	34.395	27.1424	29.9853
	8.63426	52.2978	8.89185	27.8381	32.2414	48.551
	3.60714	81.5364	12.0412	22.7279	25.6101	68.8944
	13.341	16.1497	9.15297	25.3918	20.9533	34.0013
	10.634	29.5811	8.41498	41.3121	33.4175	38.4162
	18.1736	42.3397	11.9727	39.3333	45.5668	31.559
	10.8926	50.1609	12.0814	30.1098	28.5828	48.7081
	12.1009	28.8	10.4229	33.4109	48.2573	17.9861
	10.8116	35.571	10.3638	59.7457	31.4207	21.9213
	18.4013	68.0729	12.6593	20.525	14.7	25.9679
[truncated: 1,001 more rows]

## Sheet: Fig EV4E_gH2AX intensity
	-Dox	+shGMN	siFbh1 -shGMN	siFbh1 +shGMN	siRad54 -shGMN	siRad54 +shGMN
	15.8371	60.346	25.3575	27.1037	22.0819	42.9316
	20.9688	39.5115	24.4166	32.8343	14.75	38.999
	15.8402	33.4557	27.6827	33.6167	23.3494	52.7054
	22.5991	29.5492	18.3208	22.5836	36.4429	34.312
	17.5215	42.0391	23.0538	35.2378	27.2343	23.9711
	15.5025	24.9858	15.164	25.0866	24.1398	42.6711
	16.2278	60.6243	21.5957	25.0432	23.8978	22.8349
	20.9171	66.4462	22.5212	24.6812	26.3219	34.3963
	19.7939	28.2268	15.5659	33.086	21.3295	43.9951
	17.5994	48.7122	22.9045	23.9127	22.6134	38.2537
	44.6524	24.3236	37.5171	32.1675	19.8648	35.6315
	18.6751	25.7091	23.6456	21.4146	22.3369	31.1027
	16.8445	34.4592	28.4732	20.3881	19.943	33.9482
	25.9132	30.7873	27.2118	41.8112	28.4101	37.8354
	24.7261	27.9632	20.9792	27.9106	20.9006	22.5335
	16.9501	72.7925	28.8241	30.1751	23.9079	25.6661
	22.52	35.5523	25.8659	34.5775	22.2421	25.1319
	26.9181	27.8637	24.9649	59.036	20.4076	42.1159
	15.9792	77.2098	21.2467	67.3094	21.2823	32.4212
	16.6623	27.3267	33.0694	23.2575	82.1268	32.334
	26.4549	27.2083	22.8005	25.1009	15.2371	43.7872
	31.578	42.5473	19.8151	36.2826	22.0186	41.0692
	20.2288	35.5199	24.5053	25.7381	24.236	35.9575
	21.7358	47.5968	23.7465	47.356	23.7583	27.2592
	22.2458	45.4537	27.4083	32.6773	26.6352	37.7814
	18.6754	62.7367	21.0431	26.0634	17.1783	31.3066
	15.147	20.8427	22.5581	22.6503	29.3095	27.1186
	23.1726	62.4573	28.2215	52.8173	26.0985	25.6408
	18.0298	62.6818	24.5151	36.5617	19.9952	30.8988
	13.4498	50.4481	22.7902	27.0106	28.8819	29.3415
	21.6114	27.3101	27.2581	46.2379	24.9051	23.3246
	20.3724	19.0116	43.7007	36.0334	19.401	40.5155
	30.6872	45.3032	15.0297	42.7201	19.387	30.9907
	29.7261	39.8579	15.7703	24.3725	24.8519	42.9177
	26.9946	32.8159	21.1869	33.8462	21.2322	39.0999
	14.3539	42.2618	22.4393	29.9882	19.9037	28.149
	18.4167	43.0405	22.8798	30.0099	19.7228	28.398
	16.0185	28.6928	50.4337	29.0721	26.1441	20.6545
	20.4748	21.556	24.3704	28.5172	19.6185	33.3318
	15.9855	32.5405	20.5454	55.0694	26.5727	21.5695
	30.2154	115.106	17.7161	19.1658	17.0241	35.584
	34.429	20.1581	22.5494	67.2023	17.0636	20.3947
	19.106	27.0859	21.2777	27.8716	17.4889	27.2025
	21.8739	119.798	21.354	15.9457	20.9925	21.9322
	16.953	23.6891	21.4916	19.5476	25.6256	25.9748
	26.9322	120.43	25.3402	21.9585	25.9918	32.2641
	17.2014	47.7862	20.8752	22.086	33.4931	30.7674
	16.1182	45.6244	14.9891	17.8014	27.032	37.1365
	19.1163	26.4725	21.9311	31.6938	23.5623	25.6818
	18.8312	24.209	16.6754	37.711	18.7814	30.7567
	15.617	36.3528	20.2243	25.0691	26.1478	33.1411
	32.6436	19.3333	15.5813	24.2621	26.4964	82.7993
	27.5182	26.8938	17.9597	32.581	27.6074	34.1916
	24.5242	29.1168	21.7877	27.2521	17.204	30.2308
	21.8225	45.0465	21.734	26.5459	16.5151	26.5575
	19.2347	35.225	19.0741	23.308	31.4164	138.068
	18.0289	115.246	28.7643	28.9461	34.6694	43.8371
	23.5419	119.838	23.2439	34.4893	27.2345	32.683
	16.8562	89.7405	24.9774	16.159	29.4934	49.3994
	20.1452	95.8113	19.5237	51.8953	23.4743	101.153
	27.215	37.0942	20.4163	25.0344	25.1343	51.7322
	17.2258	38.5306	20.5794	23.0101	25.0679	49.4397
	17.0294	65.6253	20.926	44.7602	27.1167	57.5033
	21.5678	73.8	23.3453	21.7817	30.2233	141.766
	18.3259	35.1421	24.3951	26.2613	77.8124	34.9636
	27.2867	17.4943	26.7689	47.3438	22.3527	30.3319
	89.8274	26.1501	29.7992	21.9881	20.9954	37.8017
	16.0271	126.692	30.7691	38.9715	42.951	170.785
	20.3301	42.8705	21.579	46.5466	32.4088	138.117
	15.125	113.844	24.2474	39.7189	24.7894	171.562
	16.3741	36.0252	25.7015	59.0084	23.8344	43.9727
	26.1901	47.0768	19.1054	20.1147	29.369	32.8629
	20.7729	43.0931	21.4323	23.8782	31.5424	31.8856
	19.023	39.7569	23.5551	22.4793	20.0607	25.6412
	16.6468	86.2963	14.0566	35.8159	33.0024	27.8851
	25.017	48.5388	23.6071	28.7291	21.2339	58.8798
	21.7944	40.0932	25.3155	34.2373	26.9304	47.3238
	29.9525	20.3523	28.065	45.2442	19.4962	22.8694
	18.3473	21.238	17.1485	31.1911	30.3059	44.854
	15.5319	27.9512	23.1345	27.1168	168.385	24.607
	21.0032	25.076	15.1111	28.2078	37.846	29.4007
	20.4023	16.7883	17.0651	34.2356	17.2146	36.7171
	32.0966	84.1707	24.7348	36.276	18.5099	42.4146
	24.5161	22.0084	21.1767	32.9333	23.0107	23.6427
	35.7149	24.7765	23.4872	37.8304	27.9448	28.406
	21.2257	31.1178	22.2836	27.0237	35.6529	34.1496
	19.0583	25.3781	18.0704	40.5284	24.266	100.227
	20.4126	31.361	16.4662	29.7588	19.0312	29.7607
	13.5361	35.1715	22.0101	30.0518	25.0062	31.9973
	17.683	40.8839	23.3766	30.5344	23.1935	34.4653
	18.8278	30.6118	22.7758	30.284	36.6317	42.5356
	13.5442	39.0231	20.0098	31.6816	24.2844	73.2542
	23.9342	22.1294	20.5606	25.958	27.4782	32.7643
	18.8169	24.3595	22.7119	23.1116	24.8554	19.2103
	19.5946	22.2731	23.0179	25.2853	16.2262	30.6825
	36.3036	32.8875	26.9147	27.2924	14.6633	59.5388
	18.9967	30.8255	20.7316	32.7442	15.5339	49.493
	14.2089	40.732	24.2589	32.2174	16.5561	39.5274
	13.2655	21.5962	22.9812	59.8494	16.3731	39.5714
	25.6278	56.8582	24.9122	26.811	39.6724	54.0362
	24.6603	22.8386	26.8081	27.2364	18.1274	47.2423
	19.3674	34.7903	25.6293	23.8683	16.5221	57.0236
	14.3797	34.6789	26.2297	28.7391	16.2182	31.2921
	42.7219	36.4754	30.0647	53.6284	49.1384	32.7959
	25.5239	26.1283	30.5008	49.4885	20.7823	62.8209
	15.0131	28.5516	21.1491	30.5195	26.2587	60.9914
	12.5282	25.6333	24.8958	25.3145	23.4249	40.434
	31.209	24.5462	27.8	40.9288	23.2243	49.5563
	15.7417	28.5976	27.3698	26.3221	24.258	32.7011
	14.5129	28.9014	25.6473	42.5015	20.7863	41.0442
	22.2248	50.9738	34.2741	26.4322	12.6057	49.6016
	18.7151	50.41	34.0928	37.6582	22.1675	69.6409
	23.5344	29.2136	25.9275	29.1722	18.6706	117.732
	22.443	28.8472	23.2448	28.6464	21.8322	30.1797
	33.4154	26.6661	24.7808	37.9279	14.3957	76.0366
	21.3804	21.9068	43.3038	30.1542	16.9383	60.1442
	18.0886	22.8831	23.5038	27.7054	23.4806	27.6919
	17.459	69.2242	21.4861	38.6545	18.3734	32.9919
	19.4654	31.9398	42.0874	34.242	23.8463	59.4897
	20.9447	100.393	22.6799	27.9002	18.4668	31.6763
	25.2101	26.4183	25.4687	26.6025	22.2016	33.3179
	21.5156	56.3939	29.325	36.0843	19.2194	32.4807
	32.0737	39.3311	15.8521	25.8252	29.2635	57.3803
	24.6259	38.5629	22.7635	32.8267	30.6786	29.0783
	24.9406	37.8222	22.7308	29.4925	26.0613	21.1472
	22.726	39.9589	29.7574	26.0123	24.0399	25.0275
	22.8307	26.5811	49.3807	33.819	17.4934	29.5483
	34.312	32.9764	20.5729	80.0896	40.1449	26.209
	31.6582	46.8789	21.494	18.8344	27.7691	30.4093
	25.4662	97.2369	22.7401	13.7008	22.5168	39.5221
	29.3186	66.4892	43.8642	22.7376	25.1826	30.8474
	32.4122	26.5704	23.4184	24.6018	19.1919	32.5095
	17.1653	32.9504	35.8342	27.2895	19.6902	48.561
	16.9378	59.1911	29.5382	23.0183	20.4941	34.5399
	20.7311	34.2356	17.4417	34.2338	21.6169	35.8156
	19.4977	24.2432	28.1111	21.8737	21.9183	22.0681
	16.5121	52.7927	23.9003	36.455	15.0307	42.9906
	17.1902	23.6066	32.6972	23.8447	16.8804	46.3414
	16.1327	41.6357	23.9074	29.7861	20.8969	29.2934
	27.2452	22.9688	27.8742	20.1456	25.6848	39.3674
	16.5391	21.2118	24.4333	28.9088	28.4631	27.4173
	19.7643	28.8493	16.2058	31.9699	38.8666	37.7297
	14.1747	34.8671	28.9035	32.2189	26.9109	59.9904
	26.6161	27.5138	23.5179	20.7282	37.4041	26.2895
	19.356	34.8514	20.6054	26.4394	34.3456	67.0083
	16.8323	43.1342	25.1907	27.6221	23.2309	45.1829
	23.1711	35.5852	22.0016	24.9738	36.0843	50.6982
	18.8338	32.2451	26.7995	71.5502	31.6699	45.6172
	21.9496	24.7561	21.511	25.4904	17.7949	45.8193
	21.1977	74.2406	26.7822	30.0023	26.1456	37.8522
	25.8919	27.499	22.6815	45.7339	36.1248	36.344
	16.7916	35.3029	24.2157	26.5331	19.422	78.7515
	19.6871	193.259	24.9496	32.6137	28.7873	26.4387
	20.4896	30.1897	27.6988	27.2345	33.393	46.6773
	17.5896	25.7591	34.1108	23.3086	47.6017	29.1669
	17.3883	40.2628	23.9172	29.5502	46.0666	34.5725
	21.3668	27.2624	20.8234	26.1063	27.8177	38.8283
	35.0955	27.0659	25.8467	26.3453	25.7549	28.7447
	18.9562	26.8763	23.6613	31.9214	33.7302	25.8592
	30.4149	27.7074	24.7465	29.6	24.3963	24.7141
	18.8617	22.7895	27.0528	31.3658	31.0162	56.2318
	22.4399	33.6755	25.7903	101.594	17.0601	16.8121
	24.2943	55.1472	23.0106	22.701	23.6197	26.2822
	18.698	22.7411	29.2916	32.6229	37.1431	32.6621
	26.9167	24.2712	30.9916	33.8698	23.8701	19.5385
	23.6493	50.4447	25.5569	28.8928	24.6003	47.7847
	20.0324	31.0784	29.8642	23.3336	34.2344	28.4406
	21.893	23.3663	21.0991	38.7192	25.1167	28.3045
	17.054	34.2768	27.2332	26.6469	24.2839	31.8941
	13.307	18.6498	26.1843	27.301	37.549	40.2985
	18.958	26.3514	36.76	23.2	18.1548	44.5991
	23.0114	39.3685	29.9202	30.0609	17.6611	42.3212
	15.9482	61.6111	22.2544	35.8052	26.4891	27.966
	18.406	22.7613	31.6883	27.9353	17.7189	28.5811
	15.7058	24.0676	20.1601	50.9927	35.0409	41.387
	28.1899	38.1799	24.6121	30.7323	26.3792	51.1368
	23.2149	20.7282	22.4632	31.2356	19.6985	176.031
	14.0096	24.86	18.6478	40.1051	27.248	28.7261
	18.869	23.9969	19.6751	21.8764	29.1184	34.4453
	22.182	41.611	15.3933	28.1709	19.0633	32.8533
	17.6971	46.647	22.5497	26.7065	22.3682	29.2902
	13.7533	18.0481	20.4873	22.9546	39.06	29.9175
	13.4227	32.9892	30.5588	32.9114	41.8583	21.6963
	17.2493	32.321	22.3071	39.6942	30.0416	33.1199
	14.0414	35.5218	25.6464	42.7769	31.4234	39.9198
	16.5909	20.939	34.53	39.6726	32.354	32.6998
	15.632	19.2985	27.288	34.2875	25.0673	48.5956
	13.6107	47.0049	29.1279	35.507	24.3074	25.0944
	12.6063	19.1688	26.5281	33.6116	31.1	27.9801
	15.3555	34.8015	24.7766	51.1273	27.915	29.5228
	31.8047	30.8663	26.7003	33.3117	19.6557	40.4
	17.907	23.8566	35.9422	35.5258	40.0742	37.5815
	19.1302	19.1458	30.5843	34.7063	42.6093	22.4091
	20.8889	33.7395	27.6309	33.1612	18.9546	31.0409
	17.9657	23.0952	18.1286	29.7274	50.1568	27.3237
	16.0072	31.0367	19.3206	35.568	36.0046	82.6779
	13.4217	81.363	21.6797	29.4599	50.7957	41.7758
	190.797	26.1417	23.8664	46.3616	35.3988	37.241
	34.3548	90.0479	22.1667	29.5784	42.0476	48.3571
	31.3037	31.5393	25.4078	25.7517	35.0144	47.1212
	38.7029	40.9806	25.4661	43.4863	29.2795	26.6392
	26.9745	54.6416	24.2247	30.7576	29.1952	31.221
	42.1576	30.8721	16.4384	51.9508	19.7427	62.1111
	29.0517	107.883	25.277	36.9916	19.2472	125.391
	25.4369	28.9265	22.5145	22.4007	34.7385	36.7174
	25.2696	62.8237	28.4118	28.9778	48.3227	28.9293
	21.4529	103.547	26.4958	29.0556	148.278	44.0919
	21.4794	48.1602	27.0847	51.4071	30.7742	35.5746
	22.8741	63.1547	33.1264	29.7341	23.0636	33.7107
	39.0875	45.6305	32.681	46.0126	26.8146	32.7412
	29.7969	52.2789	24.6694	59.937	30.3742	35.9806
	26.3113	40.9303	70.5265	37.0086	21.9462	42.5114
	44.3333	38.9781	23.934	34.9714	22.3302	89.6003
	18.524	50.9733	26.2863	34.5832	25.5969	30.096
	27.6324	48.3009	27.101	29.4076	23.5044	87.7407
	28.4862	58.6745	37.3712	39.307	22.0563	49.1288
	37.9973	24.184	32.7312	50.2541	24.8554	40.3768
	32.492	38.0026	24.0903	25.1908	29.7719	136.365
	16.197	27.5031	31.8962	29.4744	36.7601	30.2025
	41.1925	112.404	36.8574	30.1832	34.3715	28.1417
	41.1412	51.9521	34.0152	25.8612	79.7321	24.6433
	32.9791	29.5767	31.5708	12.8808	22.7889	35.1466
	36.1745	36.1925	28.5135	31.0177	29.8688	82.0372
	21.1711	80.7727	29.9844	29.7161	25.1403	38.2389
	22.8011	33.8648	24.5151	28.8652	18.0193	35.2075
	22.6926	31.6809	29.7486	29.0022	26.7649	35.185
	19.5369	141.903	23.9078	28.3569	24.9732	54.2274
	14.9774	32.5346	31.7862	26.7187	20.7804	42.8812
	35.4927	83.9934	27.1775	25.2296	24.9308	43.409
	21.1256	58.7686	33.3239	23.784	18.0568	37.0412
	38.1682	79.6585	22.8745	51.9462	16.4536	30.8291
	31.7621	43.4954	32.8192	12.3395	17.6436	36.0107
	23.193	51.7768	23.6471	13.4507	19.076	46.8305
	45.983	89.7166	25.3488	31.6671	24.1514	67.2061
	35.2585	110.382	29.7608	25.1807	14.803	41.1652
	42.1424	55.8897	27.9658	26.5417	27.8129	96.9051
	36.5955	38.3719	20.9117	25.6257	25.6613	34.6907
	31.8694	34.8905	30.3541	23.1941	43.4829	30.7436
	42.7989	18.0681	25.7687	35.704	24.4984	29.7704
	23.1498	23.6335	27.4544	16.2331	28.0858	22.0768
	44.3141	22.0178	25.5062	25.7709	30.9014	33.7746
	28.6407	36.2029	26.5106	14.554	29.4908	28.9649
	32.6681	51.9309	28.9606	29.8611	34.7004	45.3725
	17.0283	61.5172	27.3373	26.6312	35.0244	24.9222
	17.6587	32.6262	24.3084	47.1587	38.2915	38.1688
	32.3178	50.7827	27.0031	37.4961	41.9784	41.7366
	25.1312	27.1455	34.2575	25.2653	29.3651	57.8511
	21.7515	44.2689	23.4489	17.0802	18.4792	44.864
	32.3075	37.532	25.8188	25.49	27.6117	42.1852
	34.3399	50.9609	21.6274	28.5273	31.5492	30.6904
	27.6337	39.043	31.1273	26.8287	37.3408	25.0242
	25.3818	61.8158	15.6552	21.7344	26.9434	86.9273
	39.278	37.7436	27.7094	20.214	28.4218	34.1207
	58.1381	37.2464	22.971	25.8318	31.7537	33.1415
	79.1197	86.1614	22.7703	16.8044	34.0192	81.3883
	53.1599	45.7312	23.0274	11.5816	26.3294	113.283
	55.1013	66.605	24.9333	11.6808	34.4453	55.9466
	79.0228	28.8408	26.6592	11.1379	28.1326	111.936
	25.0564	24.4596	22.6625	13.0886	27.4875	54.5258
	20.1514	36.4248	30.787	27.3339	27.1166	27.1652
	17.1376	33.5086	28.1289	22.522	16.0987	61.2392
	20.8571	47.1806	24.6677	31.1947	22.7814	49.9591
	23.816	59.1056	26.138	12.0927	31.4251	30.1741
	14.264	69.9934	23.2847	26.0808	21.1862	31.3269
	43.4075	50.6568	26.1939	13.822	34.4536	47.1854
	15.3614	37.4197	24.2727	15.1166	21.4235	64.0975
	19.5779	40.9722	27.1184	19.0987	19.3786	49.8856
	27.6526	35.4523	37.7305	14.3133	26.2048	54.9875
	23.6277	66.169	18.3462	14.0515	18.3344	66.1743
	21.6659	45.3872	17.8591	19.6518	22.4725	100.851
	20.9588	40.1671	18.5201	14.255	27.9432	52.5207
	20.1204	94.3876	26.917	17.6618	25.4662	39.1741
	19.1777	33.4885	30.3972	17.2943	37.0357	29.0016
	16.948	22.7719	32.369	15.8619	25.7051	54.7785
	17.4071	34.8272	26.8386	18.2363	28.3596	28.0009
	22.9033	27.7484	24.2556	18.7328	37.3175	25.8717
	15.3513	30.4484	30.8903	45.9153	17.8425	20.0634
	62.3427	41.2163	28.0535	25.8792	40.2332	116.809
	66.9404	38.7546	24.8746	12.964	24.098	52.8619
	23.5714	70	19	13.9764	29.0246	43.6852
	24.6254	59.6261	29.8609	19.0121	25.7957	42.3387
	31.1493	21.3156	24.7969	21.7535	42.7106	28.5
	27.5415	37.7201	26.18	25.4852	39.1335	29.5217
	21.9841	32.7336	20.9788	22.1439	22.4993	50.1129
	23.8808	28.9042	29.8244	19.9077	47.7166	44.241
	21.2011	28.6378	34.3035	38.8144	39.5881	34.5377
	23.9932	20.9271	20.7486	23.731	27.8746	45.6647
	21.7418	28.5052	22.6477	41.2918	22.5692	37.3246
	22.1242	30.0539	25.2531	26.0881	57.3979	29.801
	15.1944	60.7439	30.3472	33.726	26.2452	42.2811
	36.7447	49.6887	19.2449	69.9218	25.044	41.1833
	28.2302	27.4788	18.3925	42.3758	31.6733	31.8186
	28.8962	42.3842	18.5791	90.2307	23.5657	33.6707
	31.2257	32.1553	21.207	28.831	24.5476	28.8605
	27.0283	56.032	17.1809	31.9035	23.3862	28.1029
	17.366	33.7574	18.8591	16.4249	31.9328	34.9006
	18.1607	28.9794	25.1268	21.2898	34.828	31.6178
	42.3886	26.4944	25.6923	22.8752	21.7417	73.3714
	26.084	35.0839	25.8786	20.1959	36.1664	33.1928
	16.9873	89.7355	23.8869	25.3576	38.2174	37.4631
	16.1978	23.3242	22.3573	19.2519	33.3038	36.0925
	17.6415	20.6328	22.0676	24.8032	30.436	23.0226
	18.0992	34.3753	18.1162	25.8994	33.5627	30.3734
	21.2299	35.5405	17.7653	24.6154	38.7431	38.3506
	24.7144	37.9988	25.2047	18.0852	26.1296	67.8062
	17.265	46.8736	25.6632	17.3837	22.6706	45.9519
	17.5495	60.2623	20.9132	14.2145	22.7782	39.2745
	21.4951	23.536	21.4075	28.9462	26.864	51.2138
	22.3189	27.0523	19.1191	29.3825	59.763	90.8774
	34.8657	25.0716	25.8648	44.6445	30.5031	72.6555
	22.6663	31.9777	17.4325	36.3351	47.3344	67.5316
	23.5035	21.4823	30.1317	28.2439	24.5709	48.3691
	22.2263	20.6518	31.1929	29.8475	29.9438	76.6
	22.4818	31.229	17.8847	35.052	31.8049	136.375
	19.0284	19.2708	27.0469	27.5766	23.661	54.572
	20.8731	30.9664	29.4851	35.3499	29.331	28.1253
	24.6801	21.1352	23.7372	16.0324	21.4924	48.3397
	32.8931	33.512	21.9903	17.122	24.1972	92.995
	32.0835	20.4587	25.1983	33.2175	28.4372	39.006
	23.472	20.2999	26.1926	86.8269	25.9515	31.3288
	21.2067	30.7831	31.008	28.3904	37.5365	35.4102
	16.5224	155.46	23.6067	86.1833	26.9579	42.314
	21.3196	23.1861	21.5739	33.6748	27.0521	29.29
	27.812	29.7944	26.4984	31.9269	34.305	38.117
	37.1672	25.8702	20.7799	48.8072	36.9353	35.1911
	24.6884	80.6414	22.2887	30.6785	24.1138	53.6737
	20.3073	9.65991	24.6981	30.6288	31.7643	33.5187
	19.6577	13.0713	29.0522	25.9878	25.4762	44.1705
	23.1063	13.0718	26.4288	23.8654	32.2715	19.1954
	19.1773	65.8266	22.5767	29.4101	29.3066	42.5538
	22.0523	58.0934	24.8482	25.5111	36.5419	39.9103
	32.587	50.4926	17.2755	23.0175	44.7897	37.0226
	13.8158	45.2089	18.7834	19.5409	42.7696	42.1377
	18.8235	39.0507	17.9162	26.3825	32.5716	36.124
	24.7961	31.6344	14.8063	41.1649	41.0417	38.9121
	21.5839	41.1657	18.2789	23.2548	25.2717	90.8379
	19.5649	74.7292	15.7824	38.9261	18.8298	41.9167
	21.1845	18.0437	15.1192	22.1829	24.7328	49.6219
	21.655	31.115	24.6587	21.4932	23.6698	38.4869
	26.6312	68.3306	26.0266	41.7701	34.792	47.0804
	23.8308	66.2034	17.0486	59.4382	40.9809	32.7108
	24.2964	120.217	20.5892	36.6521	45.7182	73.9024
	23.5411	91.2576	20.3594	17.3617	34.9345	31.5566
	26.4955	19.5507	17.4661	28.728	22.1242	41.2817
	17.3875	25.5744	20.3416	29.5072	37.4019	29.5038
	18.2526	24.2793	23.4485	24.3183	39.741	18.0091
	20.7375	23.202	17.3065	21.4546	33.1054	32.4846
	23.5084	25.6848	18.6157	35.0434	36.7037	30.6648
	35.3526	90.2857	22.5893	45	38.129	131.969
	20.7787	28.0204	16.5303	31.0736	31.9703	50.034
	18.8139	41.7822	16.6173	20.5345	24.7809	46.6362
	16.295	37.2311	25.3659	17.2362	29.9661	61.7602
	29.4544	18.8652	29.4032	17.7395	28.2105	34.3982
	19.4682	37.6725	24.4888	20.3128	23.1134	81.0657
	20.3675	53.0217	16.1221	20.4531	28.5307	48.0938
	50.5641	42.2634	24.0021	17.0695	33.3794	61.8623
	26.9827	144.436	16.7141	20.454	30.9523	51.1923
	24.4399	29.0115	14.9622	19.4107	23.8929	60.0033
	11.7548	30.9397	23.5825	50.9527	39.053	45.6922
	12.7361	41.1732	73.0376	47.7875	21.5223	57.7751
	12.542	78.4294	23.3933	24.532	44.0364	54.9885
	28.0558	38.9281	20.9692	18.9722	32.562	142.518
	37.5958	114.562	22.7904	15.8408	31.2291	41.3643
	19.9206	43.246	19.6894	16.4541	26.9887	44.1263
	25.418	80.7566	14.3007	15.9397	20.6763	53.7395
	25.9364	40.1215	15.5746	26.0441	26.6394	23.5789
	35.8711	40.0741	23.5118	13.4342	33.6173	29.751
	30.0143	16.7626	27.7212	15.0783	39.8179	44.4158
	25.7826	65.8023	29.2937	16.6963	28.5406	36.8683
	19.8458	88.4019	15.4747	23.0361	45.33	28.6131
	23.174	21.725	25.1238	14.098	23.1429	40.763
	39.0138	28.9822	31.1643	20.25	27.1297	42.3674
	23.7806	34.7046	20.9272	14.2126	23.3261	117.583
	21.8829	37.0052	34.2825	17.7904	23.3106	60.2724
	21.6071	65.2891	30.9267	19.44	30.8386	59.5044
	43.5017	51.0244	34.5684	44.22	33.2398	54.1847
	25.9809	23.6188	29.6612	15.5455	30.1478	23.2696
	24.6819	8.7834	31.768	13.5008	27.6207	90.2595
	25.0882	131.257	39.183	13.6554	39.5994	41.3757
	18.8054	8.71791	30.1086	26.4369	24.1727	52.0315
	21.7265	42.1058	23.3514	15.5527	28.6717	144.289
	23.0098	30.2178	26.1102	14.0083	28.9381	49.8882
	16.5376	61.2201	18.0278	18.855	34.6018	63.0765
	23.4256	31.0027	29.1577	28.3929	27.3978	59.8005
	17.5323	73.8758	27.7104	19.4613	29.1885	42.7244
	20.2968	62.575	35.1375	20.2016	21.5719	32.1946
	24.5928	22.7402	20.1381	21.9516	24.4963	49.0106
	30.273	23.1072	13.0732	18.835	27.9611	27.9233
	25.5099	86.1815	39.0885	28.9307	30.3683	42.2636
	22.2164	43.4478	26.3702	15.175	50.4112	47.2276
	22.6474	26.548	17.6845	14.8836	30.2765	36.9816
	19.839	59.9137	42.1761	12.7119	22.6106	42.4278
	21.8022	78.8986	21.9399	13.7729	39.1927	93.1341
	26.4962	31.4133	19.6868	12.6395	24.7033	48.0711
	32.7024	80.8054	16.6049	15.2098	38.7084	49.9357
	21.9693	13.6166	17.5158	15.6468	37.3686	50.0436
	19.0648	96.8319	27.6886	11.2941	26.905	35.895
	22.86	41.3454	14.1325	24.2055	28.6935	62.4341
	23.8636	58.2199	23.5918	20.6434	24.796	45.1672
	24.9922	26.3531	14.8752	20.9563	23.0735	47.5054
	14.7498	42.5311	13.2768	31.6917	39.4443	31.3583
	30.7803	25.5722	19.489	13.1629	27.2537	72.8479
	26.3625	49.8503	29.6608	12.0925	21.9697	43.5621
	17.3764	25.9193	20.5876	16.8811	54.9965	46.3911
	24.3915	13.384	15.7504	30.3094	39.9613	44.6272
	18.4337	63.5395	30.5753	14.6664	32.2016	35.525
	23.2704	27.4012	12.3475	20.3389	27.1394	33.9708
	19.4056	19.684	16.3129	29.6769	48.2016	27.299
	18.5687	74.1936	11.3603	22.1258	13.9624	33.3416
	20.6647	54.4015	13.6507	48.2725	35.5754	21.1852
	18.2711	32.5929	32.686	15.6741	34.919	28.0359
	24.1139	58.0735	14.4989	26.3557	24.0358	39.9427
	25.824	27.4489	27.7219	19.9468	22.2207	31.5899
	35.1513	110.066	17.1426	15.5948	20.1787	56.8567
	23.4755	34.3871	22.6138	17.246	33.2445	63.0271
	21.3389	31.4407	33.4557	33.937	25.2613	33.7208
	21.6841	39.7819	18.5204	16.9204	25.7015	40.7362
	22.7773	28.9396	32.0582	19.5866	30.9774	19.6096
	20.9023	91.1079	19.0551	12.4418	16.7407	28.1641
	26.2629	38.2758	16.6222	16.5158	32.6016	31.7956
	21.1148	54.9029	18.2317	32.1066	31.2465	26.5992
	26.3895	65.9421	29.1731	20.9067	41.2459	31.2336
	26.1149	66.4463	20.8299	21.4364	26.3718	34.7852
	33.7882	8.75552	32.9711	20.7242	27.9313	51.6145
	25.3455	8.97428	22.3155	14.5431	50.999	26.6636
	19.3011	52.8513	32.1931	11.0102	26.0636	46.3464
	23.837	190.104	19.4723	12.2559	27.5996	39.493
	18.4883	24.617	15.5	12.7184	32.1578	29.3184
	21.6009	13.8839	12.8651	13.0894	30.6699	122.996
	27.2759	8.93333	27.0113	11.7972	48.0352	38.1392
	17.5789	30.4211	14.8482	11.3884	36.9639	25.013
	15.0409	9.37748	32.1786	11.5618	24.5555	45.2611
	23.0357	27.294	26.2949	22.0673	24.6738	32.4736
	17.502	10.6899	25.3594	13.2261	37.0159	33.9977
	23.8773	39.0739	27.3062	12.8234	34.217	38.415
	18.9287	74.5511	27.5647	12.0504	28.0743	40.9649
	26.1413	39.8258	19.7021	12.3176	25.2376	29.145
	23.8987	70.8977	25.27	21.4545	38.369	102.699
	18.7477	40.2017	22.4819	15.779	58.8224	130.295
	32.4227	151.478	18.2766	12.2352	37.636	118.937
	17.3221	88.7639	29.1143	13.0422	30.4003	171.219
	23.5933	42.0876	24.6919	13.054	56.0297	42.2577
	24.4352	70.5084	29.9109	13.548	57.3019	29.5614
	26.6045	8.76	23.9265	13.052	58.3073	34.3978
	28.2907	32.5504	19.5274	13.5845	38.2244	39.0992
	22.4654	8.92867	23.1838	13.2364	23.2816	30.0809
	21.9249	30.585	32.9854	14.8965	35.3112	27.3069
	23.4	22.5162	30.7069	18.6303	35.7741	35.0063
	19.5726	28.0839	33.0935	17.9652	31.6897	34.228
	15.1034	28.2876	38.1747	13.8797	43.9844	51.0863
	16.4867	45.0115	26.503	13.3669	41.1636	25.1467
	23.2132	40.6273	24.2239	20.0427	23.5307	31.8088
	44.5911	20.4406	33.1538	16.6334	54.2053	28.4943
	22.2714	45.6843	33.866	15.0535	47.2313	41.491
	19.0237	38.0459	25.0028	24.8871	35.182	30.6297
	25.6957	22.4214	22.2264	12.7111	33.4625	29.3771
	21.1768	19.427	28.7545	13.142	43.2219	31.7102
	33.869	12.2199	32.8939	27.2031	30.0497	30.8662
	24.4975	19.4076	36.0262	23.2109	25.0144	55.6379
	25.1057	23.6391	31.3169	21.7448	43.5424	32.1929
	34.1477	23.447	34.7318	18.5262	52.9293	33.2723
	23.4057	23.1276	25.4873	14.4475	53.3825	40.6063
	26.3489	72.0438	32.3112	14.3271	25.9739	26.1604
	24.7415	42.5388	35.5721	16.3338	32.8679	46.3846
	25.6557	42.9368	28.0412	22.9579	66.6791	49.7976
	28.1456	62.8762	33.63	34.5695	44.4506	29.7259
	48.4924	31.798	40.2122	19.2313	28.0548	34.0105
	32.8922	48.7789	47.789	39.2285	23.7268	29.6966
	47.8321	45.2973	32.75	22.9017	30.8459	32.3267
	28.7154	30.5316	35.392	42.5319	41.0753	52.79
	41.7835	50.818	33.5419	109.34	33.7024	30.1469
	32.8123	54.3148	33.8828	57.7316	44.1717	35.0968
	28.4868	33.5438	35.1085	16.3791	44.6146	21.6321
	31.5658	37.4471	26.6131	26.6987	45.0391	27.3386
	40.1078	23.191	18.4106	15.6953	35.0865	28.5349
	20.9991	74.2637	15.6505	19.1419	32.2751	25.9929
	20.7719	44.7455	37.8196	20.0195	32.3956	54.6106
	18.8082	125.99	30.5989	19.0543	29.541	53.7247
	25.6651	68.5216	23.1522	67.8401	33.9217	28.8145
	32.858	97.7186	40.1726	16.1662	21.749	40.2347
	29.862	42.6315	21.1005	23.5667	227.369	24.4408
	22.3139	57.4209	24.2484	83.5333	31.8012	65.4731
	26.1586	52.2313	20.1235	39.7213	33.9524	43.4534
	24.059	31.0199	26.1364	21.3758	36.0701	42.4
	26.5334	32.1597	22.795	42.3127	32.5637	27.8413
	20.9041	43.7387	23.7674	29.4256	32.9967	58.0305
	19.2854	32.9907	22.3906	13.0537	43.5472	62.2922
	22.6013	34.4284	24.6054	51.2804	52.451	55.678
	21.7109	25.987	24.9111	41.0335	35.5099	53.9149
	21.7272	27.7888	24.2817	18.4551	29.6782	39.8522
	22.5567	37.2256	24.3254	24.4413	41.3976	94.6412
	21.9642	93.9136	27.1416	20.9187	53.8389	39.0248
	20.5909	30.2715	26.1151	43.8219	35.4308	82.6509
	21.6823	26.5131	15.3254	22.2359	40.6133	35.9706
	21.8862	29.4097	17.2521	16.8528	42.5751	45.892
	22.9879	68.5055	18.3053	23.8593	22.5392	46.5547
	23.1715	53.2405	18.7552	24.5924	46.2734	32.0798
	23.7601	19.6896	29.2344	22.501	35.3568	55.3488
	27.9832	17.1086	27.8912	23.351	28.0176	46.7494
	29.9115	24.4462	21.3286	24.3216	26.1708	33.0584
	20.4593	18.9566	26.2097	16.3227	32.1183	32.115
	20.2229	27.4883	38.8077	21.8438	30.5008	40.6217
	20.6393	24.6704	29.6367	23.5259	43.1001	28.8894
	19.2225	113.819	34.3305	21.5659	39.8918	54.2756
	19.9036	41.2072	21.5923	13.3622	35.6309	39.0344
	20.0347	34.9781	26.0353	14.1425	33.0697	32.0656
	18.8118	73.4543	20.78	12.7988	37.754	33.25
	22.5887	33.3435	18.9031	13.7477	27.2211	41.4829
	31.8799	8.48503	18.0414	11.3038	29.6877	41.6003
	36.636	9.05471	21.8916	13.8582	26.7661	50.5003
	18.858	8.904	14.8135	13.4082	30.1958	52.3862
	23.4955	8.9062	15.5732	11.7015	32.3019	37.0217
	19.0624	9.38578	13.1127	12.051	62.4054	34.8107
	23.0334	8.84098	15.3224	12.7637	48.1161	49.9855
	26.3032	10.1822	20.6195	11.5972	41.6391	34.496
	26.793	9.06041	17.8017	11.2971	28.7344	45.7715
	22.5342	82.7709	14.7186	11.8189	38.5695	43.4762
	25.4452	36.8904	15.3179	11.6963	52.4244	30.7826
	23.0652	27.4366	19.5566	11.7919	40.502	27.08
	19.7569	26.9047	18.3197	14.1535	20.429	39.4878
	25.6958	93.5698	15.8268	46.0389	24.8075	35.4276
	21.6021	35.697	16.3415	22.2178	23.6207	50.6477
	21.9325	21.8976	18.2029	20.3393	20.1419	27.8969
	31.1846	38.8578	20.8766	71.5802	21.2513	24.9536
	27.4606	12.4475	14.5913	36.9038	18.1043	30.8626
	25.5714	39.7552	13.8638	21.6183	29.774	31.6505
	21.7397	24.6849	14.2127	19.1975	25.1469	35.0144
	22.2491	21.7317	14.0772	20.6738	18.5085	28.8091
	21.8496	38.6425	18.4162	64.973	27.1653	22.8734
	20.6422	224.324	16.7278	26.3652	34.1787	35.518
	23.4051	42.174	16.7416	19.9985	27.6855	22.9478
	18.7125	32.5195	17.5497	111.895	38.3375	44.2344
	23.1172	54.2961	20.0167	23.1744	34.8065	29.8336
	19.4597	100.344	19.3707	18.9656	28.5171	27.7888
	22.1692	69.17	17.0521	45.95	19.2361	23.72
	22.901	48.4275	18.3378	26.5697	27.5762	24.8548
	26.5414	12.3468	18.078	19.5299	34.6155	44.7606
	24.8606	33.4568	19.9476	26.8204	42.6475	24.0521
	37.5539	43.4809	20.9592	24.0147	25.0056	48.6047
	29.4947	53.3447	17.2684	27.2465	35.49	28.1376
	18.7807	46.5521	18.9165	36.3254	33.5736	33.4739
	20.6943	16.2374	18.2308	46.2968	18.8918	27.7439
	43.7374	60.5893	20.1859	23.9703	25.6789	53.8343
	23.0956	15.2069	16.3288	20.6844	17.423	50.5085
	30.8739	87.6863	15.2386	26.5417	24.0923	25.9876
	19.362	29.0261	16.8107	20.1704	22.4747	28.3477
	22.548	43.3421	18.9452	20.7105	30.7587	19.8095
	22.4976	110.178	21.5187	27.7636	25.8559	40.9662
	18.2968	31.2015	21.2702	19.3752	26.0929	72.8241
	24.7101	64.6183	17.1531	20.8489	24.7297	33.6349
	51.3656	94.4257	11.4594	24.0618	28.0071	28.6043
	18.3811	73.4909	18.5431	20.0094	18.4641	44.9197
	20.8479	101.706	15.1038	15.9612	26.3661	25.419
	18.6454	18.343	25.163	16.1336	22.6041	28.9085
	17.3593	19.1315	21.1695	16.0736	19.3644	43.0561
	16.8245	34.12	16.8354	20.2087	28.1916	50.6226
	18.1849	24.8745	16.5179	20.3614	29.9751	77.4173
	24.2028	42.0399	29.5809	17.3783	27.5794	28.7938
	16.4984	25.7469	16.1994	17.0965	20.5669	25.8208
	28.335	49.6898	24.8162	27.4631	17.0023	27.6685
	27.5769	36.084	26.8324	35.7333	20.3023	39.5604
	29.3004	40.6395	29.2378	17.6553	20.5336	28.0102
	21.2773	50.6957	19.4669	14.8862	30.1088	58.9244
	21.5147	43.5501	34.7214	35.2375	72.2038	68.2873
	18.2691	40.2626	21.9392	13.9718	27.4781	77.1411
	32.9035	26.5894	25.1576	16.102	29.1794	102.291
	23.9202	32.761	21.2112	14.4052	20.9164	23.3691
	16.679	40.7258	20.5441	18.6137	17.8719	31.1544
	20.4906	31.6854	18.5571	13.5268	19.2601	40.8926
	19.0586	35.2969	24.0836	15.7616	23.1972	34.1049
	31.6541	27.4304	20.738	16.2546	33.252	28.6949
	17.7185	28.1193	16.6029	64.0979	30.2763	44.8213
	16.4466	33.9567	21.9447	22.6358	61.46	26.4653
	17.8585	28.6304	17.3488	13.8573	22.4715	40.1126
	17.9994	31.8351	14.1058	23.3208	23.3797	40.1778
	43.9676	21.7426	13.9489	14.6067	20.3854	40.089
	29.7108	56.5091	21.2385	13.9824	23.1612	25.6987
	31.6828	25.9235	20.4983	12.0207	23.1639	42.8276
	28.7921	24.2032	11.3765	24.5445	28.8856	40.4484
	41.1281	26.5371	16.4656	44.8811	28.2126	24.6327
	24.8361	38.9317	20.6838	22.7685	19.0644	31.1704
	38.3389	24.5894	17.6651	21.8829	20.7423	56.6424
	20.5248	32.3153	31.003	19.8175	26.6627	37.2047
	31.4019	25.1996	17.1255	15.4213	29.1516	30.4739
	24.6193	25.37	16.8396	20.5396	32.1545	47.4768
	24.2353	83.5141	14.0855	15.8267	22.351	61.3233
	40.7013	38.0581	21.5563	14.5024	26.7188	26.335
	29.6081	85.0804	23.753	15.8369	25.078	63.4032
	24.5177	54.9742	16.5062	18.0688	25.7091	31.4896
	23.9081	43.3505	14.0066	15.4031	24.9309	57.4359
	34.1583	39.0105	19.8123	20.3046	23.7051	36.7663
	30.3548	30.0053	17.3867	19.7079	26.9909	59.5515
	22.7478	66.594	18.9422	28.9749	28.1662	38.8843
	33.8778	112.948	15.9163	24.0714	26.0218	30.9968
	31.3433	130.645	35.2526	12.6904	18.6489	31.0987
	27	59.9515	19.4432	12.4142	18.6697	27.5404
	41.4232	60.4751	17.5425	14.5716	23.4988	63.6425
	29.1896	46.1633	27.4045	27.0838	17.6223	45.4046
	52.2937	28.1316	18.6791	13.0633	23.3985	68.017
	28.6271	70.8433	12.9361	13.7786	18.2275	33.9926
	22.0117	24.7938	18.8922	13.5074	26.4258	31.5387
	35.1803	49.5543	25.6127	27.2553	33.7787	89.3446
	28.2219	60.435	20.2033	22.8092	31.9762	72.3299
	28.5032	46.1948	16.7591	14.0128	22.8005	37.4887
	37.3444	53.9449	20.622	19.9257	18.3096	24.6527
	24.255	28.7553	13.3871	23.131	20.4886	31.336
	23.7609	72.1007	13.3204	20.1571	28.686	23.2309
	28.7139	53.7993	14.2196	25.2068	23.297	53.538
	23.2522	28.0518	13.6311	24.2038	27.803	41.0662
	26.0566	46.6497	14.7416	23.6466	22.8847	55.1557
	36.7831	64.4411	17.2946	15.1504	15.23	30.0613
	24.3903	55.8549	17.2723	16.7888	16.4939	101.338
	22.2966	41.4109	16.3684	12.5056	24.3777	55.8848
	23.592	46.3278	23.3934	15.1173	28.2753	99.7269
	26.9119	103.601	17.8631	13.1591	40.9733	25.4675
	33.6528	78.7397	17.0666	17.1491	30.1894	114.812
	25.8379	53.8719	26.6361	27.4034	26.8763	51.9916
	29.929	54.3367	28.8	26.4889	30.5063	29.6839
	20.7219	91.1413	19.087	77.8573	19.6023	27.4331
	21.3281	125.043	23.3683	17.5187	24.2598	30.5245
	23.4341	28.5731	14.4992	15.1079	24.7676	29.5337
	28.2421	76.809	31.0277	22.5441	19.3148	30.4604
	25.3426	43.162	21.6443	24.5595	32.7754	47.9391
	32.3333	55.9774	24.1862	16.818	43.2456	54.0977
	27.64	39.2807	28.0083	27.8294	22.6712	29.7096
	29.1915	38.3444	29.2474	57.5945	25.5128	25.5864
	25.4373	53.9347	31.7234	31.2864	24.6183	31.6864
	34.6215	59.1377	28.9337	15.7006	43.4857	31.0781
	31.508	40.8226	18.6512	33.2814	27.7082	45.5912
	24.2645	45.4849	26.5691	14.8476	22.5005	21.0546
	29.8081	32.8336	13.3993	12.3474	106.912	41.8105
	39.3598	86.31	29.3582	12.9749	20.3148	40.0331
	48.1339	83	16.8676	16.0647	22.4095	39.4211
	34.5913	98.4876	23.7268	11.8966	23.6648	44.7278
	26.5891	57.5286	23.863	11.625	16.5215	50.1887
	17.5576	65.8989	15.3629	13.387	19.9416	36.1585
	24.8467	65.5055	19.7294	13.7824	25.1925	48.0111
	39.6016	82.738	29.5244	15.2417	22.3893	46.2352
	34.254	93.9237	24.199	13.5265	29.9123	45.5138
	33.7692	77.9492	21.9078	11.54	26.8284	35.8718
	25.2506	25.8286	26.273	27.3237	35.8166	180.348
	24.6543	22.7401	20.7477	12	22.0501	53.1566
	44.3244	37.8511	16.7221	12.1822	27.9134	32.2775
	56	24.2068	29.3532	12.199	16.6417	51.2308
	20.7628	24.3379	24.0233	14.5701	19.4275	60.3504
	22.4872	23.0329	23.326	13.7314	40.8155	35.0546
	34.5558	30.664	14.3737	15.0167	28.0061	26.7931
	22.4465	29.7301	17.5971	15.0148	23.8932	23.1464
	37.348	54.2275	13.0468	15.1582	30.2458	21.1148
	38.0115	27.3468	17.8526	14.818	24.5379	69.6789
	30.2559	27.7319	16.4689	48.1019	23.9892	38.9873
	31.1175	36.5544	32.627	13.5463	27.4481	55.3744
	44.6878	44.5699	32.2918	17.3995	20.2712	27.1958
	22.7199	35.718	27.0571	17.9203	22.4394	23.5669
	22.5879	38.5451	23.7319	11.9717	19.0855	26.2099
	25.9749	36.7873	22.5624	35.3422	24.3049	25.8662
	23.2293	27.7445	27.2861	19.2175	28.4171	33.1235
	21.8404	23.5656	33.5204	33.7476	28.4563	58.9695
	17.2447	44.5886	30.6109	19.5742	38.0415	39.1521
	22.8484	39.5327	33.66	12.9191	29.125	42.5927
	24.3169	19.1461	23.3038	16.8609	25.9062	27.9335
	26.8746	28.0326	24.7645	16.8004	22.5407	87.0881
	19.6448	23.9182	22.4676	12.4847	36.0954	85.5565
	35.4199	15.1404	18.8259	18.2138	27.1342	43.9876
	30.854	20.6806	23.47	21.5584	30.0226	30.535
	42.0653	28.2058	21.1025	18.1774	20.9101	133.34
	38.55	22.8266	27.9883	13.8	34.9948	40.9643
	42.7159	21.07	30.0132	18.667	27.2908	50.1401
	41.0155	36.8313	36.5615	16.3692	24.9741	58.2127
	35.7624	91.5751	26.982	14.7937	22.6908	49.3365
	34.8926	43.3626	30.686	16.6785	28.1609	90.2484
	40.4112	55.0867	33	19.6179	19.8216	132.351
	32.3961	33.0912	27.4077	17.0395	32.7452	31.739
	17.6287	43.8758	30.7274	15.7909	43.1546	46.6731
	18.3423	75.0555	30.5706	35.7269	25.4878	59.8012
	18.8107	52.1788	26.2503	15.9014	25.067	40.6504
	17.5207	42.4417	32.9836	37.9219	33.0197	28.5366
	20.7697	42.8986	40.9731	16.725	27.7966	32.0344
	24.7981	42.5487	44.4221	26.8941	41.8376	82.4697
	24.0423	33.8302	25.9255	25.2618	34.3788	32.7771
	23.2005	41.2224	31.9193	24.5198	30.5165	56.2572
	22.0509	30.3509	31.1498	23.1833	29.5278	89.6241
	20.3027	55.0821	27.8495	14.2896	15.1128	38.5678
	24.0129	129.355	20.3719	121.769	33.9595	77.3811
	15.6643	106.814	16.9446	27.4423	24.56	73.9437
	25.6735	29.2176	16.689	19.6061	31.3138	34.5171
	26.4378	96.9379	26.9801	18.4766	21.2094	73.4322
	22.7568	40.789	31.9187	37.2913	32.1846	45.9623
	21.9317	64.5348	35.8115	31.553	26.0063	78.8039
	49.3222	40.0544	32.7761	16.1371	30.9269	74.3373
	28.9722	41.1201	36.1655	25.6257	19.7333	123.326
	22.8368	77.3864	33.4878	27.4284	19.3059	140.61
	20.9712	80.4706	24.9022	45.2536	20.0499	74.0719
	32.0162	53.4712	22.874	25.5951	18.9692	26.4594
	17.1241	30.6702	20.7226	38.776	19.373	23.6076
	20.2846	40.1836	18.3836	28.3142	30.6436	62.4606
	21.6449	56.0386	28.6086	54.3549	32.8547	34.7457
	21.8639	53.6528	22.3597	34.8497	29.6813	32.7379
	16.8913	37.5857	24.3617	23.9683	44.0327	65.3867
	27.6504	20.6714	13.6645	47.319	44.4128	71.9941
	21.0784	41.3122	13.0255	44.8095	26.9861	44.8649
	25.6451	26.5389	25.4559	38.7989	27.4147	46.5864
	26.0686	61.3564	19.2392	26.1745	30.041	55.1988
	20.3057	36.7465	23.3413	38.4114	31.6738	38.1578
	26.5588	22.3805	26.198	18.3348	23.5986	35.0066
	20.0468	33.06	23.1087	47.8289	20.9067	28.6392
	21.7892	35.833	15.6433	39.7361	35.4344	55.5375
	19.1753	33.3105	18.3051	48.1754	35.5344	48.6392
	21.4192	62.2881	15.8251	25.2988	25.5293	70.6397
	18.6938	96.5403	19.2206	30.9895	24.1147	63.776
	23.8094	44.3862	24.2682	17.9563	21.8264	44.719
	24.1745	20.3395	26.7681	17.7437	31.0234	35.5224
	21.8878	21.5093	18.8823	20.9372	28.5764	31.79
	21.6053	30.28	16.8383	21.6905	25.8462	25.2944
	17.2979	29.1331	16.4796	19.818	22.6561	33.4331
	28.2561	64.7725	17.0079	15.9822	23.6577	33.0702
	18.8806	24.7284	18.3203	17.8659	39.7155	47.9307
	14.6367	46.2406	14.2685	14.6053	38.5127	36.0518
	16.6385	29.1312	15.1848	15.038	30.6935	32.116
	26.1589	46.5398	16.0213	21.3008	38.7077	30.2419
	23.4342	23.0892	20.2521	13.0902	35.4419	35.7973
	22.7488	45.6771	16.4334	16.941	45.3827	46.3967
	23.7907	30.735	15.6362	12.1473	33.354	43.7311
	17.0502	32.8396	16.471	13.6786	23.1366	32.4555
	18.6809	41.1103	14.4095	15.8041	24.3589	39.3742
	29.9555	37.6287	15.9131	13.5512	21.5187	37.0194
	23.6658	44.7477	15.6009	13.56	29.1035	67.4294
	21.6618	59.69	16.9206	13.7424	19.7258	26.0294
	24.0615	44.0619	18.2325	24.4088	36.4611	54.5862
	20.3971	60.1995	16.0814	39.8071	25.6515	122.919
	29.0474	17.4937	14.1069	22.4601	33.1685	60.5618
	23.1671	22.3726	20.2564	21.5359	25.2449	35.9318
	22.6067	83.8172	19.0952	26.9058	28.234	54.8271
	25.5177	57.5374	23.151	33.4954	27.3384	49.7067
	21.6069	122.336	15.8778	39.4645	40.8897	44.0607
	32.7212	16.2	17.0782	28.1378	39.25	32.4983
	31.4116	19.9714	15.1646	29.1885	25.9895	31.109
	20.6902	24.4124	19.2689	51.3	27.9769	38.6621
	18.4289	62.8324	16.8296	23.4333	20.3627	124.726
	22.4789	89.2706	16.9106	21.8685	28.3094	33.5154
	17.9287	20.6923	16.106	56.0914	20.8387	27.1956
	28.5089	47.1052	24.0852	62.6404	22.9944	49.9302
	26.0644	203.25	16.4116	30.7278	42.3721	50.9456
	24.46	21.4217	15.3395	29.0146	22.5166	40.5621
	24.339	28.8759	16.0703	28.448	21.5298	13.4165
	24.8619	42.8574	18.9381	23.7413	33.8654	114.035
	18.1588	30.0146	15.1425	35.5132	29.5627	51.9609
	16.7111	43.2384	17.5483	27.4031	33.7812	20.7928
	22.0487	28.8848	15.9132	37.7203	17.6136	45.2634
	23.7836	37.4389	18.7728	28.753	32.1624	22.0124
	21.7134	45.8155	22.6023	21.2579	31.7646	56.199
	24.1695	21.9286	21.601	25.1449	22.8963	52.3524
	29.4032	29.6638	12.948	19.1227	25.0837	22.1553
	25.5669	37.2013	17.164	44.4618	21.6537	34.4711
	30.8498	54.677	17.3779	22.603	20.941	33.6215
	22.0962	21.3461	13.7203	18.3678	22.8115	49.0042
	23.2911	35.3251	15.2373	36.5411	20.8069	23.1376
	26.0829	92.8619	16.9646	20.4027	26.6562	56.5288
	27.4962	32.2465	14.7141	26.741	21.4299	27.2944
	23.5572	41.4962	14.8712	20.4174	32.2064	23.4738
	22.4106	15.6231	16.2086	21.412	30.2806	57.2965
	24.18	20.5603	18.7797	48.0067	28.0972	21.3434
	16.5278	87.0407	16.1002	15.4736	30.83	53.8428
	20.0489	37.3603	16.5558	20.0331	33.2545	57.3239
	53.0351	37.9075	12.3836	23.9355	36.7968	76.8631
	26.3805	27.7331	15.9547	19.6369	36.0377	59.4562
	23.2436	19.684	18.8921	20.269	22.5386	37.6256
	114.351	17.3902	18.6287	17.7303	25.6316	26.2787
	21.7478	19.1366	15.5391	17.9061	26.3493	76.3698
	18.5361	29.0577	17.5676	17.7122	34.7715	81.4524
	19.5005	124.551	18.8858	24.0227	27.9876	137.169
	22.0871	20.1552	23.9669	20.3135	27.7192	108.874
	20.5115	29.4031	20.2497	23.2507	33.8515	147.114
	24.0866	31.6823	23.771	25.7584	19.9618	23.4562
	25.7648	26.379	33.7322	24.0247	20.3105	21.7149
	15.679	41.6475	21.9461	23.4919	26.9147	22.0617
	27.2962	28.5892	25.4607	27.7424	16.6233	18.2987
	17.5308	23.3007	24.2508	27.0092	17.6338	21.1813
	17.132	28.5737	28.2536	44.0327	18.7773	29.9141
	18.3386	24.6569	25.284	22.4419	27.5386	48.4125
	15.2335	53.7888	24.0704	27.6118	29.3346	91.9401
	18.305	48.6143	33.2722	27.1688	27.439	45.5926
	23.3922	36.4844	30.2225	25.3149	26.1648	18.2293
	25.4769	29.1686	24.2138	25.5853	26.4621	37.8116
	21.9601	46.3234	22.6707	20.5936	28.8851	29.2338
	31.5525	69.6416	34.9858	18.7539	34.6339	61.142
	15.361	39.6215	20.7125	14.671	23.0189	57.9119
	18.1268	22.5802	24.4552	17.5935	25.5804	41.7765
	17.5498	23.4682	26.0375	14.3521	22.3222	33.9942
	27.359	21.7522	37.3193	39.7042	45.7662	47.3062
	50.5964	20.2456	18.7403	16.2351	18.0082	83.3792
	23.7363	59.114	28.9833	30.0273	22.2249	59.9582
	22.8086	39.1463	22.357	19.3547	22.0369	48.3626
	20.6917	29.9671	24.6065	17.3312	27.7755	128.52
	26.9067	28.367	24.9516	26.7635	26.7496	35.8523
	17.9384	27.7247	23.5758	17.2039	36.574	61.3987
	21.2614	22.4546	39.711	20.3022	28.1914	34.4811
	16.33	40.6811	23.7833	18.0332	51.7741	42.1779
	23.2618	60.9059	25.3459	20.5527	30.6266	40.0247
	23.9325	21.9984	20.1087	23.0759	21.5367	75.8331
	20.4393	23.3589	24.534	58.4573	19.1949	63.859
	20.656	24.8887	27.2332	20.524	30.8047	34.2082
	18.8014	69.094	28.3859	30.2525	27.1524	57.5808
	20.2208	36.8902	24.0732	23.7858	22.0196	37.8209
	22.1252	144.592	18.1221	16.9941	24.7555	48.3237
	53.1026	17.0493	21.8245	29.8721	19.1744	32.3034
	18.4243	54.9284	18.3125	23.7238	29.1291	43.5956
	14.2284	19.687	21.4718	14.6762	27.2145	77.3157
	26.7144	85.4844	23.4378	15.8621	26.2662	20.0387
	15.891	140.317	20.7361	16.2489	25.6756	51.7855
	23.3019	119.904	19.882	18.1123	21.1099	43.2033
	15.9723	89.6163	17.4912	14.2821	29.1989	44.7352
	23.0192	235.933	20.1208	16.51	29.2137	45.8417
	17.7993	66.3289	22.3727	15.6092	19.9396	48.4368
	24.5263	125.838	24.4204	14.9553	24.6239	39.8109
	22.194	101.753	23.1886	14.0248	26.3457	34.1406
	21.1594	38.5431	24.6448	14.3445	28.3918	37.3066
	22.85	37.311	23.1592	17.5666	22.486	42.3045
	21.1591	89.4121	29.6561	21.8169	23.3318	54.4777
	16.0112	53.7814	22.3107	20.2242	31.5	42.5658
	21.0728	57.5022	21.7457	20.4694	23.607	76.0734
	21.0272	40.7022	34.3439	22.081	31.6951	46.6918
	16.4344	40.5075	27.869	19.3073	25.9564	44.8531
	19.4577	45.1085	22.9239	20.0989	25.1232	51.9811
	21.1976	42.2507	18.6451	15.8519	16.8639	25.8109
	22.0591	26.7568	26.2107	20.7878	26.9002	24.1398
	17.0323	87.4596	17.6042	26.3095	14.1817	42.2376
	21.9602	15.1447	15.7286	16.0424	20.225	38.2106
	24.152	170.642	19.4516	53.4724	20.9253	44.3297
	26.3376	38.8962	29.4473	42.0958	22.781	89.3324
	26.478	98.2062	27.459	21.7276	13.6992	24.7327
	18.5968	45.1377	23.6112	24.9559	27.8725	37.5679
	21.3571	37.074	19.4988	33.5348	13.9062	50.2347
	28.1878	217.495	23.2767	28.3742	20.8309	65.0237
	22.1341	42.359	28.8607	15.0669	15.9394	13.427
	18.793	139.581	24.4042	81.2214	32.4269	76.4674
	15.1984	97.8758	26.6703	33.0256	29.7252	40.2831
	27.9098	73.2781	33.813	19.8813	22.7209	33.8568
	22.9188	93.1163	22.0312	28.74	25.2656	33.5605
	23.6486	27.8234	27.3336	23.2583	33.5955	43.9882
	22.7783	25.1917	22.3039	17.4345	28.8132	39.4668
	21.9506	28.4918	21.0792	26.4342	24.0297	28.7973
	24.7597	29.1672	26.3789	23.6064	21.4428	34.8045
	20.2664	27.2694	24.3517	27.2558	31.858	47.5471
	17.0568	31.0541	28.1732	14.8065	34.5268	53.2402
	25.8171	24.1865	16.9935	16.9564	22.9041	72.3723
	17.1118	20.3759	21.3836	34.2025	22.1292	51.3393
	17.1731	19.4588	14.9428	50.0534	28.1102	65.2897
	16.0886	28.0888	26.9543	11.6865	50.0622	113.229
	15.9525	22.1973	33.7182	12.0955	24.8314	40.6592
	24.8636	65.7709	23.137	26.311	21.3422	36.1416
	20.7023	17.597	24.9889	13.3887	25.2248	39.5796
	33.8435	60.1209	30.6849	13.4391	36.5458	32.8988
	20.3402	29.8453	24.8285	12.3901	21.8646	128.188
	22.9994	31.2082	29.2833	22.0846	19.7873	42.3693
	21.5174	56.9457	27.014	36.425	20.3798	50.0925
	21.8447	25.0959	24.9129	47.3546	22.439	45.1072
	24.8351	37.7775	25.6264	119.813	26.0557	94.566
	25.0974	36.8014	20.0321	16.1427	33.9534	45.6868
	22.2759	21.3007	27.7215	16.2266	24.3783	151.173
	28.9253	35.8657	22.5619	18.2497	25.5634	57.1321
	19.591	22.942	24.5559	13.4602	25.4377	142.451
	16.2288	27.3895	26.0901	19.5973	27.4012	117.631
	22.4707	24.5692	19.5769	13.1479	23.9629	131.265
	18.9817	24.0889	20.3363	18.1149	32.1561	60.2273
	21.0714	22.2562	29.3799	19.6973	18.6113	113.641
	34.5453	28.3522	21.8107	86.9421	20.2326	55.8463
	26.0708	24.7622	24.3435	94.8944	21.1408	38.6765
	17.9367	35.7418	26.6807	16.2804	30.5774	51.2672
	21.9254	24.2188	25.4332	21.4363	30.0183	64.8971
	26.6135	26.1311	23.5357	33.5315	13.3564	32.8724
	20.1779	28.7773	23.52	24.6015	30.5504	60.2771
	19.1761	25.0152	28.5773	18.4842	48.0951	50.6464
	18.9614	25.6686	22.517	21.5151	21.3336	71.2401
	21.8432	15.6141	24.8026	25.0653	19.6725	58.4227
	38.0841	27.3997	20.5212	23.6069	21.0028	35.185
	23.003	60.1112	17.0627	29.0983	25.379	39.941
	28.3571	23.1295	23.9786	34.2786	33.4804	32.1162
	15.9955	29.9958	23.5767	37.8742	22.4406	43.9726
	18.2296	41.6217	25.0825	19.1188	35.724	31.1606
	18.9225	36.6954	21.6535	15.7865	36.2667	118.849
	32.3822	26.6862	28.0406	34.6339	29.2544	50.0676
	21.9344	23.8975	28.0751	34.188	30.237	68.5205
	22.8799	20.3932	20.5095	29.1861	31.5847	47.7423
	20.3862	26.8167	23.2801	24.0264	36.745	33.4756
	32.017	19.5608	30.1072	16.2191	33.5134	55.598
	14.357	22.8426	26.6181	24.3618	15.4054	112.971
	18.4603	22.3285	34.1096	18.1728	23.6319	62.4407
	17.7629	22.8159	33.8828	18.0647	28.1796	102.133
	25.2258	39.6502	25.3354	21.7626	20.6761	39.7278
	26.0245	27.0804	31.5285	19.8331	21.5072	65.5278
	19.988	24.7654	35.4297	18.3431	28.2853	56.0571
	17.7711	20.8396	28.447	22.4758	73.8172	40.6145
	18.2764	19.1754	32.9336	23.3612	24.9073	38.6245
	19.9503	19.2043	32.2714	15.8607	30.3526	55.6351
	33.6275	23.6701	23.4592	16.1292	21.4061	40.4925
	22.089	16.5254	26.897	16.8399	18.0485	54.1504
	17.6077	14.3835	28.1281	12.1612	27.6213	53.8985
	20.6667	19.0678	32.3949	16.0414	36.0364	54.8925
	16.4404	26.2078	30.8121	15.6827	41.6389	155
	19.8236	25.6948	25.2934	13.2396	63.4366	29.4632
	19.1967	30.4753	25.3709	17.4884	27.2889	34.9287
	21.3841	19.3781	24.9067	14.5492	33.309	46.795
	23.0149	18.107	24.6416	14.9549	29.7008	27.9755
	22.1597	22.7616	22.9493	13.7685	30.9455	49.3405
	16.2968	17.3092	23.222	13.876	36.1971	55.1256
	16.5215	18.2294	21.3678	13.8439	21.3505	69.1729
	24.4727	26.9154	29.2772	12.8621	19.8501	46.1642
	20.4626	20.3101	26.9922	12.0998	20.7468	33.4411
	22.4619	56.7852	29.6607	13.1028	26.0795	45.9048
	19.9862	17.426	23.0208	40.2434	19.2685	49.1146
	21.2068	24.8724	33.2199	26.8699	20.7087	38.821
	31.717	65.175	31.088	31.9322	25.2777	27.492
	20.6985	18.3037	24.2859	43.3783	30.6483	45.9931
	22.5796	16.8987	28.0481	30.1426	26.2722	61.8418
	16.57	15.2745	24.0304	41.5872	29.7188	77.9635
	20.8555	81.9733	22.9724	20.4699	32.2754	28.4348
	16.1905	51.6396	26.9501	23.4904	30.9349	31.6821
	15.0313	47.8432	25.3758	15.8916	27.9324	38.6646
	20.4724	33.1535	24.006	18.7365	16.6836	41.8174
	21.8951	40.8748	24.0617	18.3416	11.5181	44.5657
	21.8127	31.5493	22.0746	31.8723	23.1581	24.0255
	17.9152	50.1978	23.6817	22.5135	28.6743	34.7552
	14.644	50.287	21.2395	32.0541	15.7051	35.3431
	22.7417	59.1093	20.4974	27.9071	18.2904	108.649
	20.8128	42.352	20.4478	24.1848	20.3245	75.7699
	22.6526	92.5471	25.0144	22.2843	24.4492	27.3345
	18.643	55.1271	25.7124	35.2108	15.4477	37.0973
	16.5909	28.9474	34.3669	34.8005	22.2195	42.7126
	21.7167	26.9594	35.6904	41.9375	24.5293	97.3024
	15.709	39.612	31.6202	30.5763	23.5263	35.7739
	13.7631	90.2966	27.8361	31.3556	22.0731	38.207
	21.3903	59.7282	27.3623	25.1742	24.4157	243.245
	19.7257	54.8608	25.7235	20.8266	34.274	124.963
	25.8507	48.7067	23.0876	18.2034	17.4097	119.084
	18.1995	215.189	28.76	25.3091	33.4302	23.8816
	24.5961	57.4281	38.559	27.0079	20.0028	172.023
	31.7416	29.776	31.6847	19.1496	31.2462	47.4579
	18.9035	49.1203	28.9401	21.9372	30.86	35.0559
	29.2618	131.484	22.8143	34.9317	16.1416	33.2905
	19.0879	115.879	33.4055	32.3299	30.3137	126.999
	19.8359	53.6671	34.6391	13.2723	36.2439	62.788
	21.5658	54.6898	34.5112	47.7465	26.2002	27.7107
	18.7403	144.401	34.2359	35.5425	16.252	31.6119
	21.8852	62.5612	18.2933	17.731	33.2815	32.5522
	16.0247	45.8811	27.2857	17.6736	29.1217	28.4039
	14.6257	47.0804	26.8924	20.8272	24.759	149.128
	10.9689	38.3997	19.1643	27.3804	29.0826	43.6409
	20.8741	42.4183	21.535	19.7554	59.4297	98.2145
	22.1976	65.1188	26.0819	36.2754	27.0926	28.7541
	19.7564	57.8723	26.289	30.785	26.9522	53.2242
	16.3599	59.9465	29.3046	14.1067	27.4859	40.5408
	23.2625	251.273	89.7265	17.5889	34.6734	43.5556
	23.9595	57.78	56.9975	26.3873	15.2845	48.7611
	14.3614	50.0428	35.2208	16.1232	31.6828	53.1498
	18.7729	25.7408	26.1596	18.8974	25.3708	65.0032
	18.82	39.6774	29.3582	40.2445	18.2457	39.228
	11.6505	76.5038	26.2751	28.1543	40.8197	45.3138
	18.4833	38.3338	18.9616	22.5884	26.1283	50.4896
	24.9313	45.3743	19.626	27.3724	21.6519	90.8439
	18.3374	187.933	20.1704	49.843	27.9435	25.843
	13.6224	42.5413	34.7383	17.2321	32.1018	42.4429
	20.0115	45.981	27.7456	25.496	26.3905	27.9144
	21.7912	35.0508	23.9119	29.7634	35.7282	56.4895
	16.6568	92.3204	26.6567	23.0392	18.7086	17.4578
	11.3404	48.0207	23.3077	19.7948	29.0212	55.2229
	15.2183	35.2766	27.0325	29.4363	24.6494	80.0578
	17.5054	40.9001	19.1764	24.7345	19.8558	52.0844
	19.2307	38.98	24.7293	22.2607	29.9491	36.1647
	66.7633	24.557	42.7196	23.5433	23.9686	29.421
	17.7756	23.8998	22.9319	33.0409	16.3737	27.7835
	24.7565	37.5527	13.7745	60.346	23.3103	70.7762
	11.9848	44.5457	32.1078	21.2965	30.4438	49.7767
	16.8431	84.8277	33.9635	28.5913	33.089	50.4006
	16.8219	28.1975	28.268	22.8534	35.3825	100.352
	21.1002	30.7489	24.5194	33.1742	28.0992	97.7365
	19.3172	31.5154	30.4912	26.0677	27.0029	135.705
	17.445	34.8376	27.0743	27.4355	25.4492	46.5335
	17.4649	26.1672	38.0865	25.6228	22.8727	95.1212
	25.4109	51.3216	29.2481	23.4837	39.2768	38.6143
	18.5731	117.244	17.9494	43.4947	26.1678	71.3952
	20.4609	36.8119	17.3899	24.9139	28.6731	48.2111
	20.8456	33.7752	17.0614	28.7427	21.3212	65.8336
	16.7236	80.0837	21.5667	18.1823	37.2676	85.6407
	15.064	36.0748	17.4312	26.3177	48.5644	69.4057
	13.1132	36.8468	24.9459	20.253	34.1279	42.6484
	24.3565	145.475	16.8371	67.5283	36.0923	35.3678
	13.235	92.9373	20.7777	27.4924	24.7068	40.4077
	20.9176	38.262	27.4543	36.2088	27.6216	37.7994
	19.1132	98.3145	15.8392	26.2568	15.9261	68.6303
	24.2386	234.39	20.2957	41.8921	28.4533	24.4585
	15.3439	18.0968	20.4113	22.069	23.4313	59.9526
	31.8453	26.5627	18.7777	26.5022	31.6705	34.4249
	12.5789	34.6809	14.6483	27.7842	35.1082	87.7174
	18.2039	40.361	14.5291	45.6756	35.0092	45.2963
	117.531	18.5863	20.4205	25.7013	28.6364	43.7011
	19.0696	25.7754	30.996	21.3901	29.5977	77.6952
	18.1365	23.984	29.002	26.9844	30.2141	46.9084
	19.4284	20.7543	20.1602	21.2546	33.4609	52.8961
	18.2465	45.1233	17.1283	22.6859	24.9825	62.3472
	12.5321	25.4805	16.6327	21.8142	26.9859	30.9329
	13.0986	24.7771	13.3343	18.2532	25.3893	40
	13.4787	27.0511	15.3888	27.4163	43.6225	16.336
	13.9112	25.2454	13.2559	16.5714	18.5251	36.8627
	10.3325	28.9145	13.3231	18.9818	18.0696	71.7632
	15.04	32.6912	13.8269	13.9896	32.2966	16.2506
	15.3236	18.0372	15.1455	25.1141	18.2733	39.7613
	14.1741	28.1808	15.138	31.662	25.478	67.8735
	16.3804	28.2549	19.0971	18.356	19.8543	99.6872
	16.9116	24.7274	11.6443	18.7729	21.4042	19.1781
	13.9833	29.7493	14.1038	18.8678	28.1888	105.202
	14.136	25.1274	14.599	20.1789	39.8406	78.4184
	11.3465	20.4281	14.2235	17.7981	22.9051	23.2746
	15.7232	38.1207	85.2383	16.914	19.5554	26.5761
	16.1505	42.7569	12.5468	39.5337	27.7785	20.1609
	13.8145	23.7299	11.3141	25.1159	19.7191	77.4827
	13.6102	37.911	13.4649	23.9082	28.1879	15.2321
	12.9956	38.5069	14.0868	17.3158	23.939	35.3534
	13.9992	42.3793	11.6118	25.1748	21.306	22.2608
	16.9034	30.6615	13.0321	18.1185	29.4907	35.3173
	12.9412	28.5022	14.2302	19.509	19.7724	43.2043
	14.4476	30.254	26.3712	45.4454	17.7682	35.6304
	15.9782	19.1816	13.6923	19.8985	25.739	127.872
	6.8542	35.682	12.1586	30.0812	19.0297	21.1968
	8.79762	18.0739	15.3159	25.5439	28.3678	49.2615
	16.571	26.162	14.5314	26.2309	31.9642	51.7308
	13.6918	32.632	15.7231	52.8492	15.5699	25.4945
	15.2552	52.7421	22.4061	53.6941	18.2756	31.1773
	14.9234	29.0817	12.5517	23.4736	50.7667	22.077
	16.6436	32.7333	15.0548	22.8691	18.8725	21.9677
	13.9012	32.6529	16.8562	23.2079	18.0264	30.0672
	9.92568	35.0624	18.4544	27.5808	16.8569	12.3087
	17.2453	38.2183	14.8122	19.5709	20.2029	23.5464
	16.0093	39.5897	15.5829	32.1882	17.7828	31.8026
	11.9252	22.3433	10.5625	22.9968	21.2471	48.9173
	11.6976	25.9436	14.9135	20.4048	14.9801	53.3122
	14.7195	30.8452	15.6788	28.0748	18.4916	39.5808
	13.1344	69.9068	13.414	30.7773	21.0609	11.5466
	10.9968	29.5934	11.4079	18.8109	20.0122	32.3673
	14.3237	42.726	14.9351	76.639	22.4405	19.6471
	15.2214	38.7035	15.1558	40.7362	16.6865	34.2772
	18.311	59.0364	16.9083	32.9149	26.021	31.6754
	11.3091	36.0638	20.1463	30.7035	18.3213	39.0778
	15.3106	43.9656	12.3061	27.3111	20.596	27.4334
	14.3586	37.1452	13.682	70.443	21.8451	57.9267
	12.8369	38.6011	14.7812	19.9288	21.4434	26.4657
	14.357	26.9197	17.3772	14.3228	26.3333	39.745
	12.2611	76.9589	34.8052	25.8872	17.6587	72.1879
	16.4292	31.2881	12.1455	79.2449	21.3355	27.5927
	15.2629	26.8533	20.3607	30.9306	31.2269	16.4728
	10.952	25.1676	22.6751	19.5579	48.0911	24.7445
	13.1588	32.7434	11.8238	25.5605	29.2762	61.0371
	13.3103	35.1817	14.0132	15.5055	26.6196	27.1992
	11.451	33.6551	14.1419	21.9605	25.8281	10.5951
	11.7382	31.3482	16.1542	29.92	17.289	27.775
	16.4718	40.7128	14.9311	30.9124	21.0956	32.9709
	12.9356	30.9106	13.7755	23.6591	26.8052	38.904
	17.1743	31.7364	12.7162	14.9351	20.9913	29.4903
	12.2386	39.1992	18.1674	23.3605	30.739	27.0279
	14.8235	51.2259	16.1468	20.9257	26.1856	39.508
	12.2422	37.899	15.0287	20.7588	36.9612	34.6905
	15.098	35.1519	18.7669	15.3206	14.2667	27.6162
	11.5226	16.1694	13.2929	14.0797	18.1404	15.4014
	18.8445	13.9097	14.1976	14.8561	22.1893	27.4157
	10.3039	73.3591	14.7319	15.031	16.0457	32.5543
	17.1469	26.9144	14.1779	17.8078	16.4323	29.5591
	12.0359	22.9177	10.3388	16.6841	19.8036	40.3832
	12.2955	24.6259	13.9813	20.0654	24.0481	63.5733
	8.88167	34.2976	12.6352	20.853	16.436	35.6699
	15.2186	34.8165	12.9143	20.3284	26.8091	34.0046
	15.0511	31.6856	13.6205	19.8493	17.6282	39.4342
	14.8886	32.5906	13.0097	21.3074	16.074	30.0381
	13.5787	28.4444	13.8833	20.4046	14.6778	29.6344
	11.391	32.9866	11.2158	20.0395	16.6687	33.7891
	12.0757	36.6191	9.57516	17.0431	19.6269	31.5561
	14.1515	30.8255	6.7276	18.5475	21.7791	75.4591
	11.2031	20.0898	13.1008	16.9241	24.2504	67.4349
	14.5032	24.5042	14.8012	18.4008	20.2328	32.7271
	13.3519	24.5311	17.1376	17.8753	23.8422	20.2149
	11.1912	24.3626	14.8407	20.7303	17.7748	31.2252
	13.5269	32.5313	12.4272	25.1132	21.0066	24.5802
	11.3532	19.4517	10.8522	16.0903	23.8394	51.1542
	15.201	24.9923	14.0912	26.0734	20.2259	34.1184
	12.712	24.2902	16.6497	19.417	19.4763	24.3768
	15.8078	25.4017	15.4755	19.2828	23.8234	30.5726
	14.5982	19.1449	20.1784	26.9941	22.85	57.1299
	17.8192	18.0134	12.6788	32.4727	23.8229	30.3695
	10.095	17.0179	12.0305	21.7569	23.7594	23.1177
	12.6837	27.715	14.1203	19.68	34.9575	28.4835
	17.1612	25.7778	13.2738	21.3561	19.9357	22.8499
	17.225	53.4938	17.6247	22.6737	18.7143	28.1855
	11.9764	27.5325	15.3909	19.5215	26.9485	42.4357
	17.4523	27.78	12.8526	19.2761	32.3435	36.8797
	13.616	28.3825	14.4215	22.6963	23.0612	21.7756
	11.6358	22.7615	16.6803	18.7003	20.1931	26.1802
	11.2115	33.3573	14.0989	21.4973	20.7832	18.3691
	14.6206	20.863	14.2504	19.256	15.64	18.3538
	11.3854	29.0484	16.274	26.3266	16.4265	21.196
	10.0343	30.1471	12.1244	19.509	31.2075	22.8315
	10.4353	27.3804	17.7464	20.0612	19.6969	38.2628
	14.8519	27.186	17.1993	23.6758	21.5552	21.1338
	9.95849	19.4456	15.8221	15.4441	19.0153	34.9759
	14.6476	29.1955	12.2657	21.133	21.1511	21.1638
	10.146	32.8548	12.8405	16.0616	21.5864	37.9939
	35.1623	30.1333	21.8942	19.9504	22.2172	28.4356
	12.3321	27.7796	18.1355	20.3479	19.3399	42.8805
	16.1376	23.8006	15.2781	19.3927	19.073	12.6545
	12.9412	23.258	17.3466	22.1809	25.229	27.9041
	9.97836	24.1908	12.9839	19.4108	17.6313	19.4489
	16.0797	32.6482	16	21.4411	17.0171	27.9315
	15.8173	24.3765	20.5857	21.8657	21.4791	24.6956
	12.861	20.3875	16.3303	25.4807	29.8536	30.9628
	5.78102	21.51	14.1086	16.5338	22.3801	23.4039
	10.1339	28.3663	15.1012	16.4394	23.3327	34.169
	14.5726	89.9297	14.3977	31.619	20.3929	24.8342
	14.9398	28.0822	14.708	20.34	20.6571	24.2467
	14.8349	31.5492	13.2763	22.5652	24.7923	18.7133
	12.2355	24.1095	13.1772	18.5361	31.76	21.562
	11.0713	23.8804	13.8119	17.2974	15.744	17.6258
	14.896	35.2892	14.8952	16.1356	13.5022	18.8837
	15.803	26.9207	15.8961	16.1476	28.2932	19.4718
	12.9581	27.9242	15.7012	26.5344	22.8005	24.0326
	14.808	39.7613	15.2346	18.2339	13.0278	17.0726
	16.9919	64.6261	13.7602	18.9895	16.4916	23.2752
	13.2187	79.178	16.0494	15.0601	14.3183	20.0115
	13.7584	45.0372	15.841	19.4994	16.1996	24.1435
	10.6578	22.8975	11.1534	18.9387	13.1636	36.1545
	14.7317	54.0144	17.7062	14.6504	13.6595	41.848
	13.5135	21.8896	15.3934	10.8961	16.4114	30.9522
	10.4934	22.1907	16.0093	15.1507	13.5807	23.9658
	14.0184	128.27	12.7087	18.6606	15.6375	17.8489
	12.1456	45.3643	13.3661	16.4304	13.9664	27.2123
	9.86314	47.8146	14.5895	21.7762	12.015	30.1504
	13.0436	63.7674	12.5208	23.6592	17.1488	16.9602
	13.4566	22.5166	13.715	19.5941	20.722	16.2506
	14.1274	31.5546	11.8737	14.7399	11.3257	23.353
	18.7797	63.7374	10.8254	15.9517	13.2283	18.6615
	16.7746	25.0582	17.7524	18.1647	15.0743	22.2325
	13.8348	77.9608	12.3973	15.4334	29.8428	19.508
	13.2161	56.2123	20.5737	18.8552	15.6898	25.0841
	6.96959	34.6823	13.1593	15.2508	25.7693	19.2615
	12.4774	73.0819	17.3401	19.7932	22.8472	21.8678
	14.762	43.6722	16.7978	15.343	26.7349	23.3817
	13.639	69.5995	19.2	16.2492	18.8386	22.0325
	18.333	24.952	19.5597	19.037	24.3926	25.7452
	15.8644	30.307	19.5041	12.2611	11.2173	26.7637
	12.5948	60.2208	14.7152	18.5556	14.1797	21.9494
	9.54985	34.6551	19.9541	19.1386	13.4415	25.4973
	10.2066	28.6808	16.2414	18.419	13.9054	19.3247
	9.95046	30.734	18.4116	17.8404	12.8162	33.6332
	11.9245	61.1459	21.575	23.8836	28.7994	24.2054
	14.8272	60.2043	16.088	16.1883	19.5955	20.956
	10.995	85.1863	24.558	25.3449	34.4639	50.4603
	13.1049	100.146	17.425	19.4306	20.7517	37.0488
	13.432	30.3251	13.424	19.9258	11.8412	30.1755
	17.2843	36.8585	17.9739	21.5361	23.5393	26.7312
	15.1754	80.062	14.1957	18.2183	18.8314	24.0366
	14.0916	28.8425	15.6005	20.3921	14.323	35.1643
	14.5814	44.8786	18.0749	13.0208	17.8608	38.7987
	12.4965	76.852	17.1465	21.9231	22.2802	22.6434
	12.5515	35.9388	14.575	19.1272	21.3681	26.4909
	9.65525	178.134	14.9745	12.724	15.1332	46.6658
	11.7956	46.7056	13.0562	16.719	27.2041	59.5343
	10.6509	29.9194	15.6298	25.1627	23.1941	15.5725
	13.128	75.8086	15.2072	59.299	24.1774	87.7492
	13.2779	67.5895	14.5617	63.8231	24.656	61.7025
	10.2709	67.9139	18.1768	20.4324	25.9021	49.087
	12.051	69.2043	9.84142	22.2034	21.531	26.1681
	11.5547	103.82	18.65	52.2655	27.8233	52.5152
	12.8744	34.4791	15.1746	30.1766	23.1495	36.8538
	13.4154	32.7979	20.6093	22.9629	22.4127	59.9952
	12.7548	42.811	16.9715	64.4582	17	33.4657
	12.8452	80.4165	23.4226	22.866	15.5214	27.5768
	12.4688	46.9733	15.2571	20.3494	15.9249	28.9559
	14.663	47.9907	13.2578	15.9197	17.418	34.7054
	22.7483	69.0348	14.7337	18.0482	32.4363	21.1144
	11.1021	44.8578	13.3245	22.5168	13.6677	23.1887
	11.9361	59.1199	13.8942	18.3007	22.5155	51.7085
	14.4875	31.5305	18.1662	31.8666	17.2697	34.6924
	17.9284	30.2843	17.1021	16.4744	21.7382	31.2879
	12.4885	28.462	14.0642	13.4178	19.3193	32.1704
	12.511	32.9623	19.7891	15.5608	26.3212	32.3347
	12.628	228.388	15.6893	14.2534	20.0427	27.7494
	14.1454	80.327	13.41	12.2413	17.4	40.1484
	13.1842	23.498	19.3167	12.9327	15.0455	26.6686
	9.26581	35.1591	18.6231	13.6902	15.0053	28.1697
	21.4595	16.2771	15.7261	20.0872	11.7234	67.0529
	14.5718	35.2828	16.586	15.5749	14.8069	22.6203
	15.9455	20.7046	13.723	16.9591	16.3107	23.8885
	14.6851	120.904	17.1388	64.9827	15.1057	27.4018
	10.6347	76.3064	20.601	20.482	17.5364	38.9596
	11.3615	28.4341	12.1752	27.4475	16.6531	22.978
	12.9654	26.9419	13.1316	19.3763	14.0348	34.7514
	15.36	29.2727	14.3605	21.8558	14.1507	31.6528
	11.6621	45.3401	14.7136	20.2966	14.834	31.9275
	12.4729	64.5117	15.3236	20.8398	18.4015	29.4026
	13.7052	25.298	20.5997	16.0508	13.7624	21.5504
	20.2551	32.1669	16.0486	19.7175	16.6188	27.0253
	15.3528	32.5314	13.2805	22.1753	17.0569	18.0897
	14.2591	69.9837	12.2627	16.2753	25.6145	36.4385
	10.6873	31.9819	17.6786	19.3228	16.604	31.0676
	10.2468	36.8716	15.3714	22.6185	15.7525	29.8608
	15.7788	25.9862	11.5554	18.7939	20.3544	34.708
	15.3558	21.5408	13.7281	17.6334	14.1339	31.4408
	10.6592	43.3073	14.374	17.2864	16.8159	23.6877
	13.8669	44.8683	13.9568	22.7879	16.6273	20.035
	12.6897	48.9521	14.2892	20.1152	16.4851	37
	11.3912	74.192	14.2711	28.7811	14.1815	30.574
	14.4193	33.2006	12.7208	16.2066	12.4771	35.1686
	12.9682	29.9114	15.5561	16.36	29.8508	39.6079
	13.3454	18.1753	12.3789	19.5921	16.5704	42.4219
	16.794	20.7601	16.6023	19.9982	13.0239	51.871
	13.3976	26.2954	16.3988	23.6807	13.4451	42.5712
	14.781	23.5393	15.8989	14.8435	13.8646	27.8769
	12.5317	32.5051	18.0759	20.8645	19.952	32.3083
	18.0985	24.4152	10.8077	17.5757	12.5551	24.4903
	14.4138	44.9669	18.3317	36.2377	12.2206	33.5825
	10.3225	28.1052	16.3105	30.7147	12.3674	67.5269
	13.3278	31.6319	9.94317	13.4498	15.529	35.9753
	16.5993	28.1561	25.8609	21.044	14.9437	71.5733
	18.4298	34.2761	17.1437	17.5836	11.1228	30.2559
	16.175	255	15.6138	18.7214	14.7907	31.9851
	13.5385	86.4996	17.9178	20.6202	20.5732	21.4795
	17.4542	30.8374	16.0986	15.8954	26.1434	45.0534
	13.6218	30.3052	19.7333	16.239	10.1728	34.6603
	15.7942	30.2648	14.2843	19.5138	12.47	35.427
	15.1137	69.3548	19.2064	26.2198	11.9818	29.3012
	15.6961	90.5366	16.0755	33.598	12.1122	20.7958
	15.9962	56.5017	12.6174	27.3766	13.2832	24.8144
	13.0359	30.2097	16.2656	13.3982	12.6919	28.0509
	12.2218	33.2873	16.1585	13.6862	13.0793	46.947
	13.5463	22.526	18.1599	12.5898	24.3143	40.4691
	11.0479	31.5049	13.969	18.7585	9.48411	43.8469
	9.17959	70.288	16.5381	18.9191	15.1547	41.8095
	9.98291	39.9156	17.8596	80.0952	13.8924	33.0532
	10.69	44.7451	15.8911	13.7155	16.2832	25.4952
	13.1679	81.4683	15.1659	83.7697	14.376	53.8389
	13.5551	86.7659	13.7693	55.0471	13.4726	30.4569
	15.3105	27.2771	16.2278	13.6682	17.8518	47.236
	20.0106	46.9705	14.1338	17.9521	17.4701	26.7135
	11.0275	102.314	9.62844	18.4029	15.6768	36.2949
	13.9531	32.4612	17.7282	22.8562	12.1243	39.5601
	16.9648	27.7852	11.6333	16.7928	17.5643	25.2372
	21.1211	29.7503	18.3279	20.8212	16.3596	32.7889
	21.539	82.3053	14.3993	18.3127	15.4968	25.407
	14.0817	72.5235	14.24	16.1027	15.6609	65.4892
	19.0797	93.6729	14.9512	19.4046	15.2042	26.604
	21.6871	39.1686	21.6667	54.4109	16.0421	39.2901
	13.5564	31.1686	17.9419	49.987	16.4303	27.2315
	13.1114	26.771	11.0217	16.2654	20.8653	53.2429
	18.7236	29.5389	11.1526	20.5814	20.9661	33.283
	14.3099	33.1139	15.7652	12.2252	21.6644	39.7477
	14.6646	33.2597	14.7385	19.2979	14.756	23.4727
	14.6036	71.6293	14.5142	18.8009	13.2072	23.0078
	13.177	39.3371	13.6662	14.7751	17.6222	52.3584
	12.414	46.7817	16.2161	18.1598	13.4537	44.2739
	12.8364	48.7953	11.3354	20.4738	15.1586	44.3639
	16.014	28.9484	17.2029	18.9326	13.8315	24.7371
	11.9793	29.3029	12.25	20.4215	20.6941	47.084
	14.0462	33.9972	26.7975	18.1244	21.4107	29.1954
	12.0786	30.8445	14.9771	13.7282	15.4251	39.2761
	14.4427	31.7653	13.2858	21.9966	19.8905	31.4094
	12.0045	51.0136	14.9804	14.8341	16.285	37.5433
	20.4816	83.0331	12.2384	15.4524	21.6724	26.5049
	14.1003	35.6819	11.917	12.34	16.0217	26.463
	14.8415	31.0894	13.6298	26.8543	12.6706	16.2814
	13.2817	35.4582	14.9324	33.2261	17.1473	17.9477
	18.478	36.64	11.66	56.8339	15.7172	25.5263
	14.5	78.6287	14.3561	35.1111	14.6901	21.4789
	11.7025	61.6226	12.8847	24.6927	10.6041	26.3841
	14.6314	42.821	13.437	34.3717	15.7264	33.5645
	14.5108	52.0977	12.2575	16.9906	13.6411	23.3839
	11.5868	29.9276	15.7144	17.0281	14.5237	27.5712
	13.9293	28.9	11.8436	15.3293	12.8506	33.3128
	12.2857	33.5611	10.9064	30.3993	16.0737	24.5219
	10.8206	30.2469	14.6799	17.1666	17.8917	26.8438
	15.2368	36.1684	16.2322	52.9272	16.6938	32.8031
	15.7998	19.7483	13.4288	19.7822	13.0718	30.1012
	21.0015	29.5051	13.3734	29.9084	40.1282	70.6935
	16.8449	39.0013	15.835	46.7463	20.224	24.409
	16.8779	96.5739	14.8405	28.5085	16.8585	24.807
	15.7279	37.7736	11.6578	17.5168	17.5269	51.0466
	16.9849	41.0912	13.4102	21.0567	16.4953	29.7288
	17.5986	39.1053	18.1132	39.4299	11.3055	34.6498
	19.662	29.8416	32.7068	28.0827	13.0528	27.1832
	17.1034	30.3112	9.20661	24.5761	16.693	21.1273
	19.6388	31.6361	15.4167	18.4139	17.9663	13.0519
	16.3969	38.2198	15.6465	43.3146	23.438	23.5259
	16.8526	30.3148	15.6532	24.7007	21.8388	42.685
	18.7889	25.6352	11.7768	71.4988	21.9012	51.539
	16.5976	26.8241	15.1075	24.6521	17.1414	31.3313
	18.2794	59.7407	10.3011	43.8338	14.8053	25.9813
	15.5621	26.7179	11.8822	15.164	14.1422	33.159
	21.3467	26.5163	12.6423	56.4558	16.3859	31.7443
	13.9904	28.2143	9	28.8358	15.0698	25.3229
	20.7115	38.6783	13.4729	20.3029	15.1311	39.7989
	15.2273	26.2547	16.7778	57.626	11.0309	24.0234
	17.8957	26.9124	15.7447	37.9035	13.6459	22.804
	14.9714	27.3729	22.2381	26.1195	17.0145	24.3333
	13.7331	24.6722	10.0897	26.2107	16.4135	36.283
	22.3593	26.7743	12.9214	29.8288	16.0928	32.5609
	16.2228	198.297	13.6595	22.1551	39.2697	34.9351
	21.6155	25.0218	10.6153	36.553	21.5721	24.9403
	17.6677	95.2225	11.9844	42.6538	20.6297	19.2084
	16.5613	59.3486	10.7021	31.8185	25.018	42.2115
	11.3642	99.9447	30.2942	20.5814	10.3258	37.1692
	16.3908	70.3035	40.4853	30.4149	12.6461	40.0996
	22.2945	39.1634	32.5065	20.9852	32.8929	47.156
	14.1215	77.6541	42.1644	26.5784	19.1662	18.2507
	20.2404	25.0197	10.6693	59.3203	21.351	22.3
	17.0951	32.1075	11.8241	23.6385	13.0528	18.0315
	18.1862	27.1203	11.8987	29.766	14.8934	17.0757
	16.5641	32.7536	14.049	38.5696	16.0555	29.0341
	14.1689	19.8937	27.9402	24.5335	13.2019	23.3771
	15.4156	83.4265	7.33169	25.1123	20.255	90.878
	15.1835	18.2726	28.6926	37.761	17.6492	53.4539
	11.9037	15.3798	12.9864	16.6141	19.2412	27.0382
	17.1252	50.0232	13.1866	19.3211	19.9702	24.223
	12.6151	27.8267	12.8747	18.4055	18.9569	51.6138
	13.0626	24.6743	12.1118	18.3758	10.2302	19.1729
	10.7424	23.5303	14.4673	15.3216	12.572	20.564
	18.0477	18.789	12.0555	12.4551	21.6007	26.6561
	15.1624	33.8685	9.91118	18.6502	18.8042	18.0658
	15.2196	36.0811	11.1557	16.3362	10.386	21.4298
	12.9041	31.6298	21.8674	17.7035	16.2404	23.3876
	15.1709	20.0081	11.9279	19.8082	18.595	21.7
	25.1455	18.7048	13.5667	27.0527	17.9874	21.0698
	15.1643	84.0684	12.6975	21.9211	14.8233	23.439
	17.864	39.1193	27.3113	21.5898	17.4008	39.1633
	18.403	51.1514	13.9782	24.05	16.783	37.0776
	15.4275	27.1869	13.0103	23.4589	12.5967	65.8062
	18.9325	20.3442	12.6985	24.1333	11.462	30.4563
	16.8108	38.2626	16.0826	21.3393	21.381	35.0894
	11.5452	61.0556	89.6846	27.1611	14.8675	32.6843
	19.927	33.7599	17.4108	19.8261	15.337	34.9874
	18.5351	102.855	11.3238	17.632	14.9407	42.6641
	14.4886	22.0695	10.9611	24.3808	19.7012	40.1564
	15.7787	64.0219	10.5757	68.927	16.9343	29.4803
	9.41571	133.148	13.8865	26.7816	18.1431	30.2545
	17.3384	31.9507	14.7408	24.6778	20.2917	42.1132
	14.4769	20.6686	11.7148	24.1833	14.1567	24.958
	11.3108	21.167	11.2751	21.7149	23.4615	40.3993
	12.7612	30.1545	9.60673	19.7992	13.3149	23.1093
	15.5339	37.2174	10.6822	34.5141	14.5633	31.4097
	13.2969	43.8245	11.0209	71.9393	16.0069	27.0161
	11.3905	24.3144	9.40921	20.7388	10.0215	33.7634
	16.0092	65.4313	12.6452	29.2895	13.2364	51.6463
	14.0309	27.6782	18.4182	43.9216	17.0553	32.9206
	10.7135	52.4609	13.5551	56.9921	14.4094	15.7037
	14.1042	32.1828	10.391	31.1574	14.8771	35.0879
	13.1706	21.6342	11.9643	23.8905	15.914	34.5246
	12.8531	31.4192	13.2407	20.2682	18.8713	24.9184
	12.6701	36.8993	12.8475	26.2342	12.6249	26.7464
	18.55	42.7357	12.484	67.6119	15.6189	41.5781
	17.208	21.4062	12.3082	21.0017	17.2394	46.4557
	12.5704	30.4846	13.3807	23.8047	13.3765	49.411
	16.758	123.349	18.2421	39.9827	16.5223	26.5606
	14.631	30.2533	13.1304	56.2018	19.7525	27.7203
	11.2262	26.5946	11.6247	25.7932	14.1256	30.028
	13.6246	90.0937	13.1837	29.899	15.866	28.5969
	19.9327	19.1796	13.2562	23.1829	12.6816	21.0377
	13.3331	21.7581	14.6465	16.1961	21.4857	28.1023
	12.0901	23.612	13.3884	21.1559	27.3098	56.958
	19.6517	16.7796	16.0463	28.031	17.3167	16.8435
	20.0412	19.5449	15.2163	17.6755	16.2708	20.6205
	18.5063	28.0463	33.4276	26.7317	29.0387	26.2984
	13.267	27.5116	13.4447	27.6444	28.2701	43.0467
	12.0041	35.1308	12.3548	16.6228	21.0598	30.513
	18.737	25.6212	15.3083	21.8533	21.3789	24.4004
	14.7075	28.5864	11.351	15.2053	24.2924	23.7007
	12.2374	18.9107	13.5888	16.9375	15.9007	32.1128
	11.6166	26.6053	13.817	36.8237	17.7035	29.7279
	15.1947	254.756	12.4275	17.0591	22.3443	24.2402
	14.6576	70.903	12.02	16.8088	19.4593	30.1498
	10.4498	19.4706	12.5652	19.1107	19.4298	29.8093
	13.385	19.7611	13.2985	15.2839	16.6953	21.7479
	14.8252	37.4317	10.761	21.6819	17.372	42.265
	14.432	61.5107	13.6152	21.5799	19.5627	31.7143
	18.8845	37.7748	14.2027	19.6452	15.3194	80.2926
	17.2401	22.8002	11.551	25.9548	19.0717	53.9536
	13.8672	23.5836	14.7727	16.9092	16.6464	10.8717
	14.4036	23.5838	11.0247	18.0865	18.7892	31.7599
	14.3044	22.7632	8.64161	20.7453	16.1754	28.5075
	14.667	20.4949	12.3686	18.8394	14.5877	24.2245
	14.6	21.1508	12.3962	20.9227	17.3465	26.9825
	15.0026	26.0194	16.8761	25.1812	13.3934	25.208
	16.8215	19.7904	28.834	15.4734	12.7178	22.0601
	16.7155	21.0641	12.575	20.0475	25.1104	18.6917
	14.3772	11.1808	11.6382	27.6708	105.787	25.8886
	14.5826	24.3353	11.089	13.6748	22.225	103.047
	15.218	27.2631	12.5531	31.1029	13.9068	28.8977
	13.3023	20.8257	11.2467	30.215	15.0833	37.7409
	14.8044	20.5567	12.0465	35.4054	17.396	74.1839
	12.1229	26.6526	8.25547	42.748	11.25	22.56
	17.7065	109.494	16.5212	29.4802	14.3173	31.3249
	13.0026	90.9924	13.6634	22.4122	29.5099	52.87
	14.3746	84.6794	10.7401	20.2892	22.1667	37.2759
	11.7937	84.5266	12.4331	19.8409	22.6581	63.0491
	18.0045	26.9854	172.833	48.4558	22.8735	22.5406
	10.8265	17.222	14.8316	22.677	22.5491	26.6094
	11.5807	31.1809	11.0327	14.8654	20.5612	105.88
	17.3499	19.0086	15.934	20.0477	13.6401	166.73
	11.5591	30.9116	14.6761	22.1948	21.5977	62.3743
	13.8068	28.4042	13.4829	17.8747	15.3776	35.4477
	13.6334	29.7429	12.7558	17.4427	11.0022	92.1581
	12.3627	27.9619	12.9613	18.5067	10.1941	33.5231
	15.5782	75.7796	10.8802	45.1836	16.3019	86.498
	25.2256	22.2303	11.9694	17.6009	17.1047	33.5857
	14.7379	45.0082	9.5505	30.7736	16.7393	34.925
	17.0768	24.6073	11.4658	22.2024	13.5452	36.4763
	17.4107	33.9783	13.5567	59.6353	20.4786	28.2448
	21.7072	19.9778	10.5403	27.6816	19.4759	139.649
	20.5585	51.5284	13.3987	23.877	18.5479	99.756
	17.3564	49.5825	11.6407	85.5455	23.9435	93.696
	17.5814	38.6075	11.6443	31.8438	9.82627	28.3881
	17.4348	23.9025	11.719	30.5571	19.7575	68.2401
	15.9265	33.1759	12.7486	21.1384	12.0507	25.6181
	15.6546	34.3535	10.6115	41.953	12.7859	22.7276
	16.5545	49.905	12.133	25.1103	19.2161	31.5182
	18.8024	31.847	11.7341	20.031	24.6616	41.3736
	18.3091	24.7677	13.1055	57.0411	12.0668	17.1928
	14.4257	37.6404	12.7944	18.5193	10.3832	206.664
	16.1732	24.1097	11.3546	20.9036	12.1817	61.0937
	19.4325	24.8308	12.9437	90.6594	19.1685	64.8152
	12.8505	120.332	19.6942	28.1671	16.4056	52.618
	21.9985	22.3397	12.3691	41.6954	16.4368	27.442
	25.7733	49.07	13.7515	18.9735	17.919	65.4298
	22.0602	39.23	25.8659	19.9869	16.7978	30.8798
	16.2857	45.4615	18.181	21.8591	17.5223	28.9491
	10.2496	113.519	15.3152	19.8371	17.7389	26.5503
	13.1922	25.6331	14.502	21.8309	16.1283	32.0231
	14.9682	100.224	8.20024	52.9295	17.7017	28.9026
	15.3771	40.9674	12.7817	38.4529	10.2913	33.4954
	14.8021	34.3058	15.5343	20.83	11.7415	28.9324
	19.5071	33.5808	15.5121	22.8939	12.114	28.112
	13.1289	23.5557	17.8606	33.1643	26.3015	65.2364
	13.9964	25.0175	13.3963	44.0718	13.5066	33.2408
	15.2036	26.7142	15.1595	20.0238	14.8918	22.6767
	14.5938	128.658	15.042	86.4168	11.9373	22.1062
	14.8692	40.1903	13.1725	22.7703	22.5849	24.6928
	15.795	53.9527	11.9371	18.4453	17.7091	32.3521
	18.2052	40.6331	14.9638	27.0922	10.7692	42.4452
	20.008	29.5647	13.6356	22.6647	17.2546	45.0466
	13.6526	38.4272	13.8611	18.9697	15.3989	32.3658
	12.8228	19.0549	12.4978	12.6546	13.2868	33.679
	17.2763	28.5997	14.088	15.7021	21.9585	50.9311
	17.0323	34.0783	14.5747	15.0031	39.8792	53.3473
	18.1355	22.4454	14.8983	15.6857	14.8246	32.389
	7.84066	51.939	13.2539	16.8585	31.7191	44.79
	12.2083	66.7398	10.777	13.6696	20.6892	65.2064
	13.0202	31.0754	11.6553	19.7151	21.2215	39.9368
	13.3275	35.085	11.4075	19.6106	21.4875	28.2233
	19.4811	50.6968	13.558	17.4593	14.4117	77.2835
	22.2428	31.4327	11.1462	17.1382	14.4718	26.437
	16.2943	70.1669	13.907	11.1709	18.188	32.2081
	14.6621	30.2547	10.0944	16.4699	11.2173	64.5677
	22.3748	36.2809	10.8121	63.5733	10.1298	39.0838
	11.3976	29.955	10.3577	57.3044	9.36901	32.3803
	16.6766	30.3502	11.482	24.4654	9.47652	33.3563
	12.2638	49.6822	13.2275	18.3091	9.90519	56.1804
	13.8551	83.4753	10.8113	18.7431	14.0736	50.9456
	13.4954	23.11	11.7851	19.7365	35.7963	28.3577
	16.8351	24.8252	15.3213	22.1509	14.7013	54.3603
	14.9493	44.8223	11.6611	24.4882	17.2885	27.6766
	12.7636	83.634	12.7963	22.3463	12.6105	73.7285
	16.3977	42.3176	14.8151	21.0529	24.1982	26.6014
	12.7298	36.5217	12.2929	21.2126	12.381	30.1295
	11.8863	27.3518	12.7684	25.825	11.8102	23.2796
	11.8046	50.4148	12.0357	20.3203	15.1115	58.3221
	14.704	34.5034	12.7478	24.1796	17.4341	30.2289
	10.6032	26.9367	16.2927	18.8525	9.69214	60.3301
	11.157	38.2617	16.9222	22.5368	15.6659	31.3694
	15.2361	176.424	16.1603	22.0904	10.8408	35.8557
	10.8929	19.1452	13.4959	16.0819	47.7045	29.9038
	16.4894	16.9485	15.0795	13.59	26.6751	32.0138
	13.2282	29.2089	12.5425	16.5707	24.1537	31.8016
	14.1271	19.2081	15.0247	17.6457	22.4836	25.6655
	11.4005	19.832	12.3877	30.5957	17.9101	58.8836
	9.66178	25.5688	13.7493	21.2056	17.8665	30.3052
	12.5	32.2031	13.9318	17.9472	14.5901	36.5833
	13.4013	31.9957	14.2151	16.4523	13.7767	11.3939
	9.0028	37.8998	13.4633	17.7558	12.3788	39.4452
	16.5116	31.1992	10.1195	20.4046	14.9141	26.6521
	11.9449	117.193	14.6907	21.3729	12.5887	39.9347
	10.6955	32.6372	13.7125	26.1073	12.9969	34.4581
	17.9444	31.7771	14.8921	30.4126	21.2374	58.0949
	14.3501	40.4731	13.2731	27.0743	19.682	39.6936
	12.032	75.0085	11.3684	27.5185	15.9816	29.1441
	19.8586	26.5633	15.6167	23.1723	20.2701	29.7286
	14.7746	21.7228	16.7236	23.4195	21.321	53.4943
	11.823	29.8691	14.0622	22.0158	35.4032	43.1398
	16.7366	157.1	13.4833	21.4045	24.1422	57.4446
	31.0871	17.8794	14.1874	20.4506	15.2919	25.8562
	18.2486	249.11	11.7377	21.27	15.8269	20.9974
	20.3574	23.232	14.6275	19.2033	18.7877	58.9367
	51.0151	25.7286	15.3224	19.9486	20.4342	84.213
	13.6721	25.0476	15.7766	49.3375	24.6983	30.4808
	12.9154	25.5553	13.1951	54.0156	24.507	25.2155
	16.447	26.9007	10.5311	22.2337	20.7294	79.9071
	12.9938	25.3854	11.4043	18.0019	19.1805	53.0521
	11.7779	29.6272	12.0466	17.0288	28.831	32.9427
	17.3834	32.8767	11.62	20.3096	18.7983	23.3004
	20.0678	30.595	14.2921	15.7694	17.0644	45.8604
	12.6952	30.4493	12.8179	21.6598	37.3447	44.6833
	12.3954	27.1615	13.975	20.9539	18.1209	31.7127
	11.1623	25.7183	10.9681	24.0286	16.7623	24.8378
	15.6333	34.8788	13.3461	22.8118	15.0098	28.8476
	13.3737	28.4444	12.8688	16.7479	14.8694	24.4159
	12.8842	72.8667	11.3933	15.6481	16	25.25
	13.1097	142.517	12.5065	18.1515	12.1558	104.233
	12.74	35.4971	9.99503	17.2039	34.2477	35.2237
	12.4392	43.0659	13.3853	21.6334	19.5882	50.6937
	19.1839	141.78	12.8097	27.1376	17.481	37.8099
	23.0392	117.061	13.8633	24.6854	15.2132	29.8033
	10.592	23.9055	13.355	22.3573	14.6859	28.1553
	11.8425	25.7421	9.8503	21.9467	11.8139	20.0555
	12.4245	24.4853	11.2205	30.5419	34.5518	16.3324
	18.4932	67.8325	12.9126	17.0803	14.1865	35.0125
	16.4137	41.8276	12.4965	24.0236	9.27273	47.3464
	12.2651	43.9699	14.2611	18.6658	11.0178	41.5281
	8.26809	35.5419	11.864	18.2314	16.9728	72.6723
	19.4615	43.0799	12.2228	22.3026	24.7516	57.7634
	13.5202	24.5412	13.025	28.5726	19.6958	32.2589
	13.1586	43.8601	12.0182	17.4663	10.9646	32.9683
	16.2696	17.044	12.9673	19.5882	16.1746	40.2547
	12.0785	33.4725	12.4931	43.1161	18.3918	35.4238
	12.711	28.8884	13.2583	19.4053	14.3038	32.9885
	13.4086	22.703	12.5745	16.171	13.4248	34.6271
	14.7547	30.1379	11.3902	24.5079	6.88311	28.3082
	18.3373	19.5306	12.3596	14.1717	20.6658	39.394
	15.831	20.1551	10.831	14.2788	13.7714	24.973
	6.2973	26.4351	13.0969	40.1441	8.66855	29.4236
	9.31011	27.6859	12.3542	33.6427	13.6194	40.1955
	76.2836	28.5116	15.3269	26.9004	10.1074	27.9275
	13.6754	70.258	12.9669	23.0411	10.9447	56.5198
	9.91888	26.1438	11.6823	32.6867	17.5497	64.7234
	11.8023	77.1507	13.8887	21.5355	18.9083	67.3032
	10.0878	28.3014	11.6601	17.0867	17.2668	51.588
	15.5078	14.0114	15.9911	38.1236	15.0974	34.935
	11	18.3424	13.6801	27.0801	14.6601	36.0825
	9.95223	42.1165	13.5783	20.2035	14.3583	30.4262
	15.1252	57.5106	15.3881	24.7977	8.41486	32.6817
	14.9144	16.2265	16.0151	32.5796	18.7489	16.2774
	14.0904	59.0241	13.2868	17.9865	16.3844	99.3541
	13.4902	17.7189	11.6279	25.4771	13.4038	29.746
	12.2032	34.213	11.3063	31.3497	14.9735	33.3821
	13.6626	35.2628	13.2109	37.9718	8.51449	37.6157
	16.1796	17.0212	13.6519	15.6702	17.1257	44.3886
	10.5781	26.2527	15.234	11.7301	8.76869	26.2953
	20.2215	30.2198	13.7346	22.4958	7.87014	30.0171
	12.7569	34.8453	14.1023	16.3865	11.605	26.802
	5.67403	23.5341	13.0215	21.7269	18.33	38.6046
	10.3642	29.6135	10.3733	33.9625	13.4132	34.2559
	10.1809	39.4144	9.85596	25.7692	13.4701	47.9174
	9.88058	40.363	10.9307	26.2202	15.4045	29.2424
	10.6824	29.6526	13.6349	38.4117	14.5077	38.9163
	7.05902	23.7145	15.0046	23.2294	13.4661	34.4421
	15.1628	28.8008	12.5946	16.3094	16.8272	35.159
	14.1296	29.282	11.6765	46.1975	19.5308	38.7001
	14.5485	80.1723	14.6589	63.12	9.90027	38.9044
	15.8825	29.6793	12.3269	23.6416	21.9806	43.4816
	9.53329	21.731	10.4276	29.9388	16.6354	29.1634
	48.2123	20.933	12.3966	36.6927	11.6381	28.4911
	13.0138	53.4994	12.0086	41.6197	14.2361	25.7489
	13.6352	26.2641	14.6061	43.9539	15.9303	32.951
	10.0784	26.5456	14.29	37.7095	15.93	33.2818
	14.026	96.3888	12.8511	32.2078	15.9771	46.9064
	11.2259	30.3691	11.637	34.9622	13.807	40.3979
	11.9914	33.4308	9.37549	42.7043	14.7511	41.578
	11.9482	93.8362	11.2231	26.6669	29.2141	25.529
	17.7879	94.2305	13.1603	25.0863	11.9956	40.1793
	11.9243	27.9634	12.1756	25.1863	10.4811	22.9197
	14.4657	26.6632	13.8825	23.351	7.56498	54.994
	15.4249	33.5182	13.3825	26.6652	8.10235	42.4346
	14.2283	31.2385	15.2361	15.4006	8.72836	28.7758
	13.6322	47.471	12.0197	34.5648	12.7757	44.2522
	13.2776	32.0416	11.9473	20.1029	9.52872	29.153
	14.7144	23.0081	13.6438	18.9235	7.02439	28.8078
	11.8424	29.848	8.97668	19.9424	10.8264	37.6992
	11.8079	57.6569	12.4576	32.3952	7.74808	96.173
	10.2665	26.3059	10.8474	50.1122	6.82079	41.6811
	13.6983	25.0286	11.3096	43.4234	8.98208	25.4442
	14.3479	30.6201	12.2591	17.7823	7.31034	40.3204
	29.1854	23.6677	10.5709	16.694	8.96724	28.3862
	12.4116	60.957	11.5369	24.7553	8.69629	23.5791
	15.8181	27.1941	11.9969	17.4946	8.91186	24.1119
	11.1316	25.9762	16.0844	37.2046	6.18803	17.3037
	13.2781	22.4851	12.6431	31.3164	6.91533	31.6635
	37.5557	35.3222	12.5858	47.9401	8.42072	32.5594
	11.055	26.5016	12.3677	23.5731	8.28874	27.5605
	13.5269	50.9446	12.4253	32.8433	10.5697	29.5734
	13.7259	24.9156	7.62573	79.9985	11.0583	32.0502
	14.8844	75.2976	11.1574	13.1793	19.2812	43.9629
	12.2886	99.7954	11.2916	20.2248	10.8262	54.3924
	16.0044	30.5918	10.6443	49.2616	10.3182	46.7328
	13.7884	30.4947	13.9905	25.08	7.23656	47.8556
	14.3616	30.2107	10.8313	24.2709	7.43257	15.7406
	15.448	66.2284	10.7409	15.826	8.03835	46.2923
	12.1597	21.2154	11.8266	18.4723	9.42197	51.8184
	14.1607	29.7068	10.7865	16.2443	5.66446	24.0838
	13.5057	16.4673	11.6883	16.5802	8.02523	18.9709
	22.3582	17.1212	14.4	29.7614	9.16877	23.1592
	77.4304	19.533	9.56652	18.7708	9.01724	30.7895
	13.611	19.5353	13.8479	21.4546	7.75753	17.9277
	7.92871	20.1861	20.6469	25.2182	8.99031	19.2474
	16.3688	21.2588	11.0381	17.3729	11.7787	43.7793
	15.8115	22.3333	9.68562	27.8055	8.77918	25.6237
	10.4814	20.4359	13.2163	24.5725	6.83912	35.9965
	12.3445	18.7484	10.188	23.2394	8.36005	30.0316
	13.0093	24.7836	12.5034	11.4384	8.85628	26.0829
	11.6629	76.4561	10.7971	13.9333	10.5	46.4875
	16.4091	22.729	11.9513	17.7791	8.49091	40.8
	11.0762	108.533	12.3537	19.7215	7.28657	28.8097
	10.693	29.8955	12.3042	16.2816	7.51424	35.3341
	12.981	24.3169	13.1785	22.0457	8.11641	30.9063
	10.3565	34.177	10.8872	21.1377	7.51944	38.8475
	12.7788	28.5178	10.5493	17.717	13.1458	23.3267
	14.4747	28.3167	10.0916	23.5326	7.86624	23.8011
	13.3011	47.4205	14.4789	21.3232	13.595	38.6118
	13.1999	52.3714	8.50407	20.3759	10.8193	28.8416
	6.66617	78.3275	12.3884	24.7949	9.05479	39.4033
	13.9655	27.0713	14.3529	27.6984	9.18232	20.729
	9.97059	23.359	10.3927	26.7916	18.3181	14.8855
	12.3184	83.133	14.4125	16.6128	14.4079	30.7072
	8.4449	35.0399	11.1903	18.9669	10.2294	34.724
	13.0793	70.9416	12.7084	51.249	13.9077	27.6271
	9.83482	20.6832	11.8933	37.2746	7.22544	28.8152
	9.69717	19.7801	12.3623	21.3303	7.77623	35.3117
	13.5238	18.3802	11.9136	22.6672	8.16303	55.817
	13.3837	20.9258	11.8431	22.9821	7.84261	26.4776
	12.6376	25.6703	14.447	18.1906	8.87331	32.7951
	14.1978	18.7867	13.9841	20.9244	37.9544	27.8812
	12.474	22.2629	8.65995	19.2644	7.57564	30.0036
	17.1286	22.9847	11.6292	14.3477	8.67708	37.7507
	14.5094	32.6762	13.9916	13.95	6.63166	34.0341
	10.7086	18.461	19.943	18.7056	7.97655	36.0206
	7.264	30.5359	10.2229	30.9474	8.10843	31.5452
	9.47389	25.4158	22.3631	28.1166	7.66035	33.3823
	10.0625	30.6431	11.9721	26.1663	7.67449	28.3501
	11.7439	32.3359	12.8344	19.3522	7.90273	28.4013
	13.4187	38.2167	17.9285	21.7311	6.77448	35.7227
	14.172	81.7342	17.2086	31.4889	7.23861	39.8895
	14.5929	31.4959	20.5384	28.2368	7.16699	38.2345
	14.0616	28.8833	12.5816	26.84	9.61321	31.1462
	12.6296	27.179	11.9382	21.2323	9.56114	21.9183
	17.12	25.919	10.0318	22.3395	8.00612	79.8106
	13.4824	39.7287	11.0075	16.7548	9.34783	27.6265
	17.0325	53.1563	11.9087	22.5053	6.77956	39.733
	17.0817	25.9308	15.1892	23.8971	7.2028	48.4331
	6.03046	25.9877	13.4455	17.1989	9.85286	22.0033
	10.7367	18.52	13.5424	48.7129	8.16049	62.9398
	12.0422	16.4546	11.6163	14.7838	6.88408	37.5641
	14.3973	43.0188	9.74428	14.7066	6.61034	34.9444
	13.4719	22.4414	10.6735	17.0317	5.86704	57.5722
	11.5089	51.9956	12.4766	17.2757	6.72727	23.2977
	15.6932	44.6025	10.9159	18.1927	11.6888	46.5671
	13.8312	40.924	11.7308	23.2571	11.7366	25.244
	15.6724	26.0824	10.5554	28.6381	8.66431	33.7454
	13.1846	20.8257	11.7976	27.9533	19.9559	37.6976
	12.3371	39.4988	12.1306	26.0871	7.60204	34.3969
	11.0207	37.1632	10.7305	17.3712	8.96141	17.3102
	12.4179	83.8424	11.7929	20.2295	10.619	17.7529
	14.3017	32.2604	10.2347	24.2796	9.82742	43.149
	15.4045	29.0986	11.3638	33.7527	8.82317	36.7551
	12.1162	20.2859	11.9309	48.6706	7.32203	42.5615
	13.2841	21.5155	9.78377	49.6279	8.86598	38.2
	14.2252	18.4264	9.82122	13.3067	10.4364	47.9291
	16.8927	21.0565	11.3467	30.4725	10.038	38.1379
	12.5669	20.9661	10.9814	19.6391	10.6628	30.3911
	20.4353	22.932	12.564	19.5878	12.6138	25.6269
	11.3579	23.1777	12.0219	19.9405	9.29916	25.7216
	33.2833	24.6678	12.3666	60.8351	9.94272	26.0078
	18.2261	20.7268	11.8478	24.3873	8.5641	34.7008
	13.8161	36.1964	14.334	18.7051	8.83968	30.4943
	24.9284	40.8352	9.30062	46.8982	8.89721	29.5489
	12.7136	63.5457	11.2493	15.5769	9.99259	26.0597
	13.8123	26.4096	13.3276	24.0612	7.63832	33.2377
	14.9062	31.3921	14.7946	51.1317	8.11437	25.7713
	11.5173	23.059	15.4665	22.8952	9.71936	33.5867
	14.8858	45.6531	15.6905	20.3244	9.36094	15.5164
	13.0475	23.63	17.1234	56.9216	8.65151	30.6321
	19.7264	32.0229	15.3193	16.2554	8.48503	37.3531
	12.03	24.3	11.7783	28.009	9.625	33.1441
	9.67566	43.9559	14.789	23.26	7.38339	55.8146
	7.04994	42.0072	12.2688	23.1102	8.07986	32.3967
	12.4054	22.1879	11.9272	21.2487	7.50777	39.88
	17.0465	27.311	11.0579	40.8158	9.3775	17.8547
	14.4775	28.4151	26.3351	73.2329	10.3539	55.5954
	15.5372	39.3973	21.2118	55.3845	10.2767	40.2871
	10.2805	37.5194	16.8976	19.3676	8.73534	39.273
	15.043	57.8511	13.2259	52.8323	7.92066	39.7698
	12.1502	126.657	12.483	62.5842	9.11373	22.2745
	17.6017	26.6149	14.2829	31.537	12.936	20.5067
	18.6825	24.7133	16.5127	31.1278	7.46957	16.9783
	14.8458	28.8029	13.1204	28.1114	9.07473	28.5769
	13.4074	17.5751	12.1343	52.8435	10.8336	13.3884
	190.344	42.9542	16.2271	20.5622	10.5448	33.6489
	16.8013	32.8836	12.2203	34.4507	7.73158	30.5679
	12.3962	20.1532	10.628	29.3577	10.4779	28.455
	17.7129	35.6619	14.7047	61.3083	6.03974	27.4243
	12.1957	37.6149	11.5313	52.713	9.47908	30.9955
	11.1423	30.8587	12.0937	29.0045	9.5817	27.3165
	13.3058	62.8261	13.7315	30.8388	10.1773	10.3468
	12.4245	26.3	12.4691	22.9841	8.41394	28.7719
	15.5738	50.3659	14.1395	30.8	9.76122	26.3582
	15.0016	58.3791	8.59075	64.7358	6.44658	16.4011
	13.6587	42.3387	12.3675	20.77	6.45419	30.344
	11.5598	29.8665	10.9441	25.911	6.93561	28.9475
	17.217	70.5564	11.4793	28.7804	14.9362	74.9917
	13.4925	31.3542	14.247	23.287	11.3947	29.6608
	18.911	27.3038	13.6497	69.8504	9.84793	18.7963
	11.8647	29.3828	14.5665	25.1441	9.12711	27.7884
	11.3198	99.9046	13.191	62.9727	8.34503	34.074
	11.7236	117.335	12.8676	21.455	8.30556	57.148
	27.5465	131.402	15.3765	22.0774	10.3886	29.3745
	9.81021	34.2066	12.5926	17.4839	13.8704	29.9683
	13.0383	35.9809	16.1738	19.9912	8.93765	28.4537
	11.3621	37.944	11.8912	22.5503	15.9242	33.0355
	12.1845	35.5568	14.9728	13.8632	15.6545	28.7005
	18.1303	73.6363	14.5524	24.4926	10.4025	37.566
	13.9274	53.1185	12.4856	19.9528	16.6563	20.6242
	11.5917	40.6431	13.1947	22.1425	12.9667	40.3663
	14.311	33.2863	14.8845	22.2372	12.7922	22.0048
	25.7078	34.4979	12.6426	43.0609	13.0378	24.1235
	13.4718	42.7052	13.3235	42.0612	19.6449	17.3111
	13.4955	38.2921	12.5596	20.9845	10.0214	32.3938
	9.54615	39.1592	13.4702	20.207	17.3955	33.4505
	11.1053	22.7151	10.4377	17.2493	19.055	23.7855
	10.3129	29.0475	12.3584	28.7597	11.2045	27.5078
	13.0884	26.4725	11.4995	24.2086	14.8993	39.0419
	9.79393	39.2635	11.2469	25.464	12.4273	32.1684
	15.1668	50.9701	14.3674	19.581	14.1503	24.7375
	8.10719	38.4228	15.0903	27.6864	14.5238	37.6513
	10.7242	35.008	12.0412	28.5415	11.6472	31.5059
	11.6373	27.1906	11.4343	72.9672	22.9404	60.7079
	19.4567	41.9438	11.6452	25.219	11.3556	35.7192
	14.966	43.5927	17.2964	20.8583	14.6105	29.5676
	13.7262	21.4825	13.6896	19.625	14.7966	42.9679
	11.787	43.9468	86.3495	21.234	9.93596	32.2707
	14.0736	98.406	16.2164	24.8977	11.0983	39.5444
	12.7412	34.3473	14.0201	24.8534	11.6393	27.2318
	16.5567	198.242	10.5828	23.5156	19.3439	23.6183
	12.486	41.4347	12.6651	22.1976	9.60521	19.7074
	11.8439	73.1956	11.7216	20.0395	12.107	34.6988
	11.4184	41.345	13.4938	19.4066	11.026	30.4715
	17.5829	55.703	13.3954	20.3302	8.55366	36.5037
	14.0705	52.759	11.0052	25.2418	12.2209	26.5783
	18.1387	39.7998	11.1776	22.0455	11.2838	32.7876
	16.7636	39.5274	11.6546	22.7963	10.9614	43.9626
	14.931	79.0923	11.5452	23.205	13.077	34.0201
	14.0352	18.9951	12.8444	23.8578	7.0194	40.4097
	9.8952	19.6805	14.1028	26.015	10.3794	44.6563
	17.4791	21.2786	11.6695	18.5898	11.6916	46.746
	11.6317	29.2062	12.2256	12.3656	6.9802	39.6657
	16.5692	22.3777	11.6043	21.0437	9.31395	23.5927
	13.7275	21.0619	14.8748	19.9056	12.7741	33.9507
	16.124	36.2123	12.184	22.1622	11.7642	33.5701
	16.4982	30.3112	16.1461	25.8311	31.2811	40.5
	15.238	28.3979	13.5571	22.5526	7.40116	51.0646
	15.6446	36.3309	11.1121	20.8447	7.08563	46.0887
	14.3926	29.4624	12.8989	18.5974	9.91304	79.189
	16.2671	32.8466	10.6214	21.7623	7.54702	73.0794
	16.4002	33.6979	13.2802	22.5901	10.7384	29.3446
	21.6478	33.4837	11.6136	29.7966	9.77626	28.2207
	12.4969	23.7929	15.8017	61.5007	12.7494	109.005
	11.7871	31.9624	12.9053	20.5974	10.0172	20.3228
	12.9489	31.0278	11.5418	25.763	10.3129	39.5254
	16.184	19.6777	13.6074	23.6193	26.2246	20.2701
	9.93064	33.7032	13.6886	23.329	21.3308	23.7473
	15.8497	37.6844	11.6176	23.703	27.2496	60.9861
	11.2509	45.0531	14.783	28.1512	22.6186	29.3253
	13.5268	84.391	15.2837	26.2423	8.67084	20.6516
	13.2789	33.0781	11.8984	106.326	21.1486	15.4224
	11.7122	38.282	14.7104	23.0245	14.6285	33.774
	21.8328	47.2603	12.5809	26.5549	16.3731	61.2715
	11.4281	49.304	13.8045	34.973	12.3062	34.197
	21.1176	35.9289	14.0485	16.7517	26.1065	62.9776
	19.231	39.0877	12.9105	25.6673	10.3167	33.0147
	22.8154	34.9659	12.6109	20.5551	13.2421	51.4502
	12.2573	27.7689	13.7585	17.9701	11.6886	17.2361
	16.951	30.8883	12.2214	19.8271	9.11511	72.9733
	18.7082	27.0905	14.5318	24.2449	15.8742	33.3371
	14.8102	38.8574	14.8762	21.498	19.8349	16.4619
	19.5302	44	14.2711	18.4471	13.6825	32.2902
	15.1454	23.6758	14.3571	19.9339	18.2557	47.9847
	14.5355	32.3082	13.2874	18.3013	13.2436	39.5296
	13.4066	34.1515	12.3202	17.9235	13.426	33.3162
	15.8186	45.6423	15.5936	18.3712	11.8866	40.5481
	13.8337	86.0387	13.5684	19.2325	20.2034	127.821
	15.0385	29.6312	15.6834	12.5472	13.7289	35.3297
	11.2426	55.8122	15.8765	12.4987	13.718	23.9186
	16.1689	18.5487	11.3228	22.0846	13.2896	26.2279
	12.9846	45.2225	11.2523	16.7675	13.7388	21.0284
	15.8326	81.9609	12.2731	18.7651	6.75657	11.3508
	13.8118	65.6236	11.3581	23.5722	8.96488	19.2201
	15.5012	32.5025	11.8142	25.1312	7.18016	23.2736
	14.139	72.3577	11.3357	15.4439	6.63269	57.3249
	18.1139	54.9811	9.93234	26.9113	8.06241	75.2806
	18.3813	37.8437	10.9365	38.9381	7.17234	35.2447
	15.0225	39.607	11.0348	19.546	6.8419	107.683
	16.4228	48.978	13.3152	14.8756	7.17347	43.0347
	8.38418	46.035	13.236	17.3294	5.95442	46.4152
	10.549	51.5518	14.0923	55.7996	7.54918	40.8449
	20.7209	59.2544	10.258	29.5813	9.58753	24.2935
	8.40031	62.0491	14.0451	18.5394	6.56869	24.6073
	14.57	38.8892	17.6242	9.22617	14.6649	23.6723
	11.8764	104.263	14.7845	37.7864	13.4479	81.7549
	14.2422	43.6418	14.7258	24.2126	15.5036	113.885
	12.2524	107.3	12.0468	14.5795	13.9199	19.1271
	20.4917	106.311	13.7331	11.2801	16.8895	23.3054
	12.2074	26.0788	14.3997	29.0766	8.40431	35.0612
	20.4841	27.3317	13.0415	16.1537	9.88073	37.3136
	16.4689	32.4875	12.2744	16.7248	9.87277	23.7934
	17.2268	45.855	11.1128	13.7484	10.1956	28.1929
	16.3625	65.1315	12.3902	14.7947	9.83967	113.836
	21.6331	78.2541	99.2695	17.1297	10.0788	29.0275
	18.7691	67.7201	11.2642	14.5124	8.86159	78.1931
	16.4637	27.8004	11.2925	14.0412	7.5059	28.9655
	14.4693	30.3524	13.382	42.1395	7.52337	42.6556
	18.4142	25.4306	8.66235	64.1276	8.52208	30.4851
	13.1437	25.9492	12.2485	20.588	15.9184	39.3436
	26.6629	49.2561	11.5362	43.0617	16.5927	33.833
	20.0178	41.0846	12.1947	27.5108	10.004	34.5665
	27.3322	53.4418	11.4025	25.6179	15.8157	36.2096
	15.5769	19.8793	7.68487	54.3807	11.4962	19.3864
	19.7808	19.4601	12.2554	56.2786	11.1712	49.2052
	18.4775	21.4761	13.8134	16.1203	10.2491	30.0047
	23.1837	25.6682	11.645	37.781	12.9449	89.0939
	36.7429	68.6247	14.0689	12.6173	8.05352	25.1488
	20.1549	40.2633	11.6115	12.2229	11.5237	18.3462
	39.1025	34.4386	12.7154	15.8633	13.8011	24.3275
	19.1356	39.8664	10.9807	13.6197	20.7228	24.7828
	16.8194	41.6403	13.8314	44.8138	11.4965	28.827
	21.8709	87.3409	13.7523	15.9718	10.42	48.5843
	16.1216	59.8242	12.6868	14.5165	13.0394	18.9004
	13.0936	38.6167	11.1129	14.4578	22.3876	25.3926
	10.3535	76.9767	13.1936	13.1339	12.1073	34.4294
	13.2738	59.5344	16.0648	12.7019	13.1208	21.1823
	14.2253	18.9718	10.7731	13.3276	27.5808	29.6742
	18.364	20.109	10.9461	15.4692	24.3312	20.0197
	20.3282	23.9814	12.7487	15.4264	22.2114	11.5422
	15.6105	25.2173	12.2335	15.0371	13.3995	76.5437
	20.0447	26.7084	13.6358	13.7483	13.3455	82.4368
	10.3057	64.1396	12.6759	16.056	11.9298	22.1643
	16.3768	143.641	10.7004	13.5717	15.5039	81.9387
	12.788	29.7294	11.0618	12.2828	12.0998	51.6426
	17.2965	33.3018	13.4397	13.1169	11.7191	48.8672
	15.8703	28.7913	12.9494	16.1613	10.4724	26.3714
	15.6874	25.8482	14.3133	11.6472	22.8555	21.5932
	23.2671	40.9603	11.3374	14.8688	15.1229	40.2695
	14.9004	33.8527	10.5865	16.5469	14.3916	35.7332
	12.3	24.7369	12.5151	114.451	10.8175	54.6025
	13.4625	37.7146	14.9675	22.19	14.2688	32.779
	13.0545	30.6633	14.8295	18.0784	8.04468	58.6368
	15.7441	59.914	12.592	17.8389	11.0555	42.7176
	13.9315	31.8048	13.6433	22.3739	10.0274	52.3005
	10.3934	44.7671	8.4779	15.4448	16.2403	26.2521
	15.9988	27.1065	16.1182	17.385	23.0028	43.5778
	11.0386	32.0444	11.2161	18.3483	15.6828	38.4541
	14.1655	38.6989	11.599	22.9548	10.2625	33.1764
	12.85	86.0627	12.7957	26.9813	18.1877	61.3745
	12.2759	35.2618	11.3926	33.8029	14.6274	22.7765
	11.8772	28.128	12.6187	28.428	16.0745	26.9494
	8.62389	95.574	10.5712	16.145	14.9989	32.6966
	13.6549	124.602	12.8862	15.4825	8.23746	35.1946
	19.032	131.646	10.6581	15	18.6293	14.0551
	14.9326	26.5262	9.29539	15.3333	15.1546	23.5371
	13.0227	33.6469	11.457	14.4792	9.65404	28.6261
	16.4992	117.2	13.0233	18.8733	11.0589	28.7338
	14.3858	22.6863	13.6966	14.2456	10.3441	26.8363
	14.1826	21.6667	11.9905	20.1523	9.04663	52.621
	14.9836	27.9044	13.2371	16.1172	16.575	23.2675
	10.989	55.8159	12.7784	15.0905	14.6791	18.6648
	10.7226	52.0431	13.9492	13.8684	12.0731	30.7812
	13.1111	34.4618	13.548	17.7914	11.448	38.6148
	13.0126	29.1923	11.1269	15.0428	17.9631	24.8492
	14.8122	181.758	10.1695	19.8924	14.3228	23.0656
	13.3642	29.214	10.0657	17.0767	16.3004	30.173
	12.988	26.5959	9.00684	18.3445	14.0864	23.3454
	13.3132	26.1309	9.12197	19.305	13.3957	21.0507
	14.9163	30.8855	13.2857	18.8799	16.7673	18.6809
	12.4585	13.9722	14.7106	18.1518	7.4164	17.8832
	17.1874	16.9636	12.8217	13.2814	16.0859	22.1247
	12.778	19.064	10.0327	15.8296	14.061	58.495
	11.3974	17.8742	15.5027	16.4569	16.8362	37.1399
	13.8506	13.8894	12.7985	16.8119	15.2658	34.9536
	13.6906	19.8454	11.6171	13.1314	6.90809	44.0257
	10.1954	21.677	11.8253	21.8675	17.2503	28.9816
	12.1021	15.3265	16.5521	28.5143	7.38164	56.4467
	11.9797	28.7812	8.78997	23.4821	12.7032	18.0932
	13.388	22.886	11.388	14.6348	17.6005	25.0735
	12.7913	23.069	10.4266	31.2455	15.2109	21.7066
	11.3873	23.2813	11.5354	18.9441	14.401	57.7009
	12.159	121.663	11.594	54.6299	13.5957	63.8774
	9.75405	65.3963	11.2695	13.8516	13.5271	17.694
	11.896	26.2708	14.0267	21.0853	10.1627	22.6077
	8.39332	24.7915	11.1302	12.6133	12.6528	15.8843
	19.531	30.9106	7.01449	16.0925	13.0718	26.1282
	9.63878	18.9705	9.532	15.6043	12.1646	25.148
	14.9191	42.4571	13.2178	13.3104	12.5	27.1823
	12.3671	32.9932	11.8423	15.0105	11.8735	16.6923
	19.1647	32.6747	16.4185	15.3333	13.3931	19.4289
	13.7719	33.9035	10.5081	16.7935	12.7061	30.7873
	11.3849	26.0358	17.3644	14.6718	14.172	52.6141
	17.7145	28.0142	11.2386	16.3029	12.2773	52.5219
	14.8315	30.8357	10.0338	13.6463	8.62685	34.1683
	16.4918	40.9217	14.4839	14.7463	12.743	56.076
	12.3034	18.4049	11.5542	16.1013	15.0097	27.0957
	16.9119	22.5751	11.553	22.0382	10.7516	34.7137
	14.2179	48.5383	11.7199	22.0217	13.119	24.9321
	14.419	81.7312	12.623	17.5162	18.1773	17.3765
	12.7681	28.0451	11.752	16.8181	22.7699	87.7496
	15.9134	20.6827	14.5727	16.5837	11.0257	49.5249
	14.7911	30.6357	12.6366	21.391	16.3501	33.3059
	16.1048	105.971	9.7727	20.1655	18.7424	22.478
	16.3109	25.3106	10.7468	19.3291	14.704	27.4885
	15.4995	18.5901	12.144	22.5803	13.1025	14.1272
	15.9072	19.4849	10.9885	21	22.8399	30.2204
	15.0144	32.3607	11.7707	24.3989	12.2819	21.5516
	15.1165	55.2775	10.1298	17.5515	13.0424	21.8893
	15.2251	19.551	9.00555	17.1116	10.6928	42.452
	24.3825	18.5714	9.10157	26.9723	10.4541	16.6941
	12.4635	22.2656	13.5522	54.7799	12.7064	12.9954
	18.067	49.2311	9.13374	24.5829	12.0465	80.413
	18.497	26.2019	15.2136	14.9458	10.448	22.9265
	13.8697	40.22	12.1051	14.0362	10.7131	30.7407
	14.9301	103.353	13.5915	14.431	12.5566	28.9708
	26.1379	46.9819	13.8443	19.7482	11.3304	21.4631
	12.3825	26.7835	11.6191	20.206	10.8186	30.8018
	19.4921	22.8318	15.4723	15.4395	9.09426	255
	18.3596	26.095	10.6372	17.2351	11.1326	26.2052
	14.6667	28.2447	11.6013	15.6261	11.0182	18.7249
	10.9008	54.9524	12.9333	170.76	8.81757	15.3743
	15.1463	8.888	12.091	19.6769	8.98599	19.5589
	11.114	29.8823	11.6216	19.302	13.4126	27.0092
	13.8241	113.947	10.6306	24.324	12.6847	26.2129
	13.4632	36.1072	9.9029	21.6815	12.3397	55.2963
	16.3501	18.701	11.2611	59.8294	16.2432	57.3023
	10.9378	29.2654	8.79962	30.6796	23.9917	15.6646
	13.6192	18.0164	12.3731	14.5709	14.9193	19.4041
	13.6117	20.0712	11.0907	15.2899	17.1614	19.987
	12.0235	27.3985	9.46096	20.0151	18.7685	18.6456
	13.408	28.3605	14.6527	18.883	14.3859	18.3733
	13.1751	26.6093	15.2651	8.62526	16.1445	28.5611
	13.0611	63.324	12.425	29.9082	9.07456	39.4568
	17.2071	20.5169	12.4596	25.6664	20.5684	24.862
	22.6324	33.7445	10.5698	42.0484	16.959	31.4107
	13.6373	40.4438	9.19112	28.4547	16.4004	33.5971
	12.9634	15.4748	10.2262	25.8834	14.3045	27.9723
	16.7183	37.7039	10.1161	28.1608	11.3415	47.4993
	11.3272	27.8079	9.31974	35.5308	15.8395	17.6728
	14.8082	29.66	9.70023	33.0695	15.5471	16.2049
	14.8533	18.8302	9.1346	24.2553	14.2632	16.8688
	10.6185	30.1012	11.7914	25.3966	14.3513	18.2973
	10.8724	33.6441	9.64919	20.9092	14.6545	21.3456
	15.0232	33.4873	9.15979	28.3997	14.9062	23.0464
	9.88438	46.3879	8.64169	25.5376	11.0583	40.477
	15.0858	70.226	11.4184	25.8795	12.5155	17.7009
	13.5641	21.3366	8.41944	35.9585	14.338	20.3575
	18.2328	21.5099	9.87068	19.6893	21.8633	34.5706
	12.6275	32.2823	11.013	26.3678	29.6361	18.62
	11.9073	33.8427	10.7281	31.6479	19.3963	23
	16.1634	45.7266	10.6655	45.2359	16.7559	40.104
	13.3978	141.43	11.5418	30.2603	19.8548	23.8671
	15.6405	54.7445	7.36636	32.9947	8.77143	22.8742
	13.0894	22.7994	11.2725	81.893	23.286	22.8518
	13.3835	37.0362	12.1722	18.5611	18.9981	14.8339
	14.6741	34.0616	13.7753	18.4071	17.3553	16.1953
	14.3996	32.5984	15.5203	21.4509	22.4343	20.9717
	12.0191	103.506	9.61828	35.5691	17.4093	15.708
	12.5434	32.5593	18.096	24.5493	8.01026	29.3252
	13.9613	42.3022	15.903	19.2925	32.6084	17.494
	8.2855	33.4559	13.587	14.9904	19.7675	18.3595
	13.2638	27.8232	14.1874	16.4061	28.4994	24.9738
	12.8987	27.0744	14.2029	14.9559	26.0816	27.6978
	10.8767	120.065	8.81675	15.8291	20.8978	41.5665
	11.1874	46.1964	13.173	24.6471	17.1351	30.5496
	9.9039	57.4942	10.447	24.3873	16.9356	26.5601
	34.0852	50.5793	13.2265	25.9172	17.7844	23.9261
	18.9309	36.8384	10.6083	21.5959	24.6029	29.2756
	10.54	69.4	15.8919	22.9214	21.9061	17.8855
	10.328	59.4983	11.5783	24.0347	23.1044	46.5849
	15.8615	76.1253	19.4794	24.273	14.5191	23.5768
	13.6248	82.9961	19.7254	21.3815	16.516	25.7077
	8.08344	35.9346	15.8982	32.4987	18.4604	22.4754
	11.8898	25.495	17.1841	35.3366	17.532	18.2855
	12.1639	14.2326	24.6648	25.1157	24.588	20.8266
	13.1647	81.3674	11.0212	22.9431	19.8448	68.0306
	14.0179	36.3051	10.8546	69.2236	17.6067	30.3393
	15.0034	59.7762	13.6691	17.6415	18.7359	52.7667
	10.8917	29.9487	12.1138	28.2153	31.1024	34.8463
	5.22321	38.9858	19.1245	13.793	19.9481	43.6155
	10.5888	13.6946	11.5502	16.1787	15.4448	31.8097
	10.3824	24.2793	9.62426	22.779	19.1223	38.1275
	14.0412	26.9224	11.0319	55.066	14.4501	38.357
	11.5515	53.7846	11.8929	16.7818	20.6069	39.0932
	12.2204	20.931	13.9452	19.2725	30.8894	16.356
	12.2332	25.7192	13.1037	20.7943	22.6163	12.7963
	16.0475	33.5388	13.7088	15.8947	11.9	19.0632
[truncated: 1,001 more rows]

## Sheet: Fig EV4E_double positives
	-Dox	+shGMN	siFbh1 -shGMN	siFbh1 +shGMN	siRad54 -shGMN	siRad54 +shGMN
	2.47454	32.7485	1.92946	11.2751	6.82088	42.7921
	0.13468	44.9962	0.0463965	5.16072	1.38981	51.8261
	1.61812	56.278	3.02988	24.6426	16.2377	57.0546
