# Supplementary material for: RAD51 restricts DNA over-replication from re-activated origins
Source: EMBO J. 2024 Feb 15;43(6):7. doi: 10.1038/s44318-024-00038-z (PMC10942984; doi:10.1038/s44318-024-00038-z)
Supplement: Supplementary file 11 — Source Data EV Figures [file 44318_2024_38_MOESM11_ESM.zip › Fig_EV5.xlsx]

## Sheet: Fig EV5A
	-shGMN	+shGMN	siSMARCAL1 -shGMN	siSMARCAL1 +shGMN
	5.14	22.4	5.08	26.4
	6.65	23.9	10.2	35.3
	3.82	17.2	3.95	22

## Sheet: Fig EV5B
	-shGMN	+shGMN	siHLTF -shGMN	siHLTF +shGMN
	0.99	14.3	1.49	11.9
	2.87	12.9	2.41	9.67
	2.4	15.3	2.5	12.8

## Sheet: Fig EV5C
	-shGMN	+shGMN	siFBH1 +shGMN	siRAD51 +shGMN
	6.76692	19.7629	12.6177	25
	7.1291	10.8893	5.21042	15.3119
	7.07804	14.8	9.16335	13.8196

## Sheet: Fig EV5D
	-shGMN	+shGMN	siFBH1 +shGMN	siRAD51 +shGMN
	8.698	10.3145	7.065	14.885
	6.24	6.517	4.575	10.458
	5.406	5.6215	5.6365	8.173
