# Supplementary material for: RAD51 restricts DNA over-replication from re-activated origins
Source: EMBO J. 2024 Feb 15;43(6):7. doi: 10.1038/s44318-024-00038-z (PMC10942984; doi:10.1038/s44318-024-00038-z)
Supplement: Supplementary file 11 — Source Data EV Figures [file 44318_2024_38_MOESM11_ESM.zip › Fig_EV6.xlsx]

## Sheet: Fig EV6A
		Area. Pxl.	RPA staining				Area. Pxl.	RPA staining
	Ctrl +shGMN	5057	TRUE			siRAD51 +shGMN	3122	FALSE
		5741	FALSE				5794	FALSE
	VERADERO = positive	4959	FALSE			VERADERO = positive	4308	FALSE
	FALSO = negative	10299	TRUE			FALSO = negative	5188	TRUE
		5940	TRUE				5354	FALSE
		5071	FALSE				11491	FALSE
		5246	TRUE				4066	FALSE
		6567	FALSE				11407	TRUE
		5997	FALSE				2593	FALSE
		11077	TRUE				1025	FALSE
		4649	FALSE				7943	FALSE
		9364	FALSE				2852	FALSE
		10094	TRUE				7060	TRUE
		3217	FALSE				3351	FALSE
		5556	FALSE				5669	FALSE
		6941	TRUE				1774	FALSE
		4458	FALSE				5156	FALSE
		8879	TRUE				4411	TRUE
		5981	FALSE				4526	FALSE
		7394	TRUE				3598	FALSE
		5315	TRUE				2899	FALSE
		5739	FALSE				3869	FALSE
		6419	FALSE				4558	FALSE
		638	FALSE				1201	FALSE
		4807	FALSE				5694	FALSE
		10463	TRUE				6160	FALSE
		9793	FALSE				4157	FALSE
		6570	TRUE				10793	TRUE
		7227	FALSE				5175	FALSE
		4769	FALSE				8065	TRUE
		4414	TRUE				7250	FALSE
		6477	FALSE				5209	FALSE
		4639	FALSE				8536	TRUE
		7096	FALSE				11134	FALSE
		6111	FALSE				5348	FALSE
		7984	FALSE				2179	FALSE
		4601	FALSE				1460	FALSE
		1931	FALSE				13753	TRUE
		4119	FALSE				3888	FALSE
		7752	FALSE				4029	FALSE
		6943	TRUE				1841	FALSE
		2814	TRUE				3808	FALSE
		4053	FALSE				4816	TRUE
		6110	TRUE				1349	FALSE
		6210	FALSE				7549	FALSE
		5771	FALSE				2612	FALSE
		7340	FALSE				11970	TRUE
		5151	FALSE				4625	FALSE
		8996	TRUE				2049	FALSE
		5183	FALSE				8653	TRUE
		4491	FALSE				6012	FALSE
		10882	TRUE				7063	TRUE
		6074	FALSE				3036	FALSE
		6419	FALSE				5398	FALSE
		10649	TRUE				9824	FALSE
		4230	FALSE				5343	FALSE
		6033	TRUE				7331	TRUE
		6285	TRUE				3027	FALSE
		7870	FALSE				5340	FALSE
		4630	FALSE				4968	FALSE
		4521	FALSE				4771	FALSE
		10681	TRUE				11570	TRUE
		10426	FALSE				10779	TRUE
		11467	TRUE				1983	FALSE
		9581	TRUE				4678	FALSE
		5955	FALSE				7731	FALSE
		8902	TRUE				7453	TRUE
		5322	FALSE				10579	TRUE
		4693	TRUE				1847	FALSE
		5921	FALSE				12153	FALSE
		5351	FALSE				5957	FALSE
		605	FALSE				3651	FALSE
		2728	FALSE				4002	FALSE
		4636	FALSE				1135	FALSE
		5932	FALSE				7153	TRUE
		2740	FALSE				6324	FALSE
		10720	FALSE				12506	TRUE
		5830	FALSE				9090	FALSE
		4471	FALSE				3886	FALSE
		6609	FALSE				3505	FALSE
		8207	FALSE				4090	FALSE
		3828	TRUE				667	FALSE
		10163	TRUE				8913	FALSE
		9061	FALSE				3140	TRUE
		4326	TRUE				6557	TRUE
		6429	FALSE				4111	FALSE
		6542	FALSE				1762	FALSE
		12837	FALSE				1710	FALSE
		18684	TRUE				5806	FALSE
		9873	FALSE				8569	TRUE
		13409	TRUE				1641	FALSE
		6465	FALSE				4931	FALSE
		11513	FALSE				7615	TRUE
		4925	FALSE				4205	FALSE
		3005	FALSE				12634	TRUE
		8655	TRUE				5592	FALSE
		1148	FALSE				8173	FALSE
		8854	TRUE				3246	FALSE
		6165	TRUE				11578	TRUE
		3022	FALSE				3803	FALSE
		5933	FALSE				7372	FALSE
		3917	FALSE				7974	FALSE
		6107	FALSE				6208	FALSE
		7344	FALSE				7824	TRUE
		4999	FALSE				9720	FALSE
		4478	FALSE				6942	FALSE
		8400	TRUE				4202	FALSE
		7174	FALSE				4623	TRUE
		4405	FALSE				6904	FALSE
		4849	FALSE				9550	TRUE
		10217	FALSE				7537	FALSE
		12275	TRUE				4191	FALSE
		2221	FALSE				3325	FALSE
		5313	FALSE				1181	FALSE
		757	FALSE				6545	FALSE
		4941	FALSE				6298	FALSE
		6248	TRUE				12262	TRUE
		2832	FALSE				3959	FALSE
		5253	FALSE				9913	FALSE
		5703	FALSE				4537	FALSE
		5517	FALSE				11294	FALSE
		1289	FALSE				4411	TRUE
		8200	TRUE				2835	TRUE
		2932	FALSE				8641	TRUE
		2619	TRUE				7377	TRUE
		4271	FALSE				7821	FALSE
		5001	FALSE				12495	TRUE
		6149	TRUE				4836	FALSE
		11107	TRUE				10518	TRUE
		6328	FALSE				4490	FALSE
		4275	FALSE				3021	FALSE
		6189	FALSE				1426	FALSE
		6340	TRUE				3502	FALSE
		2325	TRUE				6267	FALSE
		5665	FALSE				8855	FALSE
		7248	FALSE				7055	FALSE
		6560	FALSE				8845	TRUE
		3546	FALSE				7406	TRUE
		4304	FALSE				5565	TRUE
		4248	FALSE				5494	FALSE
		9284	TRUE				6883	FALSE
		2539	FALSE				2325	FALSE
		4490	FALSE				3119	FALSE
		4853	FALSE				7751	TRUE
		4560	FALSE				8630	TRUE
		3299	FALSE				1944	FALSE
		14517	TRUE				9569	TRUE
		6425	TRUE				1565	FALSE
		4297	FALSE				4927	FALSE
		9690	FALSE				10217	FALSE
		2924	FALSE				11212	TRUE
		6188	FALSE				1474	FALSE
		4994	FALSE				7327	FALSE
		7213	TRUE				3742	FALSE
		12307	TRUE				6382	FALSE
		4082	FALSE				4510	FALSE
		4137	FALSE				5608	FALSE
		6186	FALSE				10977	FALSE
		6129	TRUE				9371	FALSE
		5308	TRUE				8831	TRUE
		6037	FALSE				6177	FALSE
		3010	FALSE				3281	FALSE
		508	FALSE				9314	FALSE
		3388	FALSE				2454	FALSE
		5218	FALSE				6432	FALSE
		5521	FALSE				9180	TRUE
		9061	TRUE				11520	TRUE
		6074	FALSE				4506	TRUE
		6208	FALSE				7166	FALSE
		2215	TRUE				3447	FALSE
		7314	FALSE				8049	TRUE
		4516	FALSE				7995	FALSE
		4385	FALSE				5432	FALSE
		4766	FALSE				4622	FALSE
		5631	FALSE				3401	FALSE
		10138	TRUE				2690	FALSE
		1006	FALSE				9335	TRUE
		5540	FALSE				7189	TRUE
		9349	TRUE				5904	FALSE
		5006	FALSE				7806	FALSE
		6912	FALSE				4899	FALSE
		7002	FALSE				3680	FALSE
		9816	TRUE				9252	FALSE
		8699	TRUE				17433	TRUE
		9931	TRUE				5551	FALSE
		6376	FALSE				5765	FALSE
		4572	FALSE				5967	FALSE
		6710	FALSE				7113	FALSE
		7698	TRUE				3640	FALSE
		6518	TRUE				4615	FALSE
		4524	TRUE				8128	TRUE
		6296	FALSE				2007	FALSE
		8192	TRUE				6368	TRUE
		7937	TRUE				12108	FALSE
		8638	TRUE				8053	TRUE
		9407	TRUE				2703	FALSE
		5243	FALSE				6473	FALSE
		5949	TRUE				6796	TRUE
		3809	FALSE				811	FALSE
		5226	FALSE				6312	FALSE
		9315	TRUE				1849	FALSE
		5831	FALSE				4376	FALSE
		5706	FALSE				6989	FALSE
		7896	TRUE				10030	TRUE
		4712	FALSE				7149	FALSE
		5166	FALSE				12344	FALSE
		15918	TRUE				2265	FALSE
		4977	TRUE				5780	TRUE
		10131	TRUE				9412	FALSE
		9852	TRUE				7977	TRUE
		11523	TRUE				5596	FALSE
		10074	FALSE				2803	FALSE
		2564	FALSE				3405	FALSE
		2877	FALSE				8569	TRUE
		8011	TRUE				9960	FALSE
		6783	TRUE				7013	FALSE
		5065	FALSE				10243	TRUE
		8396	TRUE				13114	TRUE
		7459	FALSE				5233	FALSE
		1524	FALSE				3510	FALSE
		4652	FALSE				4058	FALSE
		6540	TRUE				5964	FALSE
		11253	FALSE				10233	FALSE
		8351	TRUE				4657	FALSE
		7223	FALSE				5614	FALSE
		14148	FALSE				4598	FALSE
		4565	FALSE				5584	FALSE
		5009	FALSE				10346	FALSE
		9441	TRUE				4469	FALSE
		8902	TRUE				6881	FALSE
		5215	FALSE				5958	FALSE
		7265	FALSE				3745	FALSE
		7057	TRUE				5880	FALSE
		5206	FALSE				2182	FALSE
		9013	TRUE				3044	FALSE
		2396	FALSE				10598	FALSE
		5344	TRUE				9898	TRUE
		4194	TRUE				1301	FALSE
		5742	FALSE				3199	FALSE
		5995	FALSE				10281	TRUE
		7297	FALSE				5136	FALSE
		1988	FALSE				7423	FALSE
		8020	TRUE				2652	FALSE
		6853	FALSE				3362	FALSE
		4959	FALSE				8653	FALSE
		3742	FALSE				3964	TRUE
		5968	FALSE				9723	TRUE
		13010	TRUE				3168	TRUE
		13068	FALSE				4669	FALSE
		6152	FALSE				3300	FALSE
		599	FALSE				7963	FALSE
		4529	FALSE				7672	TRUE
		4072	FALSE				5144	FALSE
		9078	TRUE				5619	FALSE
		7646	TRUE				6168	FALSE
		6922	FALSE				6270	FALSE
		4975	FALSE				8228	FALSE
		5273	FALSE				4884	FALSE
		2440	FALSE				12434	FALSE
		3734	TRUE				11873	TRUE
		7595	TRUE				4389	TRUE
		10862	FALSE				1030	FALSE
		5704	TRUE				4714	FALSE
		4688	TRUE				9639	TRUE
		2682	FALSE				2406	FALSE
		8264	FALSE				10407	FALSE
		5811	TRUE				2361	FALSE
		10115	FALSE				4451	FALSE
		7601	TRUE				3684	FALSE
		4173	FALSE				7065	TRUE
		3676	FALSE				1168	FALSE
		5689	FALSE				2720	FALSE
		6706	FALSE				9749	TRUE
		2556	FALSE				9209	FALSE
		4903	FALSE				4370	FALSE
		2182	FALSE				3549	FALSE
		3602	FALSE				1707	FALSE
		6948	TRUE				1809	FALSE
		4852	FALSE				5196	FALSE
		6935	TRUE				10903	TRUE
		2056	TRUE				1113	FALSE
		1506	FALSE				3604	TRUE
		10515	TRUE				8828	FALSE
		5046	TRUE				9484	TRUE
		10326	TRUE				2563	FALSE
		6082	TRUE				4636	FALSE
		9007	TRUE				4384	FALSE
		11268	TRUE				4350	FALSE
		7177	TRUE				4043	FALSE
		5833	FALSE				6141	FALSE
		4913	FALSE				6650	FALSE
		8414	TRUE				9118	FALSE
		6891	TRUE				6260	FALSE
		3516	FALSE				6733	TRUE
		2104	FALSE				3473	TRUE
		9307	TRUE				5417	FALSE
		6174	TRUE				5449	FALSE
		4104	FALSE				8515	FALSE
		7200	TRUE				12483	FALSE
		10051	TRUE				4920	FALSE
		6055	FALSE				11806	FALSE
		6657	TRUE				5818	FALSE
		9611	TRUE				7092	TRUE
		4669	FALSE				8704	FALSE
		6332	FALSE				9129	FALSE
		3656	FALSE				9006	FALSE
		5575	FALSE				3626	FALSE
		5644	FALSE				10002	FALSE
		3001	FALSE				9619	FALSE
		2140	FALSE				6888	FALSE
		15035	TRUE				934	FALSE
		8929	FALSE				5610	TRUE
		5491	FALSE				4838	FALSE
		6299	FALSE				3616	TRUE
		7749	TRUE				10349	FALSE
		8714	FALSE				7932	TRUE
		10092	TRUE				755	FALSE
		2388	FALSE				2446	FALSE
		4917	FALSE				2030	TRUE
		9397	TRUE				6056	FALSE
		7180	TRUE				640	FALSE
		12776	FALSE				8499	FALSE
		7131	TRUE				1203	FALSE
		6673	TRUE				9468	TRUE
		5478	FALSE				10747	TRUE
		5157	FALSE				5160	FALSE
		3295	TRUE				2300	FALSE
		5297	FALSE				11143	TRUE
		8759	TRUE				4927	FALSE
		5429	FALSE				3565	FALSE
		5384	FALSE				3847	FALSE
		4902	FALSE				1885	FALSE
		6755	FALSE				5984	FALSE
		8143	FALSE				10263	FALSE
		6004	TRUE				7978	FALSE
		6150	TRUE				8187	FALSE
		6131	FALSE				8833	TRUE
		4764	FALSE				11928	FALSE
		7508	FALSE				3936	FALSE
		7798	TRUE				5099	FALSE
		5992	TRUE				2531	FALSE
		4083	TRUE				7815	FALSE
		4610	FALSE				5450	FALSE
		6810	TRUE				13523	FALSE
		13275	FALSE				6431	FALSE
		3998	FALSE				7390	FALSE
		6859	TRUE				863	FALSE
		1441	FALSE				4635	FALSE
		3948	FALSE				9756	FALSE
		4917	FALSE				13650	TRUE
		5587	FALSE				7014	FALSE
		6601	FALSE				518	FALSE
		2465	FALSE				5247	FALSE
		4440	FALSE				5700	FALSE
		6361	FALSE				9241	FALSE
		7380	FALSE				9430	TRUE
		2751	FALSE				7339	TRUE
		1367	TRUE				10257	FALSE
		4205	TRUE				4325	FALSE
		6590	TRUE				9902	TRUE
		4999	FALSE				11567	FALSE
		6477	FALSE				5175	FALSE
		996	FALSE				4333	FALSE
		5856	FALSE				10118	TRUE
		7305	TRUE				4613	FALSE
		5218	TRUE				1129	FALSE
		6189	TRUE				4300	FALSE
		4909	FALSE				6220	FALSE
		10277	TRUE				5066	FALSE
		9206	FALSE				7111	FALSE
		6991	TRUE				5753	FALSE
		8485	TRUE				4543	FALSE
		9931	TRUE				5297	FALSE
		9678	TRUE				4030	FALSE
		10267	TRUE				5762	FALSE
		5767	FALSE				10896	TRUE
		4721	TRUE				2485	FALSE
		12143	TRUE				4653	FALSE
		6105	TRUE				5430	FALSE
		7139	TRUE				2973	FALSE
		3801	FALSE				4069	FALSE
		6960	FALSE				5511	FALSE
		7845	TRUE				7739	FALSE
		8546	TRUE				5901	TRUE
		4886	FALSE				7311	TRUE
		8920	TRUE				14938	TRUE
		6377	TRUE				3839	TRUE
		755	FALSE				4925	FALSE
		6016	FALSE				4499	FALSE
		10474	TRUE				2945	FALSE
		4617	FALSE				5692	TRUE
		3343	TRUE				8859	FALSE
		3103	FALSE				4028	FALSE
		6092	TRUE				3930	FALSE
		6973	TRUE				5722	FALSE
		5355	FALSE				9778	TRUE
		9471	TRUE				3863	FALSE
		5342	FALSE				4239	TRUE
		7989	TRUE				5585	FALSE
		4147	FALSE				12240	FALSE
		7520	FALSE				6745	TRUE
		2410	FALSE				9287	FALSE
		10327	TRUE				12942	FALSE
		14173	FALSE				9887	TRUE
		5054	FALSE				13409	TRUE
		5447	FALSE				8588	TRUE
		5701	FALSE				4366	FALSE
		5445	FALSE				9133	FALSE
		1734	FALSE				5130	FALSE
		879	FALSE				8193	FALSE
		4484	FALSE				5057	FALSE
		1646	FALSE				4597	FALSE
		4862	FALSE				2566	FALSE
		2055	TRUE				5062	FALSE
		15715	FALSE				13233	FALSE
		5421	FALSE				3496	FALSE
		10370	FALSE				14947	TRUE
		4037	FALSE				5820	TRUE
		2410	FALSE				2577	FALSE
		7490	TRUE				7407	FALSE
		5637	FALSE				5763	FALSE
		7946	FALSE				5058	FALSE
		4606	FALSE				3227	FALSE
		1977	FALSE				2488	TRUE
		1733	FALSE				5746	FALSE
		4792	FALSE				8465	FALSE
		3200	FALSE				4784	TRUE
		2349	FALSE				2257	FALSE
		13961	TRUE				8049	TRUE
		6804	FALSE				3632	FALSE
		7837	FALSE				4991	FALSE
		9266	FALSE				3523	FALSE
		3136	FALSE				6194	FALSE
		8396	TRUE				9522	TRUE
		5725	FALSE				5836	FALSE
		5221	TRUE				2436	FALSE
		668	FALSE				8587	FALSE
		6712	FALSE				7241	FALSE
		5811	TRUE				8869	TRUE
		7017	FALSE				5195	FALSE
		5909	FALSE				6664	FALSE
		5865	FALSE				4329	FALSE
		1079	FALSE				11441	FALSE
		3596	FALSE				3039	FALSE
		4870	FALSE				6593	FALSE
		7503	FALSE				7664	FALSE
		7300	TRUE				7475	TRUE
		5875	TRUE				2384	FALSE
		8838	FALSE				13248	TRUE
		8171	TRUE				6165	FALSE

## Sheet: Fig EV6B
	DNA content	+shGMN	siRad51 +shGMN
	290056	0
	381462	0
	71408	0
	143604	0
	249238	0
	108832	0
	71475	0
	661816	272
	370099	121
	354800	92
	460655	209
	368639	43
	336121	140
	536208	99
	1012906	327
	298117	132
	499889	196
	449280	36
	252979	43
	226681	70
	176697	67
	229295	43
	252202	111
	310895	17
	439708	128
	267608	29
	246499	128
	512257	134
	336609	29
	303386	33
	359713	28
	355376	62
	483314	229
	238199	119
	574882	9
	244524	14
	133370	0
	114388	1
	101868	0
	156732	0
	158908	0
	158645	0
	170821	0
	138507	5
	658038	9
	241388	23
	170351	4
	182606	5
	185315	2
	195080	0
	219619	2
	180271	1
	148146	1
	232468	0
	171102	15
	173466	0
	170029	0
	261283	14
	368482	7
	374471	1
	167676	0
	163455	0
	138670	0
	299563	6
	207851	0
	165656	0
	297437	0
	195332	0
	199839	0
	304044	0
	114265	0
	35529	0
	315472	0
	351446	0
	64464	0
	207034	0
	39504	0
	239071	0
	33076	0
	213129	0
	275419	30
	453787	67
	294088	108
	676731	226
	318782	130
	403439	71
	281081	119
	257835	104
	292137	100
	186581	40
	192885	30
	358063	68
	204619	69
	653669	203
	353388	110
	247574	148
	270779	53
	368098	45
	484645	182
	362932	19
	323685	0
	436921	1
	254342	9
	230495	0
	157547	1
	145754	0
	181103	1
	172620	0
	160637	0
	220414	0
	217891	4
	188352	0
	300715	2
	152185	3
	176261	0
	449336	0
	157724	0
	296158	0
	145532	0
	184047	0
	134440	0
	150529	0
	245067	0
	274287	0
	183302	0
	135553	0
	126366	0
	296081	1
	156030	0
	147399	0
	136581	0
	154117	0
	122752	0
	244424	0
	78052	0
	259914	0
	69805	0
	398072	0
	127177	0
	92582	0
	115974	0
	117646	0
	366273	78
	308155	129
	407921	73
	964059	265
	643259	270
	515242	125
	266109	115
	794700	95
	688094	106
	307353	58
	767938	74
	324178	145
	414303	50
	610097	158
	325062	35
	392598	26
	404726	231
	605707	228
	431403	23
	323704	21
	312766	24
	360364	41
	275979	39
	432382	127
	227051	92
	255909	169
	447570	110
	156884	0
	219159	0
	227419	1
	340075	0
	203947	3
	277330	1
	148738	0
	189048	3
	240123	6
	230768	0
	244640	0
	399886	3
	185429	16
	513723	3
	512560	8
	352475	0
	234299	0
	307640	0
	159752	1
	386758	2
	150543	0
	157797	0
	321494	14
	176295	2
	173087	0
	149141	0
	579262	8
	198276	0
	181602	0
	152596	0
	260287	0
	297382	3
	341069	10
	249591	0
	264670	0
	211893	0
	148036	0
	491652	0
	14784	0
	97122	0
	514790	0
	362741	0
	79976	0
	284222	0
	51678	0
	487860	122
	490936	164
	357820	91
	450373	90
	101288	36
	726292	220
	344318	38
	550749	179
	400141	148
	436836	169
	397739	150
	478714	161
	438443	190
	586119	87
	476257	171
	234713	27
	501526	163
	429516	114
	348973	116
	334778	42
	244220	1
	305060	6
	354618	19
	184380	1
	167545	0
	134418	0
	486349	0
	201783	6
	127611	0
	323213	0
	278574	0
	330638	1
	153329	0
	157818	0
	223927	0
	123600	0
	275785	0
	382977	11
	250690	1
	362442	4
	269572	0
	428582	0
	193063	0
	246347	0
	180536	0
	292115	7
	182174	0
	162233	0
	217262	1
	326106	0
	140898	0
	112235	0
	16837	0
	115750	0
	271178	0
	334264	0
	353621	0
	35179	0
	52223	0
	522215	151
	294536	50
	469602	66
	457600	98
	504994	138
	559005	211
	408435	26
	405477	85
	309080	157
	500098	163
	302164	120
	524798	232
	477583	85
	436934	112
	408985	69
	575775	192
	439629	213
	249554	137
	301794	14
	223984	0
	165794	0
	226501	0
	291004	0
	197130	0
	108819	0
	184575	0
	293913	0
	473589	0
	510457	5
	206949	5
	155226	4
	231124	1
	623195	2
	142559	0
	229072	15
	441682	7
	268616	11
	170756	0
	263611	0
	305581	0
	129362	0
	145753	0
	142204	7
	140567	0
	271674	18
	207537	0
	313281	2
	190366	0
	284413	2
	241732	0
	116412	0
	242422	2
	296424	6
	209200	1
	283265	4
	223425	0
	169973	2
	11415	0
	300651	0
	253359	0
	114505	0
	310241	0
	104359	0
	75561	0
	200851	0
	403240	0
	224138	0
	341720	164
	328992	44
	358786	26
	459935	205
	671693	187
	571391	124
	292948	161
	676064	55
	221821	114
	617239	127
	450375	111
	398147	25
	306784	71
	187471	23
	165479	30
	635045	184
	321276	117
	398772	30
	417882	179
	516912	173
	349056	67
	667225	191
	347776	205
	337512	13
	101634	0
	295287	10
	240485	0
	280290	0
	205698	3
	192346	1
	216787	8
	414888	0
	270319	22
	111426	0
	266475	9
	141904	0
	183842	5
	239443	2
	167977	10
	320747	1
	393375	8
	192754	5
	320085	0
	305987	0
	155268	0
	262559	0
	157021	0
	339877	1
	389457	0
	221749	0
	121800	0
	76712	0
	182849	0
	140404	0
	391335	203
	450743	149
	260925	86
	423090	171
	472183	170
	250834	97
	420907	60
	505344	122
	469733	180
	390887	175
	390800	35
	321205	87
	175440	80
	293175	130
	262941	134
	146448	87
	201124	60
	110939	28
	306370	125
	373855	19
	191664	23
	495341	236
	404834	58
	237924	21
	431704	50
	297599	39
	389525	59
	245641	106
	400077	119
	148767	1
	249217	1
	296495	1
	146976	7
	156080	0
	467773	4
	253828	0
	310391	7
	329980	0
	105678	0
	124315	1
	127112	0
	250453	0
	215924	3
	164785	1
	464874	3
	126570	0
	301142	1
	168998	2
	166560	0
	156087	0
	297599	0
	161066	0
	228225	0
	94231	0
	181079	0
	151999	0
	43767	0
	276483	0
	265487	0
	71407	0
	241400	0
	312629	93
	278764	85
	286470	120
	239182	94
	414940	181
	329356	85
	230450	97
	197031	68
	278918	144
	175206	75
	394224	30
	192510	78
	1195086	203
	300772	61
	426739	118
	377181	151
	513846	153
	428147	63
	290131	17
	420233	182
	448799	169
	649462	228
	352867	18
	502219	92
	432111	108
	462341	129
	388961	112
	374778	39
	174368	0
	199801	0
	171858	0
	233135	0
	201776	4
	297612	3
	385565	0
	218740	0
	204729	3
	254516	0
	92016	0
	228539	0
	533687	0
	225425	0
	217928	0
	266466	0
	236665	1
	164364	0
	333582	2
	210760	0
	111781	0
	312074	0
	132123	0
	361160	0
	43234	0
	389981	226
	346440	106
	272105	32
	385403	145
	729069	270
	689128	218
	309931	178
	273626	121
	261021	79
	230092	64
	210884	95
	523837	164
	341225	141
	161643	102
	420156	163
	230640	126
	380431	150
	457278	87
	470814	143
	294469	92
	693491	303
	403479	156
	302374	117
	513508	3
	301032	0
	286568	0
	137358	0
	196452	0
	286964	0
	276037	1
	393716	0
	258898	4
	291473	0
	251501	14
	257741	5
	314076	0
	282549	1
	206239	3
	475644	0
	169798	0
	373868	2
	308557	0
	228197	4
	259411	0
	189720	0
	246124	0
	149081	0
	378974	2
	234438	1
	141769	0
	149168	0
	255401	1
	256163	12
	140394	1
	345013	0
	360711	0
	54873	0
	45524	0
	85829	0
	88483	0
	251254	0
	308271	0
	104030	0
	528872	41
	465529	65
	376308	68
	360911	67
	350315	108
	455761	197
	597459	149
	284637	105
	445209	141
	358420	50
	505827	137
	434007	67
	412112	139
	364668	97
	268732	2
	121805	0
	244846	15
	410567	1
	224676	5
	207967	7
	325790	8
	232489	0
	183000	1
	216728	7
	542172	2
	465197	4
	396767	7
	530603	6
	165649	0
	285053	0
	506586	2
	304760	1
	221837	3
	237303	16
	208013	1
	214197	0
	224905	2
	183666	1
	126882	0
	140148	0
	193865	0
	417484	0
	123195	0
	157942	0
	138032	0
	179970	0
	373488	92
	450992	82
	310224	126
	327513	144
	292598	27
	420029	124
	433731	279
	259799	70
	565089	170
	216589	70
	131989	38
	165596	68
	152856	35
	206617	73
	369329	130
	334979	121
	332643	130
	462049	114
	207354	29
	235980	85
	210461	83
	415282	112
	374446	123
	508717	136
	481351	104
	342624	166
	292645	10
	225757	6
	148717	0
	114271	0
	277928	4
	324954	0
	431994	9
	249354	0
	221453	0
	180275	0
	463534	5
	136893	9
	145015	5
	174659	0
	244245	12
	206067	0
	246115	0
	173458	7
	131431	6
	189535	0
	160078	2
	233639	0
	287726	10
	235646	0
	288658	0
	207777	0
	68871	2
	148095	0
	239681	0
	220739	0
	246948	0
	120652	1
	132881	0
	33245	0
	400142	0
	69654	0
	150565	0
	576877	162
	376825	106
	241416	32
	339092	170
	254239	26
	305807	96
	255808	37
	206239	2
	172367	0
	113073	0
	144442	0
	251790	0
	285966	0
	154296	16
	146464	2
	259339	1
	324020	10
	465206	4
	178773	0
	391429	9
	253932	0
	143777	0
	160048	0
	153337	0
	117263	0
	210046	0
	110753	0
	112480	0
	113774	0
	99305	0
	204913	0
	96788	0
	75931	0
	167717	0
	462623	0
	438104	0
	690936	266
	292084	27
	444885	164
	435709	66
	715076	305
	351225	56
	150006	94
	274470	136
	299109	126
	241464	118
	326429	208
	78634	43
	274944	124
	574875	240
	416620	37
	138950	1
	443878	1
	184022	0
	168317	0
	234597	1
	167023	0
	466218	1
	300820	11
	233521	0
	212360	0
	337324	0
	277958	0
	212407	0
	258212	0
	224722	0
	274852	0
	205825	0
	284494	0
	153175	0
	384656	1
	345759	3
	172976	0
	143536	0
	23913	0
	163533	0
	233798	0
	144741	0
	221681	0
	89517	0
	103423	0
	29224	0
	174977	0
	302308	135
	514905	254
	411706	24
	347066	165
	359300	26
	515051	101
	391112	36
	423128	196
	472928	196
	410472	115
	246653	23
	116547	52
	515427	194
	325209	135
	492679	171
	544415	213
	515337	142
	325684	138
	357505	115
	269763	67
	423715	106
	137097	73
	329411	20
	713913	237
	166420	104
	204808	87
	430813	85
	590017	159
	291521	65
	180028	7
	174750	0
	231067	9
	195665	1
	242650	13
	236376	1
	138120	0
	63636	0
	346381	20
	272667	11
	183198	0
	308925	17
	419801	0
	239282	7
	240248	0
	274534	0
	186536	19
	121228	0
	148814	0
	373694	1
	120738	0
	250400	0
	272652	6
	87086	0
	156930	0
	158394	0
	90992	0
	173664	0
	204020	0
	295681	0
	208246	0
	137609	0
	452910	16
	311521	98
	250622	87
	382555	211
	487585	91
	627276	213
	299431	170
	561855	20
	516133	37
	384217	85
	462277	86
	109782	50
	454742	227
	321088	133
	354549	32
	100423	28
	349912	215
	299633	32
	441475	208
	227464	36
	288734	97
	88983	0
	101366	0
	271262	2
	111899	0
	157168	0
	277349	0
	337625	10
	306647	5
	188115	0
	352887	14
	111522	2
	356846	9
	176035	0
	425907	5
	203448	0
	143674	0
	295923	9
	212145	1
	118319	0
	154708	0
	117916	0
	213661	0
	145559	0
	388761	0
	350643	0
	312277	0
	333286	54
	391446	169
	503083	58
	334225	83
	360531	155
	364919	10
	798331	253
	398979	136
	497402	194
	272131	67
	302776	24
	222031	29
	160388	20
	389464	110
	364348	119
	375864	45
	354798	98
	426714	116
	271540	83
	328287	106
	529041	252
	305535	89
	463004	96
	200262	14
	400229	34
	478676	220
	239649	97
	562728	1
	456407	0
	181933	0
	299609	16
	212468	13
	273613	0
	262050	2
	180361	0
	247182	0
	412386	10
	368927	8
	193557	0
	286855	0
	225252	1
	167782	0
	125433	1
	210195	0
	414963	7
	295976	0
	280737	0
	285804	0
	172612	0
	386523	1
	290189	9
	330727	0
	120064	0
	124058	0
	166968	0
	202253	0
	128083	0
	196675	0
	283751	0
	139827	0
	37597	0
	357465	9
	370569	39
	295836	178
	282630	153
	366140	147
	274242	122
	217061	68
	242110	105
	247535	21
	208139	11
	435338	204
	514868	67
	501134	162
	293869	28
	510982	131
	291898	40
	165985	0
	359116	0
	166830	0
	294188	0
	161001	0
	206467	1
	260261	0
	275411	7
	448425	0
	344889	9
	266708	1
	240568	2
	224861	1
	86707	0
	91298	0
	447637	0
	482252	0
	352611	96
	422765	66
	377405	184
	456682	146
	503262	196
	308362	43
	273192	11
	269879	93
	261861	101
	249698	3
	365917	14
	305230	22
	173921	2
	241751	0
	214631	2
	116167	0
	132416	8
	259442	5
	124766	0
	401404	0
	328395	1
	152361	0
	109423	0
	241819	0
	203165	0
	224953	2
	235182	12
	282280	8
	242127	6
	139057	0
	133642	0
	122736	0
	345693	0
	118681	0
	351473	0
	80436	0
	255931	81
	592054	67
	442709	205
	470899	99
	211839	41
	232998	48
	246672	27
	426387	137
	539062	210
	420536	189
	447550	208
	377617	141
	451791	33
	498444	246
	232937	64
	347022	18
	268485	1
	247468	1
	193406	1
	266113	2
	123636	0
	356899	0
	341371	0
	291265	1
	150839	0
	255177	0
	163641	0
	199646	0
	234684	1
	346090	11
	163553	0
	241963	0
	308903	0
	316449	19
	210806	0
	232572	0
	125938	12
	122402	0
	124277	0
	219263	0
	233904	0
	225881	0
	144507	0
	59393	0
	255497	0
	141116	0
	837372	215
	434273	227
	222325	23
	550212	128
	337723	111
	306777	117
	98973	32
	448284	156
	263514	22
	186760	59
	327423	61
	212624	24
	350626	22
	372814	67
	390247	22
	229133	72
	337828	170
	236772	46
	529058	114
	298798	135
	358110	140
	512850	388
	412663	89
	427769	0
	244236	0
	193700	0
	268542	8
	322833	2
	207659	0
	283000	13
	251473	0
	209383	0
	207621	2
	317212	14
	204729	5
	323292	0
	17102	0
	288652	0
	53325	0
	469254	162
	313008	23
	411778	101
	643154	247
	492093	180
	388436	74
	460658	165
	327186	65
	277354	29
	362488	128
	455904	196
	232014	0
	241130	12
	280433	11
	181156	1
	411458	1
	209348	0
	369162	3
	272647	2
	268072	1
	256265	0
	274282	9
	227196	2
	214314	0
	176817	0
	199066	0
	256899	0
	144276	0
	231142	0
	306880	19
	323414	3
	290918	2
	255050	5
	437594	0
	220903	3
	105687	0
	125991	0
	123125	0
	431134	0
	408104	0
	251937	151
	334350	22
	276896	37
	440463	173
	459082	205
	231379	24
	306460	55
	348498	47
	142332	0
	247149	3
	259393	4
	132946	0
	418418	9
	134409	0
	191163	0
	275083	11
	123119	0
	120432	0
	159385	0
	152581	0
	140787	0
	15665	0
	215518	0
	172646	0
	48328	0
	268239	61
	840837	261
	284319	126
	317764	93
	276709	122
	155877	50
	230071	52
	415796	204
	436039	247
	267611	45
	321571	208
	502211	194
	271627	214
	131609	0
	219465	0
	244964	0
	264392	0
	164607	0
	300991	0
	92862	1
	101725	0
	323041	0
	156529	0
	218250	0
	69672	0
	402387	86
	109181	60
	414184	165
	318883	27
	435766	105
	127003	28
	706646	156
	405355	86
	212676	130
	326994	97
	299465	155
	277707	19
	163016	86
	222938	137
	431143	50
	325905	237
	390257	80
	572300	216
	318347	67
	434608	0
	427192	0
	135393	1
	196407	0
	134950	0
	301348	2
	163157	1
	152552	1
	177568	0
	109308	0
	255408	1
	172213	0
	180766	0
	310654	20
	188754	0
	172231	0
	72107	0
	139739	0
	72859	0
	221327	0
	397822	0
	106627	0
	272907	0
	30027	0
	257106	0
	308947	0
	73329	0
	25109	0
	55791	0
	364716	40
	353823	58
	317361	84
	617390	224
	478868	215
	248492	163
	221386	97
	523040	35
	382435	194
	497825	36
	398360	29
	433657	73
	154593	56
	304661	194
	425481	103
	444329	189
	275512	85
	432191	226
	305846	0
	167322	10
	144148	4
	84862	0
	130544	0
	454528	0
	176776	10
	242809	5
	262713	4
	92361	0
	128789	0
	155689	0
	317847	13
	367342	16
	150094	0
	212652	15
	514427	0
	265470	0
	124694	0
	322772	13
	99796	0
	167333	0
	365684	6
	264019	0
	116255	0
	381334	0
	59500	0
	160304	0
	297803	0
	435377	198
	421587	158
	357794	82
	371638	51
	378003	16
	669501	139
	558426	229
	223950	133
	473854	99
	459531	152
	456164	85
	225917	79
	234999	21
	332150	10
	329379	45
	222820	2
	169882	0
	84339	0
	110843	9
	223456	2
	160130	0
	173551	15
	142496	0
	336471	1
	189533	0
	242900	0
	129127	0
	120128	0
	332003	25
	234138	6
	183740	0
	374211	0
	283023	0
	124732	0
	181529	0
	91304	0
	146086	0
	155151	0
	80430	0
	391077	0
	64528	0
	477190	136
	483472	220
	142238	74
	400759	33
	238363	18
	302329	117
	207088	107
	352137	81
	286620	111
	456150	41
	318354	132
	276609	126
	808208	217
	416495	126
	425862	203
	280159	90
	340266	154
	283444	88
	495041	0
	184705	0
	166261	0
	130701	0
	440203	1
	130017	0
	395422	12
	622259	17
	181127	0
	156526	10
	271339	0
	189657	0
	146321	0
	138214	0
	127612	10
	119253	1
	273217	0
	147499	0
	241583	0
	225815	0
	288579	0
	306263	0
	163863	8
	219470	2
	144999	1
	427933	4
	150932	0
	87645	0
	128614	0
	135076	0
	136032	1
	155151	0
	318444	0
	277773	0
	761703	0
	668084	0
	434526	0
	124700	0
	237162	0
	221560	0
	321787	0
	397851	0
	115024	0
	263102	0
	100010	0
	309698	161
	306290	25
	510875	121
	382052	161
	504227	204
	403887	146
	375773	236
	435406	28
	664109	231
	417042	215
	259261	64
	268759	24
	409585	94
	352516	92
	454553	35
	298154	22
	335153	0
	148554	0
	347750	15
	225629	0
	162081	12
	143773	1
	719566	7
	234820	0
	220994	1
	511843	0
	361726	0
	180075	0
	308418	0
	149588	0
	262837	2
	209585	0
	336723	0
	153950	0
	391458	1
	153535	0
	148577	0
	301897	0
	200391	0
	219385	1
	143567	0
	377079	0
	141940	0
	109307	0
	337173	0
	328318	0
	182214	0
	359927	90
	133673	39
	448339	22
	430858	91
	360412	50
	469363	184
	305139	122
	271277	20
	515495	253
	443206	156
	315320	127
	256135	37
	424897	40
	476910	222
	391013	12
	261766	0
	168957	4
	250467	0
	123130	0
	180797	0
	133493	0
	185390	0
	171723	0
	206305	1
	173091	0
	259231	0
	170430	1
	259150	0
	253380	3
	158432	0
	418909	0
	235815	1
	335766	8
	202233	0
	265037	0
	243074	0
	196383	0
	91839	0
	344335	0
	331137	0
	332229	101
	194982	56
	265130	45
	215811	35
	124177	38
	679967	203
	253336	21
	459283	246
	437353	148
	246032	51
	439726	245
	218867	102
	264750	140
	287526	18
	200941	1
	178684	3
	202098	0
	116224	8
	253167	0
	123645	0
	274067	1
	113825	0
	256199	2
	272876	0
	126877	0
	145491	7
	213134	0
	105648	0
	267847	6
	228365	0
	115209	0
	150790	0
	193123	0
	103203		0
	144926		0
	219547		0
	125019		0
	450684		0
	222242		0
	166256		0
	204521		0
	41767		0
	455419		166
	431229		54
	466407		204
	470081		170
	544148		189
	328054		140
	364622		82
	269185		19
	172060		17
	401944		75
	263469		104
	195616		69
	272116		0
	141300		1
	246963		1
	330741		0
	344725		0
	173555		1
	176693		2
	194607		0
	174090		0
	331383		0
	459723		8
	302143		0
	410474		1
	344681		1
	176389		4
	160836		0
	143401		0
	259941		3
	237728		0
	235382		0
	60759		1
	228935		0
	425294		0
	70296		0
	172228		0
	121790		0
	182846		3
	318679		7
	202433		3
	128379		1
	192375		1
	15077		0
	474086		0
	238315		0
	355010		0
	208873		0
	311878		0
	343480		0
	323299		0
	282905		0
	329019		0
	381851		81
	220487		128
	327068		67
	583221		35
	575764		356
	244193		106
	563852		67
	441111		160
	455446		26
	443125		116
	494092		211
	192687		1
	233018		0
	341465		13
	156095		7
	273928		7
	223006		0
	257969		0
	229837		1
	139787		6
	130953		0
	418893		14
	163467		0
	238984		3
	120156		0
	79568		1
	367808		1
	77017		1
	376458		0
	42554		0
	244419		1
	91042		1
	76769		0
	447437		0
	193636		0
	371201		0
	163241		0
	164523		0
	42112		0
	335946		0
	307914		0
	76774		0
	345798		0
	302188		0
	289915		0
	166388		0
	219574		0
	431260		0
	398393		0
	504134		0
	96292		0
	293373		94
	365780		86
	321612		126
	288296		32
	364661		17
	255526		105
	343317		65
	327185		55
	343889		128
	303971		34
	246454		110
	146179		69
	214566		0
	171239		0
	170306		5
	198270		0
	251905		1
	329661		21
	188677		18
	332347		18
	197134		24
	298775		0
	240970		4
	320929		0
	204800		0
	112198		0
	147347		0
	199623		10
	154324		0
	154357		2
	103310		0
	241523		9
	111323		1
	206142		2
	160038		0
	113154		0
	189742		8
	128709		0
	252118		9
	406241		0
	548538		0
	423567		42
	214080		18
	499691		134
	219627		56
	198894		31
	165769		123
	418328		0
	137399		0
	300519		0
	218679		10
	145278		0
	249534		1
	317016		6
	205376		1
	206722		0
	211071		0
	218122		3
	613563		0
	351221		0
	216473		2
	185824		0
	292056		1
	188652		3
	292927		2
	134158		0
	130805		0
	436228		2
	152439		0
	202174		0
	292637		0
	202203		0
	189830		0
	220467		0
	340961		0
	218178		0
	81028		0
	99911		0
	391147		0
	318355		0
	182827		0
	51135		0
	126398		0
	343361		0
	63471		0
	111072		0
	263340		45
	343494		142
	286193		34
	399822		151
	248168		39
	300254		162
	221362		3
	263854		3
	230722		0
	162406		0
	518959		8
	606215		5
	292085		0
	151260		1
	112600		0
	193254		0
	170828		0
	198545		5
	122763		18
	154951		0
	184886		0
	332896		0
	191722		8
	265872		1
	102459		0
	194931		7
	198733		0
	233566		1
	197407		0
	222007		19
	241035		0
	111502		0
	37872		0
	365955		0
	514244		0
	230054		0
	369175		0
	384269		73
	298654		109
	342288		102
	374445		56
	240083		57
	399650		35
	583960		92
	250375		102
	428371		22
	183620		0
	204087		0
	221773		14
	228590		1
	91006		5
	76830		0
	173377		3
	481581		17
	551962		2
	458561		0
	172325		0
	213412		0
	233432		14
	240825		0
	404254		11
	294811		0
	236580		6
	181365		2
	114636		0
	111525		0
	257557		0
	382432		3
	95571		1
	399154		0
	294512		0
	134244		0
	526563		0
	244289		0
	374995		0
	267501		74
	366359		61
	323072		92
	489194		70
	346559		85
	142306		76
	255050		162
	340547		103
	417983		106
	198165		3
	246413		23
	233377		0
	158779		0
	389868		13
	188543		22
	262457		15
	129058		1
	198906		8
	708306		10
	383405		4
	109588		0
	383255		7
	224124		6
	323898		0
	105950		0
	177139		0
	203989		0
	145249		4
	170139		2
	213454		13
	236857		0
	205249		4
	308522		0
	120095		0
	78156		0
	113419		6
	209108		2
	180204		0
	84135		0
	99853		0
	158506		0
	362359		0
	59530		0
	119204		0
	251448		0
	273274		0
	48575		0
	32739		0
	456242		0
	165074		0
	168016		0
	56988		0
	18050		0
	281121		0
	274701		48
	257576		30
	732648		234
	221481		38
	553970		73
	306522		83
	296828		35
	225574		107
	222406		135
	281760		18
	376740		3
	163089		0
	131653		0
	226030		3
	86044		0
	78565		0
	145612		0
	93831		0
	76776		1
	88005		0
	527394		11
	425783		0
	157147		10
	457139		1
	286404		1
	256187		3
	270608		0
	157471		0
	329836		0
	328639		13
	147886		0
	209722		2
	116431		0
	55741		0
	158256		1
	81051		0
	120270		0
	86637		0
	414973		10
	82319		0
	133530		0
	146552		0
	306725		0
	47544		0
	98773		0
	434812		0
	70993		0
	42697		0
	331364		0
	254636		0
	320237		0
	245649		0
	76667		0
	216856		0
	47854		0
	237852		118
	414561		174
	214454		72
	247058		84
	348207		46
	382591		18
	422633		30
	298853		79
	185240		58
	256147		29
	237828		0
	246700		0
	296547		0
	364914		12
	348562		4
	160168		0
	169402		0
	149501		2
	316945		0
	92473		0
	136429		0
	231876		10
	293022		1
	233960		13
	107931		0
	106626		0
	331881		10
	196643		0
	178355		0
	160902		0
	172436		1
	41421		0
	14243		0
	10754		0
	525427		0
	62904		0
	81835		0
	795842		0
	32854		0
	43098		0
	175947		0
	82484		0
	128138		0
	36047		0
	542736		38
	573086		159
	504858		96
	186730		40
	312107		4
	151373		0
	325499		2
	103707		1
	100174		0
	187301		0
	66953		0
	245512		0
	323267		11
	416252		3
	153018		7
	142604		16
	225135		12
	152175		6
	201436		4
	80676		0
	159296		0
	167679		0
	100218		0
	190083		0
	160519		0
	76445		0
	102878		0
	59347		0
	72900		0
	356131		0
	193767		0
	72046		0
	86942		0
	419858		0
	364407		0
	253174		155
	244390		125
	207864		86
	162048		109
	124579		31
	113155		19
	220282		36
	391944		172
	519378		137
	397526		126
	401085		84
	189422		58
	238587		132
	231098		1
	215123		12
	278540		2
	162085		0
	232150		0
	106627		0
	172643		0
	192652		1
	132915		3
	110318		0
	267830		0
	404304		7
	183629		5
	148439		0
	240207		1
	373912		0
	93650		0
	219428		4
	229505		4
	185961		1
	299856		0
	301100		1
	243845		0
	134064		0
	106482		0
	174898		0
	88388		0
	259992		1
	202261		0
[truncated: 956 more rows]

## Sheet: Fig EV6C
	-shGMN	+shGMN	siXRCC3 -shGMN	siXRCC3 +shGMN
	1.59	28.4	2.34	21
	4.34	32.2	3.43	24.4
	2.05	25.9	2.32	18.1

## Sheet: Fig EV6E
	siRad51 +shGMN	siRad51 +Mirin +shGMN
	39.3	50.9
	36.6	48.1
	38	44
	37.2	41.4
